# Supplementary material for: Strong population differentiation in lingcod (Ophiodon elongatus) is driven by a small portion of the genome
Source: Evol Appl. 2020 Jun 29;13(10):2536–54. doi: 10.1111/eva.13037 (PMC7691466; doi:10.1111/eva.13037)
Supplement: Supplementary file 15 — Table S1 [file EVA-13-2536-s015.xlsx]

## Sheet: loci_filtering_steps
inds_count	loci_count	filter(s)	program	filter_description	notes
841	NA	NA	NA	NA	total number of individuals sequenced
698	NA	minimum number of quality filtered reads >= 3,000,000	stacks process RADtags and R / BASH scipts	remove individuals with less than QF 3,000,000 reads	preliminary analyses suggested decreased genotyping rates near this threshold
698	443489	--lnl_lim -10, -r 0.8, --min_maf=0.01, --max_obs_het=0.7	stacks populations	each locus must have a minimum log likelihood of -10 (--lnl_lim), be present in >= 80% of individuals, a minor allele frequency >= 1%, and a maximum observed heterozygosity of 70%
698	228426	--thin 5000	vcftools	drops any SNP within 5000 bp of first SNP found on RADseq marker	drops all but first SNP since PE RADseq contigs are ~300-500 bp
698	228426	--minDP 10	vcftools	minimum depth of coverage of all loci in each individual 10x	drops loci—within individuals—with less than 10x coverage
698	16821	--max-missing 0.8	vcftools	80% of inidividuals must retain locus	drops loci from data set that are found in less than 80% of individuals
629	16821	--remove blacklist_inds	vcftools	remove individuals with more 30% missing loci
611	16821	remove duplicate individuals	R script	remove all pairs of duplicate individuals
611	16749	drop non-polymorphic loci	R adegenet	remove loci that are no longer polymorphic after filtering
