# Supplementary material for: Strong population differentiation in lingcod (Ophiodon elongatus) is driven by a small portion of the genome
Source: Evol Appl. 2020 Jun 29;13(10):2536–54. doi: 10.1111/eva.13037 (PMC7691466; doi:10.1111/eva.13037)
Supplement: Supplementary file 17 — Table S3 [file EVA-13-2536-s017.csv]

locus	Ho	Hs	Ht	Dst	Htp	Dstp	Fst	Fstp	Fis	Dest
25_85	0.526	0.4977	0.5005	0.0028	0.5005	0.0029	0.0056	0.0057	-0.057	0.0057
67_83	0.4424	0.3431	0.3449	0.0018	0.3449	0.0018	0.0051	0.0053	-0.2895	0.0028
76_48	0.0673	0.0642	0.0651	9e-4	0.0652	0.001	0.0143	0.0146	-0.0487	0.001
177_28	0.067	0.066	0.0675	0.0014	0.0675	0.0015	0.021	0.0215	-0.0147	0.0016
200_83	0.4053	0.4063	0.401	-0.0053	0.4009	-0.0054	-0.0131	-0.0135	0.0023	-0.0091
218_14	0.0667	0.0705	0.0702	-2e-4	0.0702	-2e-4	-0.003	-0.0031	0.054	-2e-4
240_87	0.0496	0.0493	0.0485	-8e-4	0.0484	-9e-4	-0.0171	-0.0176	-0.0069	-9e-4
323_22	0.307	0.3587	0.3504	-0.0083	0.3502	-0.0085	-0.0236	-0.0242	0.1441	-0.0132
331_87	0.4932	0.3692	0.3719	0.0027	0.3719	0.0028	0.0073	0.0075	-0.3361	0.0044
345_85	0	0.4745	0.4745	0	0.4745	0	1e-4	1e-4	1	1e-4
349_83	0.5182	0.494	0.4867	-0.0073	0.4865	-0.0075	-0.015	-0.0154	-0.0491	-0.0148
389_85	0.1716	0.1828	0.1837	9e-4	0.1837	9e-4	0.0049	0.0051	0.0613	0.0011
424_47	0.0225	0.0226	0.0223	-3e-4	0.0222	-3e-4	-0.014	-0.0143	0.0037	-3e-4
430_10	0.0327	0.0309	0.0322	0.0013	0.0323	0.0014	0.0415	0.0425	-0.0595	0.0014
443_13	0.131	0.1286	0.1303	0.0017	0.1303	0.0018	0.0134	0.0137	-0.0192	0.0021
473_64	0.0385	0.038	0.0378	-2e-4	0.0378	-2e-4	-0.0054	-0.0056	-0.0129	-2e-4
474_35	0.0795	0.0756	0.0764	8e-4	0.0764	8e-4	0.0102	0.0105	-0.051	9e-4
502_90	0.2058	0.2052	0.2084	0.0032	0.2084	0.0032	0.0152	0.0156	-0.0028	0.0041
514_18	0.1002	0.0976	0.0978	2e-4	0.0978	2e-4	0.0019	0.002	-0.0264	2e-4
552_83	0.4027	0.4423	0.4394	-0.0029	0.4393	-0.003	-0.0066	-0.0068	0.0895	-0.0053
561_64	0.2569	0.2407	0.2398	-9e-4	0.2397	-0.001	-0.0039	-0.004	-0.0675	-0.0013
569_83	0.4848	0.4661	0.4612	-0.0049	0.4611	-0.005	-0.0106	-0.0109	-0.0401	-0.0094
575_71	0.2615	0.2673	0.2666	-7e-4	0.2666	-7e-4	-0.0026	-0.0027	0.0217	-0.001
576_74	0.1969	0.1903	0.1914	0.0011	0.1915	0.0012	0.006	0.0061	-0.0349	0.0015
583_16	0.0175	0.0176	0.0173	-2e-4	0.0173	-2e-4	-0.0128	-0.0132	0.0051	-2e-4
592_78	0.0472	0.0459	0.0461	2e-4	0.0461	2e-4	0.0053	0.0054	-0.0285	3e-4
596_70	0.0483	0.0499	0.0504	5e-4	0.0505	5e-4	0.01	0.0102	0.0325	5e-4
602_85	0.0535	0.0572	0.0563	-9e-4	0.0563	-9e-4	-0.0158	-0.0162	0.0633	-0.001
615_31	0.4131	0.4278	0.4263	-0.0015	0.4262	-0.0016	-0.0036	-0.0037	0.0344	-0.0028
625_27	0.0377	0.0371	0.037	-0	0.037	-0	-0.0013	-0.0013	-0.0167	-1e-4
650_70	0.0624	0.0602	0.0605	3e-4	0.0605	3e-4	0.0048	0.0049	-0.0361	3e-4
699_45	0.1442	0.1418	0.1421	3e-4	0.1421	3e-4	0.0018	0.0019	-0.0168	3e-4
701_31	0.5001	0.4693	0.4708	0.0015	0.4709	0.0016	0.0032	0.0033	-0.0656	0.0029
709_81	0.1123	0.1067	0.1061	-6e-4	0.1061	-7e-4	-0.006	-0.0062	-0.0521	-7e-4
786_55	0.2076	0.2038	0.2024	-0.0014	0.2024	-0.0014	-0.007	-0.0072	-0.0187	-0.0018
793_55	0.1093	0.1231	0.1209	-0.0023	0.1208	-0.0023	-0.0187	-0.0192	0.1126	-0.0026
820_57	0.0505	0.0471	0.0492	0.0021	0.0493	0.0022	0.0433	0.0443	-0.0712	0.0023
829_25	0.0867	0.0863	0.0864	1e-4	0.0864	1e-4	7e-4	7e-4	-0.0045	1e-4
834_6	0.1455	0.1363	0.1366	4e-4	0.1366	4e-4	0.0027	0.0028	-0.0679	4e-4
838_50	0.0235	0.0233	0.0232	-1e-4	0.0232	-1e-4	-0.0051	-0.0052	-0.0056	-1e-4
903_15	0.1497	0.1406	0.1433	0.0027	0.1434	0.0028	0.0189	0.0194	-0.0649	0.0032
972_48	0.1406	0.1484	0.148	-4e-4	0.148	-4e-4	-0.0027	-0.0028	0.0526	-5e-4
974_84	0.0747	0.0864	0.0851	-0.0013	0.0851	-0.0013	-0.015	-0.0154	0.1353	-0.0014
991_84	0.0767	0.0766	0.0766	1e-4	0.0766	1e-4	0.0011	0.0011	-0.0026	1e-4
1009_26	0.412	0.3288	0.3275	-0.0013	0.3274	-0.0013	-0.004	-0.0041	-0.2532	-0.002
1016_36	0.2307	0.2267	0.2259	-7e-4	0.2259	-8e-4	-0.0033	-0.0034	-0.0179	-0.001
1021_53	0.3986	0.3693	0.3721	0.0029	0.3722	0.0029	0.0077	0.0079	-0.0794	0.0046
1028_13	0.3585	0.3758	0.3781	0.0023	0.3782	0.0024	0.0062	0.0063	0.0459	0.0038
1033_86	0.2785	0.2887	0.2957	0.007	0.2958	0.0071	0.0235	0.0241	0.0353	0.01
1041_54	0.359	0.3742	0.366	-0.0082	0.3658	-0.0084	-0.0223	-0.0228	0.0406	-0.0133
1080_65	6e-4	0.0369	0.037	1e-4	0.037	1e-4	0.003	0.0031	0.983	1e-4
1100_89	0	0.2457	0.241	-0.0047	0.2409	-0.0048	-0.0193	-0.0198	1	-0.0063
1101_84	0.1238	0.1154	0.1179	0.0025	0.1179	0.0025	0.0208	0.0213	-0.072	0.0028
1131_85	0.0375	0.0367	0.0368	1e-4	0.0368	1e-4	0.0031	0.0032	-0.0211	1e-4
1221_34	0.2823	0.2609	0.2649	0.004	0.265	0.0041	0.0153	0.0156	-0.0822	0.0056
1255_6	0.0639	0.0629	0.0619	-0.001	0.0619	-0.001	-0.0163	-0.0167	-0.0152	-0.0011
1275_17	0.0254	0.0241	0.0251	0.001	0.0251	0.001	0.039	0.0399	-0.0528	0.001
1286_53	0.0474	0.0497	0.0499	2e-4	0.0499	2e-4	0.0033	0.0034	0.0459	2e-4
1294_16	0.3455	0.3581	0.3569	-0.0012	0.3569	-0.0012	-0.0034	-0.0035	0.0353	-0.0019
1343_19	0.3915	0.4157	0.4131	-0.0026	0.4131	-0.0026	-0.0062	-0.0064	0.0582	-0.0045
1391_58	0.197	0.1894	0.189	-4e-4	0.189	-4e-4	-0.0021	-0.0022	-0.0405	-5e-4
1402_54	0.067	0.065	0.0648	-3e-4	0.0648	-3e-4	-0.0039	-0.004	-0.0294	-3e-4
1437_39	0.0289	0.0285	0.0285	-0	0.0285	-0	-0.001	-0.001	-0.0126	-0
1449_41	0.0701	0.0662	0.0677	0.0015	0.0677	0.0015	0.0221	0.0226	-0.0586	0.0016
1461_26	0.1443	0.141	0.1405	-5e-4	0.1405	-5e-4	-0.0033	-0.0033	-0.0235	-5e-4
1463_6	0.1023	0.1055	0.1072	0.0017	0.1072	0.0018	0.016	0.0164	0.0304	0.002
1491_66	0.4898	0.5016	0.499	-0.0025	0.499	-0.0026	-0.0051	-0.0052	0.0234	-0.0052
1576_12	0.5017	0.489	0.4843	-0.0047	0.4842	-0.0048	-0.0098	-0.01	-0.0258	-0.0095
1632_42	0.0311	0.066	0.0698	0.0037	0.0698	0.0038	0.0536	0.0549	0.5289	0.0041
1647_16	0.1182	0.1107	0.1113	6e-4	0.1114	7e-4	0.0058	0.006	-0.0679	7e-4
1651_64	0.0286	0.0284	0.0282	-2e-4	0.0282	-2e-4	-0.006	-0.0061	-0.0074	-2e-4
1678_76	0.034	0.033	0.0334	4e-4	0.0334	4e-4	0.0131	0.0134	-0.0297	5e-4
1680_48	0.2004	0.2106	0.2131	0.0025	0.2131	0.0026	0.0117	0.012	0.0482	0.0032
1707_8	0.3876	0.4283	0.4327	0.0044	0.4328	0.0045	0.0102	0.0104	0.095	0.0079
1778_42	0.0495	0.0486	0.0483	-2e-4	0.0483	-2e-4	-0.0043	-0.0044	-0.0198	-2e-4
1834_56	0.0236	0.0232	0.0233	1e-4	0.0233	1e-4	0.0055	0.0057	-0.0163	1e-4
1843_84	0.1892	0.1736	0.1813	0.0076	0.1814	0.0078	0.0421	0.0431	-0.0899	0.0095
1956_57	0.047	0.0465	0.0459	-6e-4	0.0459	-6e-4	-0.0137	-0.014	-0.0091	-7e-4
1971_83	0.3815	0.3738	0.3749	0.0011	0.3749	0.0011	0.0028	0.0029	-0.0205	0.0017
1982_28	0.0303	0.0299	0.0299	-1e-4	0.0299	-1e-4	-0.0025	-0.0026	-0.0117	-1e-4
1988_42	0.2616	0.2835	0.2858	0.0023	0.2859	0.0024	0.0081	0.0083	0.0773	0.0033
1999_14	0.0688	0.067	0.0665	-4e-4	0.0665	-5e-4	-0.0067	-0.0068	-0.0276	-5e-4
2000_75	0.0534	0.0551	0.0547	-5e-4	0.0547	-5e-4	-0.0087	-0.0089	0.032	-5e-4
2031_11	0.0876	0.0893	0.0885	-8e-4	0.0885	-8e-4	-0.0086	-0.0088	0.0188	-9e-4
2065_61	0.0592	0.0581	0.0575	-6e-4	0.0575	-6e-4	-0.0107	-0.0109	-0.0185	-7e-4
2083_28	0.0157	0.0253	0.0246	-7e-4	0.0246	-7e-4	-0.0268	-0.0274	0.3776	-7e-4
2129_9	0.0641	0.0627	0.0621	-6e-4	0.0621	-6e-4	-0.0097	-0.0099	-0.022	-7e-4
2134_73	0.0956	0.0947	0.0949	2e-4	0.0949	2e-4	0.002	0.002	-0.0087	2e-4
2139_17	0.0289	0.0289	0.0285	-4e-4	0.0285	-4e-4	-0.0134	-0.0138	0	-4e-4
2162_84	0.3223	0.3236	0.3275	0.0039	0.3276	0.004	0.0119	0.0121	0.0039	0.0059
2226_16	0.006	0.0232	0.0228	-4e-4	0.0228	-4e-4	-0.0165	-0.017	0.743	-4e-4
2314_83	0.4393	0.4533	0.45	-0.0032	0.45	-0.0033	-0.0072	-0.0074	0.0309	-0.0061
2315_47	0.0873	0.0861	0.0867	6e-4	0.0867	6e-4	0.0066	0.0067	-0.0136	6e-4
2333_66	0.3743	0.4001	0.3987	-0.0014	0.3987	-0.0014	-0.0034	-0.0035	0.0644	-0.0023
2400_13	0.0381	0.0382	0.0374	-8e-4	0.0374	-8e-4	-0.0207	-0.0212	0.0023	-8e-4
2428_55	0.0738	0.0712	0.0711	-1e-4	0.0711	-1e-4	-0.001	-0.001	-0.0361	-1e-4
2436_85	0.3091	0.3394	0.3404	0.001	0.3405	0.001	0.003	0.003	0.0895	0.0016
2471_75	0.064	0.061	0.062	0.001	0.0621	0.0011	0.0169	0.0173	-0.0496	0.0011
2533_43	0.02	0.0233	0.023	-4e-4	0.0229	-4e-4	-0.0154	-0.0157	0.1411	-4e-4
2545_16	0.0552	0.0535	0.0537	2e-4	0.0537	2e-4	0.0037	0.0038	-0.031	2e-4
2558_49	0.0713	0.0711	0.0708	-3e-4	0.0708	-3e-4	-0.0045	-0.0046	-0.0032	-3e-4
2564_76	0.0274	0.0274	0.0271	-3e-4	0.0271	-3e-4	-0.0108	-0.011	-0.002	-3e-4
2580_86	0.1405	0.1323	0.1308	-0.0015	0.1307	-0.0016	-0.0116	-0.0119	-0.062	-0.0018
2597_92	0.0367	0.0362	0.0361	-1e-4	0.0361	-1e-4	-0.0035	-0.0036	-0.0141	-1e-4
2604_41	0.1487	0.1474	0.1493	0.0019	0.1493	0.002	0.0129	0.0132	-0.009	0.0023
2608_38	0.147	0.1497	0.1481	-0.0015	0.1481	-0.0016	-0.0104	-0.0107	0.0178	-0.0019
2622_87	0.0441	0.0434	0.0432	-1e-4	0.0432	-1e-4	-0.0033	-0.0034	-0.0181	-2e-4
2627_71	0.4873	0.4592	0.4611	0.0019	0.4611	0.0019	0.0041	0.0042	-0.0612	0.0036
2635_24	0.205	0.2359	0.2401	0.0042	0.2402	0.0043	0.0175	0.018	0.131	0.0056
2637_10	0.2223	0.2148	0.2115	-0.0033	0.2114	-0.0034	-0.0157	-0.0161	-0.035	-0.0043
2765_85	0.1604	0.1556	0.1521	-0.0034	0.1521	-0.0035	-0.0224	-0.023	-0.0312	-0.0041
2817_29	0.3986	0.3934	0.3924	-0.001	0.3923	-0.001	-0.0025	-0.0026	-0.0132	-0.0017
2822_63	0.0534	0.0543	0.0551	8e-4	0.0551	8e-4	0.0142	0.0145	0.0157	8e-4
2837_35	0.0326	0.0341	0.0343	2e-4	0.0343	2e-4	0.0048	0.0049	0.045	2e-4
2863_18	0.0208	0.0209	0.0206	-3e-4	0.0206	-3e-4	-0.0139	-0.0143	0.0046	-3e-4
2872_55	0.111	0.1138	0.1122	-0.0016	0.1121	-0.0016	-0.0141	-0.0144	0.0243	-0.0018
2878_44	0.0353	0.0346	0.0347	1e-4	0.0347	1e-4	0.0037	0.0038	-0.0206	1e-4
3027_71	0.2285	0.2377	0.2355	-0.0022	0.2355	-0.0022	-0.0092	-0.0095	0.0387	-0.0029
3059_52	0.0884	0.095	0.0947	-3e-4	0.0947	-3e-4	-0.0033	-0.0034	0.0695	-4e-4
3065_79	0	0.268	0.2726	0.0046	0.2727	0.0047	0.0168	0.0172	1	0.0064
3070_63	0.0386	0.0383	0.0379	-3e-4	0.0379	-4e-4	-0.0092	-0.0094	-0.0092	-4e-4
3097_31	0.0574	0.0521	0.0558	0.0036	0.0559	0.0037	0.0651	0.0665	-0.1	0.0039
3117_82	0.2124	0.2207	0.2204	-3e-4	0.2204	-3e-4	-0.0013	-0.0013	0.0373	-4e-4
3141_83	0.307	0.3205	0.3203	-2e-4	0.3203	-2e-4	-7e-4	-8e-4	0.0422	-4e-4
3173_33	0.084	0.0988	0.0983	-6e-4	0.0982	-6e-4	-0.0057	-0.0059	0.1503	-6e-4
3247_12	0.2114	0.1989	0.1957	-0.0032	0.1956	-0.0033	-0.0163	-0.0167	-0.0628	-0.0041
3252_17	0.1398	0.1642	0.1617	-0.0025	0.1617	-0.0025	-0.0153	-0.0157	0.1486	-0.003
3262_60	0.157	0.149	0.1507	0.0017	0.1507	0.0017	0.0113	0.0116	-0.0541	0.0021
3343_71	0.0038	0.0085	0.0082	-3e-4	0.0082	-3e-4	-0.0371	-0.0381	0.5594	-3e-4
3359_78	0.3615	0.3573	0.3625	0.0053	0.3626	0.0054	0.0145	0.0148	-0.012	0.0084
3375_37	0.0388	0.0376	0.0381	5e-4	0.0381	5e-4	0.0141	0.0144	-0.0332	6e-4
3417_71	0.0337	0.0329	0.0332	3e-4	0.0332	3e-4	0.0087	0.009	-0.0249	3e-4
3432_18	0.4768	0.4807	0.4934	0.0127	0.49370000000000003	0.013	0.0258	0.0264	0.0081	0.0251
3480_10	0.1155	0.12	0.1198	-2e-4	0.1198	-2e-4	-0.0017	-0.0017	0.0376	-2e-4
3489_83	0.1021	0.095	0.0969	0.002	0.097	0.002	0.0202	0.0207	-0.0744	0.0022
3549_92	0.3902	0.397	0.3957	-0.0013	0.3956	-0.0013	-0.0033	-0.0034	0.0171	-0.0022
3552_84	0.2586	0.2548	0.2539	-9e-4	0.2539	-9e-4	-0.0035	-0.0036	-0.015	-0.0012
3554_84	0	0.0524	0.053900000000000003	0.0015	0.053900000000000003	0.0015	0.027	0.0276	1	0.0016
3566_20	0.1852	0.17	0.1682	-0.0018	0.1682	-0.0018	-0.0106	-0.0109	-0.0892	-0.0022
3569_71	0.0163	0.0165	0.0162	-3e-4	0.0162	-4e-4	-0.0212	-0.0217	0.0138	-4e-4
3613_72	0.0309	0.0307	0.0304	-2e-4	0.0304	-2e-4	-0.0078	-0.008	-0.0067	-2e-4
3641_23	0.2104	0.1889	0.1885	-4e-4	0.1885	-4e-4	-0.002	-0.002	-0.1142	-5e-4
3647_51	0.4629	0.4789	0.4801	0.0012	0.4801	0.0012	0.0024	0.0025	0.0336	0.0023
3730_44	0.2562	0.2634	0.2638	3e-4	0.2638	4e-4	0.0013	0.0013	0.0274	5e-4
3779_33	0.2009	0.1968	0.1986	0.0018	0.1986	0.0018	0.0089	0.0092	-0.0207	0.0023
3802_28	0.4952	0.4813	0.4858	0.0045	0.4859	0.0047	0.0094	0.0096	-0.029	0.009
3822_47	0.3638	0.3766	0.374	-0.0026	0.374	-0.0027	-0.0069	-0.0071	0.0339	-0.0043
3843_82	0.4375	0.4317	0.4293	-0.0024	0.4292	-0.0024	-0.0055	-0.0057	-0.0135	-0.0043
3853_42	0	0.0295	0.033	0.0035	0.0331	0.0036	0.107	0.1093	1	0.0037
3856_85	0.3247	0.342	0.3373	-0.0046	0.3372	-0.0047	-0.0137	-0.0141	0.0505	-0.0072
3857_49	0.1015	0.1052	0.1057	4e-4	0.1057	5e-4	0.0042	0.0043	0.0355	5e-4
3903_8	0.0443	0.0429	0.0434	5e-4	0.0434	5e-4	0.0113	0.0116	-0.0332	5e-4
3933_10	0.0312	0.0309	0.0307	-2e-4	0.0307	-2e-4	-0.0054	-0.0055	-0.0092	-2e-4
3934_85	0.5264	0.5016	0.5004	-0.0011	0.5004	-0.0011	-0.0022	-0.0023	-0.0495	-0.0023
3946_86	0	0.3374	0.3335	-0.0038	0.3334	-0.0039	-0.0115	-0.0118	1	-0.0059
3974_63	0.0196	0.0195	0.0194	-1e-4	0.0194	-1e-4	-0.0054	-0.0055	-0.0033	-1e-4
4032_48	0.1542	0.1586	0.1585	-1e-4	0.1585	-1e-4	-5e-4	-5e-4	0.0274	-1e-4
4055_22	0.0156	0.0155	0.0155	-0	0.0155	-0	-0.0023	-0.0023	-0.0043	-0
4058_16	0.4432	0.4451	0.4479	0.0028	0.448	0.0028	0.0062	0.0063	0.0043	0.0051
4068_21	0.1934	0.1947	0.1917	-0.003	0.1916	-0.0031	-0.0158	-0.0162	0.0066	-0.0039
4076_52	0.0312	0.0312	0.0307	-4e-4	0.0307	-5e-4	-0.0146	-0.0149	-1e-4	-5e-4
4099_64	0.0601	0.0653	0.0663	0.001	0.0663	0.001	0.0148	0.0152	0.0799	0.0011
4140_61	0.0374	0.0367	0.0368	1e-4	0.0368	1e-4	0.0022	0.0022	-0.0201	1e-4
4151_79	0.1959	0.2115	0.2143	0.0028	0.2144	0.0029	0.0132	0.0135	0.0739	0.0037
4193_9	0.0319	0.0315	0.0314	-1e-4	0.0314	-1e-4	-0.0021	-0.0022	-0.013	-1e-4
4297_11	0.0366	0.0366	0.036	-6e-4	0.036	-6e-4	-0.0166	-0.017	-9e-4	-6e-4
4336_47	0.0187	0.0189	0.0186	-3e-4	0.0186	-3e-4	-0.0176	-0.018	0.0094	-3e-4
4354_83	0.4831	0.4767	0.4878	0.0111	0.4881	0.0114	0.0227	0.0233	-0.0134	0.0217
4359_47	0.2899	0.2445	0.2481	0.0037	0.2482	0.0038	0.0149	0.0152	-0.186	0.005
4364_10	0.0264	0.0266	0.026	-6e-4	0.026	-6e-4	-0.0212	-0.0217	0.0089	-6e-4
4378_30	0.0313	0.0311	0.0308	-3e-4	0.0308	-3e-4	-0.0095	-0.0097	-0.0053	-3e-4
4402_16	0.1674	0.1775	0.177	-5e-4	0.177	-5e-4	-0.0029	-0.003	0.0572	-6e-4
4470_83	0.164	0.1659	0.1648	-0.0011	0.1648	-0.0011	-0.0068	-0.0069	0.0116	-0.0014
4483_39	0.4115	0.4066	0.406	-6e-4	0.406	-6e-4	-0.0014	-0.0015	-0.0119	-0.001
4497_81	0.0515	0.0994	0.1015	0.0022	0.1016	0.0022	0.0213	0.0218	0.4816	0.0025
4530_85	0.0932	0.0894	0.089	-4e-4	0.0889	-4e-4	-0.0047	-0.0048	-0.0428	-5e-4
4536_14	0.0338	0.0375	0.0371	-4e-4	0.0371	-5e-4	-0.0121	-0.0124	0.0999	-5e-4
4542_30	0.4578	0.4553	0.4595	0.0042	0.4596	0.0043	0.0092	0.0094	-0.0054	0.0079
4637_83	0.3855	0.3975	0.4046	0.0071	0.4047	0.0072	0.0174	0.0178	0.0301	0.012
4641_83	0.2778	0.2658	0.2662	4e-4	0.2662	4e-4	0.0014	0.0014	-0.0451	5e-4
4678_13	0.0357	0.0352	0.0351	-0	0.0351	-0	-9e-4	-0.001	-0.0159	-0
4698_68	0.0869	0.0866	0.0868	3e-4	0.0868	3e-4	0.003	0.0031	-0.0038	3e-4
4709_14	0.0348	0.0348	0.0343	-5e-4	0.0343	-5e-4	-0.0148	-0.0151	-0.0017	-5e-4
4722_55	0.0216	0.0238	0.0234	-5e-4	0.0234	-5e-4	-0.0194	-0.0199	0.0955	-5e-4
4732_66	0.2051	0.2149	0.2166	0.0018	0.2167	0.0018	0.0081	0.0083	0.0453	0.0023
4763_45	0.0549	0.0536	0.0534	-2e-4	0.0534	-2e-4	-0.0032	-0.0033	-0.0238	-2e-4
4796_63	0.0266	0.0266	0.0263	-3e-4	0.0263	-3e-4	-0.0116	-0.0118	-7e-4	-3e-4
4800_33	0.1617	0.1769	0.1789	0.002	0.1789	0.0021	0.0112	0.0115	0.0856	0.0025
4802_13	0.0786	0.0755	0.0756	1e-4	0.0756	1e-4	0.0014	0.0015	-0.0412	1e-4
4808_53	0.1107	0.1052	0.1047	-5e-4	0.1047	-5e-4	-0.0044	-0.0045	-0.0528	-5e-4
4831_42	0.0346	0.0339	0.0341	2e-4	0.0341	2e-4	0.0057	0.0058	-0.0222	2e-4
4841_82	0.3488	0.3507	0.3498	-9e-4	0.3498	-9e-4	-0.0025	-0.0025	0.0053	-0.0014
4926_55	0.0243	0.024	0.024	1e-4	0.024	1e-4	0.0022	0.0023	-0.0133	1e-4
5000_42	0.0731	0.0727	0.0731	4e-4	0.0731	4e-4	0.0052	0.0054	-0.0053	4e-4
5029_57	0.4679	0.4989	0.4982	-7e-4	0.4982	-7e-4	-0.0013	-0.0014	0.0621	-0.0014
5033_53	0.3513	0.3413	0.3385	-0.0028	0.3384	-0.0029	-0.0084	-0.0086	-0.0292	-0.0044
5058_14	0.0979	0.1041	0.102	-0.0021	0.1019	-0.0022	-0.0211	-0.0216	0.0601	-0.0025
5068_85	0.1313	0.1227	0.1248	0.002	0.1248	0.0021	0.0161	0.0165	-0.0693	0.0023
5077_82	0.0393	0.0387	0.0386	-1e-4	0.0386	-1e-4	-0.0022	-0.0023	-0.0166	-1e-4
5100_84	0.1101	0.1051	0.1096	0.0045	0.1097	0.0046	0.0411	0.0421	-0.0474	0.0052
5111_33	0.0411	0.0419	0.0419	0	0.0419	0	5e-4	5e-4	0.018	0
5163_84	0.347	0.3278	0.3311	0.0034	0.3312	0.0034	0.0101	0.0104	-0.0588	0.0051
5170_16	0.3525	0.3653	0.3642	-0.0011	0.3642	-0.0011	-0.0029	-0.003	0.0351	-0.0017
5265_55	0.0186	0.0243	0.0243	-0	0.0243	-0	-2e-4	-2e-4	0.2345	-0
5312_28	0.0483	0.0541	0.0548	7e-4	0.0548	7e-4	0.012	0.0123	0.1066	7e-4
5323_59	0.0225	0.0224	0.0222	-2e-4	0.0222	-2e-4	-0.0069	-0.0071	-0.0034	-2e-4
5393_6	0.0716	0.0681	0.0691	0.001	0.0691	0.001	0.0148	0.0152	-0.0516	0.0011
5417_83	0.2542	0.2372	0.2407	0.0034	0.2407	0.0035	0.0142	0.0145	-0.0716	0.0046
5425_51	0.03	0.0291	0.0295	5e-4	0.0296	5e-4	0.0153	0.0157	-0.0299	5e-4
5489_84	0.287	0.2507	0.2461	-0.0046	0.246	-0.0047	-0.0187	-0.0191	-0.1447	-0.0063
5495_38	0.1511	0.1562	0.1562	0	0.1562	0	1e-4	1e-4	0.0329	0
5509_83	0.3552	0.3414	0.3423	0.001	0.3423	0.001	0.0028	0.0029	-0.0406	0.0015
5512_37	0.3412	0.3618	0.3621	3e-4	0.3621	3e-4	7e-4	7e-4	0.0568	4e-4
5544_37	0.0384	0.0413	0.0408	-5e-4	0.0408	-5e-4	-0.0131	-0.0134	0.07	-6e-4
5576_90	0.0415	0.0398	0.0407	9e-4	0.0407	9e-4	0.0215	0.022	-0.0425	9e-4
5595_34	0.1166	0.1511	0.1516	5e-4	0.1516	5e-4	0.0034	0.0035	0.2284	6e-4
5640_25	0.0576	0.055	0.056	0.001	0.056	0.001	0.0177	0.0181	-0.047	0.0011
5656_21	0.0381	0.0412	0.0409	-3e-4	0.0409	-3e-4	-0.007	-0.0072	0.076	-3e-4
5683_44	0.039	0.0382	0.0383	1e-4	0.0383	1e-4	0.0027	0.0028	-0.0216	1e-4
5777_49	0.1264	0.1204	0.1185	-0.0019	0.1185	-0.0019	-0.0158	-0.0162	-0.0496	-0.0022
5784_84	0.0253	0.0251	0.025	-0	0.025	-0	-0.0018	-0.0019	-0.0099	-0
5801_90	0	0.0118	0.0117	-1e-4	0.0117	-1e-4	-0.0081	-0.0083	1	-1e-4
5828_44	0.0523	0.0532	0.0529	-3e-4	0.0529	-3e-4	-0.0059	-0.006	0.0165	-3e-4
5838_24	0.1734	0.1628	0.1695	0.0068	0.1697	0.0069	0.04	0.0409	-0.0655	0.0083
5840_21	0.0294	0.0288	0.029	2e-4	0.029	2e-4	0.0062	0.0064	-0.0201	2e-4
5842_85	0.4997	0.5009	0.4967	-0.0042	0.4966	-0.0043	-0.0085	-0.0087	0.0023	-0.0087
5848_40	0.3314	0.3694	0.3727	0.0033	0.3728	0.0034	0.0089	0.0091	0.103	0.0054
5878_16	0.1478	0.1529	0.1529	0	0.1529	0	3e-4	3e-4	0.0335	1e-4
5894_86	0.1655	0.1572	0.1678	0.0106	0.1681	0.0109	0.0633	0.0648	-0.0526	0.0129
5896_21	0.0505	0.0491	0.0493	2e-4	0.0493	2e-4	0.0039	0.004	-0.0289	2e-4
5919_85	0.1104	0.1128	0.1129	2e-4	0.113	2e-4	0.0017	0.0018	0.0205	2e-4
5993_54	0.0252	0.025	0.0249	-1e-4	0.0249	-1e-4	-0.0028	-0.0029	-0.0088	-1e-4
5997_8	0.2915	0.297	0.2934	-0.0035	0.2934	-0.0036	-0.012	-0.0123	0.0183	-0.0051
6053_48	0.4148	0.3952	0.3929	-0.0023	0.3928	-0.0023	-0.0058	-0.0059	-0.0497	-0.0038
6068_81	0.3636	0.3498	0.3526	0.0028	0.3527	0.0029	0.008	0.0082	-0.0395	0.0044
6072_32	0.1635	0.1658	0.1665	8e-4	0.1666	8e-4	0.0047	0.0048	0.0137	0.001
6107_16	0.0348	0.0342	0.0342	0	0.0342	0	9e-4	0.001	-0.0175	0
6112_17	0.141	0.1558	0.1545	-0.0013	0.1545	-0.0014	-0.0086	-0.0088	0.095	-0.0016
6120_15	0.0242	0.0242	0.0239	-3e-4	0.0239	-3e-4	-0.0116	-0.0119	6e-4	-3e-4
6122_14	0.041	0.0393	0.0402	9e-4	0.0403	0.001	0.0232	0.0238	-0.044	0.001
6124_73	0.169	0.2873	0.2872	-1e-4	0.2872	-2e-4	-5e-4	-5e-4	0.4118	-2e-4
6134_70	0.0174	0.0175	0.0173	-2e-4	0.0173	-2e-4	-0.0096	-0.0098	0.002	-2e-4
6156_11	0.1041	0.0986	0.0988	3e-4	0.0988	3e-4	0.0027	0.0028	-0.0566	3e-4
6165_84	0.092	0.0879	0.0878	-0	0.0878	-0	-1e-4	-1e-4	-0.0469	-0
6167_87	0.4848	0.4739	0.4754	0.0016	0.4755	0.0016	0.0033	0.0034	-0.0231	0.003
6189_46	0.0304	0.0304	0.03	-4e-4	0.03	-4e-4	-0.0143	-0.0147	2e-4	-5e-4
6209_50	0.0692	0.0674	0.0668	-5e-4	0.0668	-5e-4	-0.0075	-0.0077	-0.0269	-6e-4
6223_44	0.0204	0.0235	0.0232	-3e-4	0.0232	-3e-4	-0.0147	-0.0151	0.1307	-4e-4
6224_6	0.4839	0.4722	0.4841	0.0119	0.4843	0.0121	0.0245	0.0251	-0.0247	0.023
6226_18	0.0724	0.0691	0.0699	8e-4	0.0699	8e-4	0.0113	0.0116	-0.0483	9e-4
6299_90	0.5353	0.487	0.4934	0.0064	0.4936	0.0066	0.0131	0.0134	-0.0992	0.0129
6329_30	0.468	0.5049	0.5	-0.0049	0.4999	-0.0051	-0.0099	-0.0101	0.073	-0.0102
6415_77	0.4246	0.4368	0.4333	-0.0035	0.4332	-0.0036	-0.0082	-0.0084	0.0279	-0.0064
6419_9	0.0403	0.1015	0.103	0.0015	0.1031	0.0015	0.0145	0.0148	0.6027	0.0017
6455_85	0.1754	0.1709	0.1702	-7e-4	0.1702	-7e-4	-0.0041	-0.0042	-0.0259	-9e-4
6471_38	0.4248	0.453	0.4526	-4e-4	0.4526	-4e-4	-8e-4	-9e-4	0.0622	-7e-4
6483_65	0.0426	0.0415	0.0417	2e-4	0.0418	2e-4	0.0051	0.0052	-0.0258	2e-4
6561_78	0.0253	0.0251	0.0251	-0	0.0251	-0	-0.0018	-0.0019	-0.0099	-0
6570_60	0.0437	0.0449	0.0466	0.0017	0.0466	0.0017	0.0355	0.0364	0.0275	0.0018
6618_18	0.2526	0.2232	0.221	-0.0023	0.2209	-0.0023	-0.0103	-0.0105	-0.1317	-0.003
6633_23	0.028	0.0276	0.0276	0	0.0276	0	7e-4	7e-4	-0.0138	0
6656_14	0.2407	0.242	0.2471	0.0051	0.2472	0.0052	0.0204	0.0209	0.0055	0.0068
6739_15	0.0156	0.0172	0.0171	-1e-4	0.0171	-1e-4	-0.0051	-0.0052	0.0965	-1e-4
6766_85	0.0197	0.0253	0.0248	-5e-4	0.0247	-5e-4	-0.0204	-0.0209	0.2211	-5e-4
6783_83	0.4547	0.474	0.4744	4e-4	0.4744	4e-4	8e-4	8e-4	0.0406	7e-4
6806_61	0.0284	0.0282	0.028	-2e-4	0.028	-2e-4	-0.0079	-0.008	-0.0054	-2e-4
6807_7	0.0632	0.0633	0.0636	3e-4	0.0636	3e-4	0.0053	0.0054	0.0012	4e-4
6829_33	0.3993	0.4339	0.4326	-0.0014	0.4325	-0.0014	-0.0031	-0.0032	0.0797	-0.0024
6847_23	0.0384	0.0381	0.0377	-4e-4	0.0377	-4e-4	-0.0096	-0.0099	-0.0086	-4e-4
6859_34	0.2595	0.2287	0.2261	-0.0026	0.226	-0.0027	-0.0115	-0.0118	-0.1349	-0.0035
6866_12	0.1073	0.1021	0.1016	-5e-4	0.1016	-5e-4	-0.005	-0.0051	-0.0504	-6e-4
6874_77	0.0194	0.0195	0.0192	-3e-4	0.0192	-3e-4	-0.0156	-0.0159	0.0068	-3e-4
6894_42	0.1677	0.1638	0.1665	0.0026	0.1665	0.0027	0.0159	0.0163	-0.0233	0.0032
6915_45	0.3122	0.32	0.3187	-0.0012	0.3187	-0.0012	-0.0038	-0.0039	0.0242	-0.0018
6965_84	0.0226	0.022	0.0223	3e-4	0.0224	3e-4	0.0151	0.0154	-0.0257	4e-4
7009_46	0.4641	0.4763	0.4683	-0.008	0.4681	-0.0082	-0.017	-0.0174	0.0257	-0.0156
7017_75	0.0234	0.0235	0.0232	-3e-4	0.0231	-3e-4	-0.0132	-0.0136	0.0026	-3e-4
7024_20	0.4512	0.4726	0.4759	0.0033	0.476	0.0034	0.007	0.0072	0.0452	0.0065
7059_53	0.4566	0.5057	0.5001	-0.0056	0.4999	-0.0058	-0.0113	-0.0115	0.0971	-0.0117
7076_84	0.3339	0.3414	0.3369	-0.0045	0.3368	-0.0046	-0.0132	-0.0135	0.0221	-0.0069
7081_15	0.0246	0.0308	0.0309	2e-4	0.0309	2e-4	0.0049	0.005	0.2016	2e-4
7093_15	0.0942	0.0956	0.0958	2e-4	0.0959	3e-4	0.0026	0.0026	0.0142	3e-4
7151_38	0.463	0.4461	0.4469	8e-4	0.4469	8e-4	0.0018	0.0018	-0.0378	0.0015
7157_9	0.0286	0.0279	0.0282	4e-4	0.0282	4e-4	0.013	0.0133	-0.0267	4e-4
7165_20	0.081	0.0835	0.0884	0.0049	0.0885	0.005	0.0554	0.0567	0.0305	0.0055
7172_29	0.3725	0.3707	0.3665	-0.0042	0.3664	-0.0043	-0.0115	-0.0118	-0.0049	-0.0069
7212_9	0.0166	0.0165	0.0164	-1e-4	0.0164	-1e-4	-0.0039	-0.004	-0.0032	-1e-4
7218_85	0.3549	0.347	0.3443	-0.0027	0.3443	-0.0027	-0.0077	-0.0079	-0.0227	-0.0042
7239_8	0.0296	0.0293	0.0292	-1e-4	0.0292	-1e-4	-0.0047	-0.0048	-0.0092	-1e-4
7252_33	0.116	0.113	0.1141	0.0011	0.1141	0.0011	0.0096	0.0099	-0.027	0.0013
7313_51	0.1804	0.1817	0.181	-7e-4	0.181	-7e-4	-0.0038	-0.0038	0.0072	-9e-4
7325_59	0.423	0.4711	0.4604	-0.0106	0.4602	-0.0109	-0.0231	-0.0236	0.1021	-0.0206
7355_88	0.2495	0.247	0.2461	-9e-4	0.2461	-9e-4	-0.0038	-0.0038	-0.0103	-0.0013
7359_36	0.0404	0.0513	0.05	-0.0012	0.05	-0.0013	-0.0246	-0.0252	0.2125	-0.0013
7363_14	0.0249	0.0248	0.0246	-2e-4	0.0246	-2e-4	-0.0085	-0.0087	-0.003	-2e-4
7379_14	0.0375	0.037	0.0368	-2e-4	0.0368	-2e-4	-0.0048	-0.0049	-0.0132	-2e-4
7385_33	0.0191	0.0191	0.0189	-2e-4	0.0189	-2e-4	-0.0109	-0.0112	0.0025	-2e-4
7398_44	0.163	0.2639	0.2633	-6e-4	0.2633	-6e-4	-0.0024	-0.0024	0.3825	-9e-4
7400_63	0.067	0.0627	0.0649	0.0021	0.0649	0.0022	0.0328	0.0335	-0.0686	0.0023
7423_83	0.5235	0.4968	0.4965	-3e-4	0.4965	-3e-4	-5e-4	-5e-4	-0.0538	-5e-4
7436_9	0.3547	0.4074	0.4043	-0.0031	0.4043	-0.0032	-0.0076	-0.0078	0.1294	-0.0053
7456_28	0.0682	0.0644	0.066	0.0016	0.066	0.0017	0.0245	0.0251	-0.0602	0.0018
7461_89	0.1594	0.1437	0.1468	0.0032	0.1469	0.0032	0.0215	0.022	-0.1094	0.0038
7509_63	0.0297	0.0332	0.0329	-3e-4	0.0329	-3e-4	-0.0102	-0.0105	0.1049	-4e-4
7550_33	0.3956	0.4248	0.4193	-0.0055	0.4192	-0.0056	-0.0131	-0.0135	0.0687	-0.0098
7631_57	0.0191	0.0192	0.0189	-3e-4	0.0189	-3e-4	-0.0139	-0.0142	0.0053	-3e-4
7639_36	0.2903	0.3296	0.3224	-0.0072	0.3222	-0.0074	-0.0224	-0.0229	0.1193	-0.011
7653_41	0.031	0.0646	0.0654	8e-4	0.0654	8e-4	0.0117	0.012	0.5194	8e-4
7694_6	0.0295	0.0278	0.0291	0.0013	0.0291	0.0013	0.0431	0.0441	-0.0595	0.0013
7703_29	0.295	0.3123	0.3061	-0.0063	0.3059	-0.0064	-0.0205	-0.021	0.0556	-0.0093
7714_45	0.4088	0.3866	0.3864	-2e-4	0.3864	-2e-4	-4e-4	-4e-4	-0.0575	-3e-4
7760_10	0.1208	0.125	0.1258	7e-4	0.1258	8e-4	0.0059	0.0061	0.0337	9e-4
7803_29	0.0192	0.0192	0.0191	-1e-4	0.0191	-1e-4	-0.0065	-0.0067	-0.002	-1e-4
7811_22	0.1114	0.1062	0.1053	-0.001	0.1053	-0.001	-0.0091	-0.0093	-0.0483	-0.0011
7840_61	0.1393	0.1456	0.1482	0.0026	0.1482	0.0027	0.0177	0.0181	0.043	0.0031
7849_21	0.0196	0.0443	0.044	-3e-4	0.044	-3e-4	-0.0074	-0.0076	0.557	-4e-4
7857_60	0.0204	0.0235	0.0241	6e-4	0.0241	7e-4	0.0264	0.027	0.1307	7e-4
7930_78	0.1475	0.1491	0.1511	0.002	0.1512	0.0021	0.0133	0.0136	0.0105	0.0024
7950_80	0.1069	0.11	0.1102	2e-4	0.1102	2e-4	0.0022	0.0022	0.0278	3e-4
7991_36	0.4476	0.4428	0.4337	-0.0091	0.4334	-0.0093	-0.021	-0.0215	-0.0108	-0.0167
7998_6	0.0684	0.0697	0.0701	4e-4	0.0701	4e-4	0.0055	0.0057	0.0197	4e-4
8009_47	0.5005	0.5042	0.5006	-0.0036	0.5005	-0.0037	-0.0072	-0.0074	0.0074	-0.0075
8018_40	0.1068	0.1191	0.116	-0.003	0.116	-0.0031	-0.026	-0.0266	0.1031	-0.0035
8038_54	0.4175	0.4121	0.4211	0.009	0.4213	0.0092	0.0213	0.0218	-0.0131	0.0156
8078_84	0.527	0.4796	0.4863	0.0067	0.4865	0.0069	0.0139	0.0142	-0.0988	0.0133
8112_45	0.1625	0.1526	0.1511	-0.0015	0.1511	-0.0015	-0.0098	-0.01	-0.0648	-0.0018
8122_42	0.0535	0.053	0.0533	3e-4	0.0533	3e-4	0.0052	0.0053	-0.0088	3e-4
8128_12	0.2078	0.2137	0.2138	1e-4	0.2138	1e-4	6e-4	7e-4	0.0276	2e-4
8143_53	0.2583	0.2407	0.2452	0.0046	0.2453	0.0047	0.0186	0.019	-0.0733	0.0061
8153_16	0.003	0.0333	0.0325	-8e-4	0.0325	-9e-4	-0.0259	-0.0266	0.9108	-9e-4
8170_83	0.3507	0.3537	0.3536	-1e-4	0.3536	-1e-4	-2e-4	-2e-4	0.0085	-1e-4
8179_83	0.4812	0.4333	0.4459	0.0126	0.4462	0.0129	0.0282	0.0289	-0.1104	0.0228
8203_59	0.0503	0.0533	0.0526	-7e-4	0.0526	-7e-4	-0.0127	-0.013	0.0552	-7e-4
8229_21	0.0667	0.0653	0.0645	-8e-4	0.0645	-8e-4	-0.0118	-0.0121	-0.0212	-8e-4
8275_81	0.0396	0.0393	0.0389	-4e-4	0.0389	-4e-4	-0.0106	-0.0108	-0.0084	-4e-4
8298_9	0.0456	0.0451	0.0446	-5e-4	0.0446	-6e-4	-0.0122	-0.0125	-0.0097	-6e-4
8315_41	0.0346	0.0342	0.034	-2e-4	0.034	-2e-4	-0.0047	-0.0048	-0.0117	-2e-4
8356_76	0.4664	0.4379	0.4354	-0.0026	0.4353	-0.0026	-0.0059	-0.0061	-0.065	-0.0047
8387_39	0.1756	0.1702	0.1716	0.0013	0.1716	0.0014	0.0078	0.008	-0.0315	0.0017
8415_37	0.0596	0.0582	0.0579	-3e-4	0.0579	-3e-4	-0.0053	-0.0054	-0.024	-3e-4
8450_40	0.2472	0.2553	0.2521	-0.0032	0.252	-0.0033	-0.0127	-0.013	0.0319	-0.0044
8464_45	0.443	0.4331	0.4355	0.0024	0.4356	0.0024	0.0055	0.0056	-0.0227	0.0043
8491_64	0.0746	0.0713	0.0719	6e-4	0.0719	6e-4	0.0085	0.0087	-0.0465	7e-4
8511_86	0.0426	0.0482	0.0475	-8e-4	0.0475	-8e-4	-0.016	-0.0164	0.116	-8e-4
8566_9	0.0528	0.0521	0.0515	-6e-4	0.0515	-6e-4	-0.012	-0.0123	-0.0137	-7e-4
8602_20	0.0293	0.0278	0.029	0.0012	0.029	0.0012	0.0407	0.0416	-0.0567	0.0012
8642_47	0.0351	0.0346	0.0345	-1e-4	0.0345	-1e-4	-0.0034	-0.0035	-0.0133	-1e-4
8643_41	0.0384	0.0377	0.0377	-0	0.0377	-0	-0	-0	-0.0183	-0
8645_55	0.2466	0.2635	0.2586	-0.0049	0.2585	-0.005	-0.0189	-0.0193	0.0642	-0.0068
8648_30	0.3995	0.3634	0.3626	-9e-4	0.3626	-9e-4	-0.0024	-0.0024	-0.0992	-0.0014
8665_8	0.0775	0.0915	0.3795	0.288	0.3865	0.295	0.7588	0.7632	0.1539	0.3247
8682_37	0.0391	0.0477	0.0473	-4e-4	0.0473	-4e-4	-0.0093	-0.0095	0.1814	-5e-4
8724_34	0.2221	0.2112	0.2103	-9e-4	0.2103	-9e-4	-0.0043	-0.0044	-0.0517	-0.0012
8746_38	0.0568	0.1027	0.1002	-0.0024	0.1002	-0.0025	-0.0244	-0.025	0.4466	-0.0028
8830_11	0.0415	0.0413	0.0407	-6e-4	0.0407	-6e-4	-0.0155	-0.0159	-0.0044	-7e-4
8831_65	0.0447	0.04	0.0438	0.0038	0.0439	0.0039	0.087	0.0889	-0.1193	0.0041
8844_39	0.0362	0.036	0.0356	-5e-4	0.0356	-5e-4	-0.013	-0.0134	-0.0041	-5e-4
8847_83	0.0624	0.06	0.0605	5e-4	0.0605	5e-4	0.0086	0.0088	-0.0397	6e-4
8870_58	0.0414	0.0408	0.0406	-1e-4	0.0406	-1e-4	-0.0034	-0.0035	-0.0166	-1e-4
8872_82	0.518	0.4864	0.487	5e-4	0.487	5e-4	0.0011	0.0011	-0.0649	0.001
8898_83	0.4889	0.4957	0.4891	-0.0067	0.4889	-0.0068	-0.0137	-0.014	0.0138	-0.0136
8933_84	0.4006	0.3943	0.397	0.0027	0.397	0.0027	0.0067	0.0068	-0.0158	0.0045
8937_79	0.2087	0.1931	0.1925	-6e-4	0.1925	-6e-4	-0.0031	-0.0032	-0.0809	-8e-4
8970_55	0.0073	0.3181	0.3122	-0.0059	0.3121	-0.006	-0.0188	-0.0192	0.9772	-0.0088
8999_58	0.5971	0.419	0.4191	1e-4	0.4191	1e-4	3e-4	3e-4	-0.4251	2e-4
9008_48	0.0424	0.0421	0.0416	-5e-4	0.0416	-6e-4	-0.0129	-0.0133	-0.0075	-6e-4
9035_9	0.046	0.0447	0.045	3e-4	0.045	3e-4	0.0067	0.0068	-0.0294	3e-4
9041_84	0.0433	0.0489	0.0484	-5e-4	0.0484	-5e-4	-0.0108	-0.0111	0.1144	-6e-4
9065_84	0.0237	0.0235	0.0235	-1e-4	0.0235	-1e-4	-0.0028	-0.0028	-0.0081	-1e-4
9122_63	0.0889	0.0921	0.0923	2e-4	0.0923	2e-4	0.0021	0.0021	0.035	2e-4
9135_15	0.0644	0.065	0.0647	-2e-4	0.0647	-2e-4	-0.0035	-0.0036	0.0088	-2e-4
9147_39	0.0322	0.0314	0.0318	3e-4	0.0318	3e-4	0.0102	0.0104	-0.0257	3e-4
9158_47	0.2069	0.231	0.2269	-0.0041	0.2268	-0.0042	-0.0181	-0.0186	0.1046	-0.0055
9182_62	0.0635	0.0612	0.0615	3e-4	0.0615	3e-4	0.0053	0.0054	-0.0371	4e-4
9207_84	0.1897	0.183	0.185	0.002	0.185	0.002	0.0108	0.011	-0.0364	0.0025
9272_85	0.0824	0.0838	0.0835	-3e-4	0.0835	-3e-4	-0.0041	-0.0042	0.0166	-4e-4
9346_25	0.0631	0.0938	0.0942	3e-4	0.0942	3e-4	0.0034	0.0035	0.3277	4e-4
9369_23	0.4184	0.4318	0.4304	-0.0015	0.4303	-0.0015	-0.0035	-0.0035	0.0312	-0.0027
9395_64	0.4066	0.4352	0.4353	1e-4	0.4353	1e-4	2e-4	2e-4	0.0658	2e-4
9447_82	0.4497	0.4227	0.4246	0.0019	0.4246	0.002	0.0046	0.0047	-0.0641	0.0034
9458_25	0.4906	0.5071	0.5006	-0.0065	0.5004	-0.0067	-0.013	-0.0133	0.0326	-0.0135
9459_23	0.1146	0.1171	0.1178	7e-4	0.1178	7e-4	0.006	0.0061	0.0213	8e-4
9477_32	0.031	0.0308	0.0305	-2e-4	0.0305	-3e-4	-0.008	-0.0082	-0.0066	-3e-4
9557_49	0.1891	0.2011	0.1985	-0.0025	0.1985	-0.0026	-0.0128	-0.0131	0.0593	-0.0033
9576_29	0.364	0.38	0.3775	-0.0025	0.3775	-0.0025	-0.0065	-0.0067	0.042	-0.0041
9624_83	0.2169	0.2282	0.2254	-0.0028	0.2253	-0.0029	-0.0124	-0.0127	0.0496	-0.0037
9776_59	0.1033	0.1043	0.1031	-0.0013	0.1031	-0.0013	-0.0122	-0.0125	0.0103	-0.0014
9783_56	0.0521	0.0514	0.0508	-6e-4	0.0508	-6e-4	-0.012	-0.0123	-0.0132	-7e-4
9807_73	0.0544	0.0576	0.0578	2e-4	0.0578	2e-4	0.0036	0.0036	0.0563	2e-4
9865_51	0.1796	0.1944	0.1925	-0.0019	0.1924	-0.0019	-0.0098	-0.0101	0.0759	-0.0024
9881_39	0.2612	0.2727	0.2725	-2e-4	0.2724	-2e-4	-8e-4	-8e-4	0.042	-3e-4
9894_62	0.0445	0.043	0.0436	6e-4	0.0436	6e-4	0.0133	0.0136	-0.0354	6e-4
9896_84	0.3268	0.3431	0.3411	-0.0021	0.341	-0.0021	-0.0061	-0.0063	0.0476	-0.0033
9906_73	0.0835	0.083	0.0828	-1e-4	0.0828	-1e-4	-0.0013	-0.0013	-0.0067	-1e-4
9963_61	0.0364	0.0357	0.0357	1e-4	0.0358	1e-4	0.0023	0.0024	-0.0198	1e-4
9981_86	9e-4	0.0377	0.0414	0.0037	0.0414	0.0038	0.089	0.091	0.9774	0.0039
10019_33	0.0357	0.0353	0.0351	-1e-4	0.0351	-1e-4	-0.0036	-0.0037	-0.0133	-1e-4
10035_18	0.1514	0.1443	0.1503	0.006	0.1505	0.0062	0.04	0.041	-0.0491	0.0072
10041_78	0.1195	0.1182	0.1185	3e-4	0.1185	4e-4	0.0029	0.003	-0.0117	4e-4
10073_83	0.2366	0.3232	0.3278	0.0046	0.3279	0.0047	0.0139	0.0143	0.2681	0.0069
10083_21	0.0368	0.0369	0.0378	9e-4	0.0378	9e-4	0.024	0.0246	0.0026	0.001
10099_26	0.3962	0.3655	0.3659	5e-4	0.366	5e-4	0.0013	0.0013	-0.084	8e-4
10105_6	0.1305	0.1267	0.126	-7e-4	0.1259	-7e-4	-0.0055	-0.0056	-0.0307	-8e-4
10112_23	0.1609	0.1602	0.1629	0.0027	0.163	0.0028	0.0166	0.017	-0.0045	0.0033
10384_17	0.4151	0.3993	0.3987	-5e-4	0.3987	-6e-4	-0.0014	-0.0014	-0.0397	-9e-4
10389_31	0.0238	0.0236	0.0235	-1e-4	0.0235	-1e-4	-0.0045	-0.0046	-0.0063	-1e-4
10403_85	0.2154	0.2224	0.2232	9e-4	0.2233	9e-4	0.004	0.0041	0.0313	0.0012
10407_8	0.22	0.2111	0.2158	0.0047	0.2159	0.0048	0.0217	0.0222	-0.0424	0.0061
10436_69	0.1018	0.118	0.1166	-0.0014	0.1165	-0.0015	-0.0123	-0.0127	0.1374	-0.0017
10455_16	0.1732	0.1863	0.1843	-0.0019	0.1843	-0.002	-0.0104	-0.0107	0.0699	-0.0024
10470_17	0.2737	0.2586	0.2639	0.0054	0.2641	0.0055	0.0203	0.0208	-0.0585	0.0074
10494_9	0.03	0.0284	0.0296	0.0012	0.0296	0.0012	0.0405	0.0415	-0.0571	0.0013
10522_23	0.0316	0.0316	0.0311	-5e-4	0.0311	-6e-4	-0.0174	-0.0178	0.0024	-6e-4
10541_12	0.0414	0.0406	0.0405	-0	0.0405	-0	-9e-4	-9e-4	-0.0191	-0
10604_35	0.0261	0.0252	0.0258	6e-4	0.0259	6e-4	0.0228	0.0234	-0.0356	6e-4
10622_41	0.0283	0.0282	0.0279	-3e-4	0.0279	-3e-4	-0.0107	-0.011	-0.0024	-3e-4
10638_64	0.0251	0.0251	0.0248	-3e-4	0.0248	-3e-4	-0.0101	-0.0103	-0.0015	-3e-4
10670_90	0	0.0437	0.0458	0.0021	0.0459	0.0021	0.0457	0.0467	1	0.0022
10683_86	0.4126	0.3883	0.3874	-9e-4	0.3873	-9e-4	-0.0024	-0.0024	-0.0626	-0.0015
10728_73	0.0635	0.0615	0.0704	0.0089	0.0706	0.0091	0.1259	0.1286	-0.0314	0.0097
10747_9	0.0613	0.059	0.0595	5e-4	0.0595	5e-4	0.008	0.0082	-0.0389	5e-4
10767_64	0.1064	0.1064	0.1035	-0.0029	0.1035	-0.0029	-0.0276	-0.0283	1e-4	-0.0033
10777_24	0.0321	0.0345	0.0347	2e-4	0.0347	2e-4	0.0064	0.0066	0.0687	2e-4
10781_83	0.4383	0.4625	0.4641	0.0016	0.4641	0.0016	0.0033	0.0034	0.0523	0.003
10794_46	0.0497	0.0487	0.0485	-2e-4	0.0485	-2e-4	-0.004	-0.0041	-0.0202	-2e-4
10809_23	0.1252	0.1292	0.1288	-4e-4	0.1288	-4e-4	-0.0032	-0.0033	0.0312	-5e-4
10827_22	0.0311	0.0374	0.0378	4e-4	0.0378	4e-4	0.0108	0.0111	0.1662	4e-4
10842_61	0.0458	0.0455	0.0448	-7e-4	0.0448	-7e-4	-0.0163	-0.0167	-0.0058	-8e-4
10899_48	0.1098	0.1146	0.113	-0.0016	0.1129	-0.0017	-0.0145	-0.0148	0.0423	-0.0019
10928_33	0.1204	0.124	0.1244	4e-4	0.1244	4e-4	0.0033	0.0034	0.0292	5e-4
10930_66	0.0596	0.0578	0.0579	1e-4	0.0579	1e-4	0.0015	0.0016	-0.0312	1e-4
10962_37	0.1676	0.1661	0.1653	-8e-4	0.1653	-8e-4	-0.0048	-0.0049	-0.0093	-0.001
10969_19	0.3306	0.2986	0.3018	0.0032	0.3019	0.0032	0.0104	0.0107	-0.1071	0.0046
11023_40	0.0964	0.091	0.0918	8e-4	0.0918	8e-4	0.0089	0.0091	-0.0588	9e-4
11035_85	0.4758	0.4841	0.4826	-0.0015	0.4826	-0.0015	-0.0031	-0.0032	0.0171	-0.003
11045_13	0.0252	0.0253	0.0249	-4e-4	0.0249	-4e-4	-0.0166	-0.017	0.005	-4e-4
11080_7	0.4569	0.5007	0.4972	-0.0035	0.4971	-0.0036	-0.0071	-0.0073	0.0874	-0.0072
11087_19	0.0808	0.0877	0.0874	-3e-4	0.0874	-3e-4	-0.0031	-0.0032	0.0793	-3e-4
11107_47	0.3949	0.4773	0.4718	-0.0055	0.4717	-0.0056	-0.0116	-0.0119	0.1726	-0.0107
11123_14	0.0335	0.0336	0.0365	0.0029	0.0366	0.003	0.0802	0.082	0.0025	0.0031
11133_47	0.0297	0.0295	0.0293	-2e-4	0.0293	-2e-4	-0.008	-0.0082	-0.0059	-2e-4
11139_50	0.4626	0.4568	0.4581	0.0013	0.4581	0.0013	0.0029	0.0029	-0.0126	0.0025
11160_83	0.3217	0.3164	0.3251	0.0087	0.3253	0.0089	0.0267	0.0273	-0.0166	0.013
11181_11	0.4958	0.5	0.4944	-0.0056	0.4943	-0.0057	-0.0113	-0.0116	0.0083	-0.0114
11233_21	0.1919	0.2021	0.2036	0.0015	0.2036	0.0016	0.0074	0.0076	0.0502	0.0019
11277_8	0.1071	0.1001	0.1014	0.0013	0.1015	0.0014	0.0131	0.0134	-0.0695	0.0015
11302_6	0.0692	0.0748	0.0747	-1e-4	0.0747	-2e-4	-0.002	-0.002	0.0743	-2e-4
11356_41	0.0724	0.0765	0.0758	-7e-4	0.0758	-7e-4	-0.0092	-0.0095	0.0543	-8e-4
11458_25	0.1522	0.1535	0.1533	-3e-4	0.1533	-3e-4	-0.0018	-0.0018	0.0087	-3e-4
11464_85	0.4926	0.5065	0.5005	-0.006	0.5003	-0.0062	-0.012	-0.0123	0.0274	-0.0125
11476_29	0.5147	0.4887	0.4891	4e-4	0.4891	4e-4	8e-4	8e-4	-0.0531	7e-4
11547_11	0.0226	0.0225	0.0223	-1e-4	0.0223	-1e-4	-0.0063	-0.0064	-0.004	-1e-4
11576_73	0.0294	0.029	0.029	0	0.029	0	4e-4	4e-4	-0.0142	0
11619_70	0.1815	0.1618	0.1652	0.0034	0.1652	0.0035	0.0205	0.021	-0.1218	0.0041
11632_28	0.044	0.0423	0.0431	8e-4	0.0431	8e-4	0.0176	0.0181	-0.0397	8e-4
11658_9	0.0304	0.0301	0.03	-1e-4	0.03	-2e-4	-0.005	-0.0051	-0.0092	-2e-4
11662_12	0.1574	0.1525	0.1512	-0.0013	0.1512	-0.0013	-0.0086	-0.0089	-0.032	-0.0016
11688_38	0.3275	0.3305	0.3254	-0.0051	0.3253	-0.0052	-0.0156	-0.016	0.0092	-0.0078
11704_52	0.0661	0.0652	0.064	-0.0012	0.064	-0.0012	-0.0182	-0.0187	-0.0145	-0.0013
11717_53	0.0261	0.0262	0.0258	-4e-4	0.0258	-4e-4	-0.0148	-0.0152	0.0027	-4e-4
11729_75	0.0697	0.0708	0.0705	-3e-4	0.0705	-3e-4	-0.0039	-0.004	0.0154	-3e-4
11734_79	0.413	0.3862	0.3824	-0.0038	0.3823	-0.0039	-0.0099	-0.0101	-0.0696	-0.0063
11742_50	0.5081	0.4977	0.4948	-0.0029	0.4947	-0.003	-0.0059	-0.006	-0.0209	-0.0059
11758_40	0.0903	0.099	0.3838	0.2848	0.3908	0.2917	0.742	0.7465	0.0885	0.3238
11765_88	0	0.0169	0.0173	4e-4	0.0173	4e-4	0.0223	0.0228	1	4e-4
11840_92	0	0.5086	0.4961	-0.0125	0.4958	-0.0128	-0.0252	-0.0258	1	-0.0261
11882_11	0.3072	0.3052	0.3037	-0.0015	0.3036	-0.0016	-0.005	-0.0051	-0.0065	-0.0022
11884_13	0.0802	0.0808	0.08	-9e-4	0.08	-9e-4	-0.0107	-0.0109	0.0079	-0.001
11933_82	0.0287	0.0282	0.0283	1e-4	0.0283	1e-4	0.0047	0.0048	-0.0183	1e-4
11942_7	0.0354	0.0348	0.0348	-1e-4	0.0348	-1e-4	-0.0023	-0.0023	-0.0145	-1e-4
11971_6	0.1446	0.1498	0.1502	5e-4	0.1502	5e-4	0.0031	0.0031	0.0343	6e-4
11983_43	0.0331	0.0318	0.0326	7e-4	0.0326	7e-4	0.0224	0.0229	-0.039	8e-4
12019_41	0.3018	0.2898	0.2949	0.0051	0.295	0.0052	0.0173	0.0177	-0.0414	0.0074
12023_48	0.0295	0.0294	0.0291	-3e-4	0.0291	-3e-4	-0.0103	-0.0105	-0.0035	-3e-4
12032_77	0.3554	0.3419	0.3468	0.0049	0.3469	0.005	0.0141	0.0144	-0.0395	0.0076
12040_50	0.0467	0.0501	0.0502	1e-4	0.0502	2e-4	0.0029	0.003	0.0669	2e-4
12058_45	0.0177	0.0177	0.0176	-1e-4	0.0176	-1e-4	-0.0067	-0.0068	-0.0012	-1e-4
12138_53	0.0291	0.0289	0.0287	-2e-4	0.0287	-2e-4	-0.008	-0.0082	-0.0056	-2e-4
12150_13	0.0154	0.0153	0.0153	0	0.0153	0	0.0012	0.0012	-0.0078	0
12184_48	0.1382	0.1468	0.1446	-0.0022	0.1445	-0.0023	-0.0155	-0.0159	0.0585	-0.0027
12198_61	0.005	0.0185	0.0183	-2e-4	0.0183	-2e-4	-0.0094	-0.0096	0.7321	-2e-4
12202_45	0.0681	0.0658	0.0658	1e-4	0.0658	1e-4	9e-4	9e-4	-0.0349	1e-4
12233_77	0.1404	0.1607	0.1583	-0.0024	0.1583	-0.0024	-0.015	-0.0153	0.1264	-0.0029
12240_86	0.0707	0.0701	0.0706	4e-4	0.0706	5e-4	0.0063	0.0065	-0.0077	5e-4
12287_45	0.3005	0.306	0.3029	-0.0031	0.3028	-0.0032	-0.0103	-0.0105	0.0177	-0.0046
12292_38	0.0126	0.0194	0.019	-4e-4	0.019	-4e-4	-0.0204	-0.0209	0.3503	-4e-4
12316_85	0.0736	0.0721	0.071	-0.0012	0.0709	-0.0012	-0.0163	-0.0167	-0.0204	-0.0013
12340_61	0.0547	0.0524	0.0533	9e-4	0.0533	0.001	0.0176	0.0181	-0.0455	0.001
12356_84	0.4562	0.3288	0.3608	0.0319	0.3616	0.0327	0.0886	0.0905	-0.3873	0.0488
12391_83	0.047	0.0457	0.0459	2e-4	0.0459	2e-4	0.0034	0.0035	-0.0264	2e-4
12397_50	0.0344	0.0369	0.0368	-1e-4	0.0367	-1e-4	-0.0033	-0.0034	0.0663	-1e-4
12428_7	0.125	0.122	0.1222	1e-4	0.1222	1e-4	0.0011	0.0011	-0.0241	2e-4
12429_83	0.2059	0.2022	0.2015	-7e-4	0.2014	-8e-4	-0.0036	-0.0037	-0.0185	-9e-4
12435_85	0.2906	0.2982	0.303	0.0047	0.3031	0.0048	0.0156	0.016	0.0257	0.0069
12475_35	0.1229	0.1259	0.1261	2e-4	0.1261	2e-4	0.0014	0.0014	0.0239	2e-4
12483_34	0.0264	0.0421	0.0418	-3e-4	0.0417	-3e-4	-0.0076	-0.0078	0.3716	-3e-4
12566_49	0.0785	0.0881	0.0877	-4e-4	0.0876	-4e-4	-0.0046	-0.0047	0.1083	-5e-4
12632_82	0.0598	0.0634	0.0637	3e-4	0.0637	3e-4	0.0045	0.0046	0.0566	3e-4
12665_27	0.1202	0.1126	0.1131	6e-4	0.1131	6e-4	0.005	0.0051	-0.0682	6e-4
12749_27	0.0245	0.0243	0.0242	-0	0.0242	-0	-0.002	-0.002	-0.0091	-1e-4
12778_72	0.1215	0.1242	0.1237	-5e-4	0.1237	-5e-4	-0.0041	-0.0042	0.0213	-6e-4
12809_67	0.3138	0.3273	0.3329	0.0056	0.333	0.0058	0.017	0.0174	0.0411	0.0086
12820_74	0.107	0.1061	0.1061	0	0.1061	0	0	0	-0.0085	0
12839_84	0.1619	0.1653	0.1631	-0.0022	0.163	-0.0023	-0.0137	-0.0141	0.0207	-0.0028
12853_47	0.0658	0.0623	0.0638	0.0014	0.0638	0.0014	0.022	0.0226	-0.0561	0.0015
12885_83	0.3682	0.3931	0.4967	0.1037	0.4993	0.1062	0.2087	0.2127	0.0634	0.175
12889_37	0.4748	0.4446	0.4404	-0.0042	0.4403	-0.0043	-0.0096	-0.0099	-0.068	-0.0078
12895_67	0.0322	0.032	0.0317	-4e-4	0.0317	-4e-4	-0.0117	-0.012	-0.0034	-4e-4
12935_35	0.0478	0.0472	0.0467	-4e-4	0.0467	-5e-4	-0.0096	-0.0098	-0.0136	-5e-4
12979_37	0.4919	0.4455	0.4562	0.0107	0.4565	0.0109	0.0234	0.024	-0.1042	0.0197
13005_11	0.2531	0.2341	0.2326	-0.0015	0.2326	-0.0015	-0.0064	-0.0066	-0.0809	-0.002
13010_11	0.0283	0.0281	0.0279	-2e-4	0.0279	-3e-4	-0.0088	-0.009	-0.0043	-3e-4
13022_80	0.0191	0.0189	0.019	0	0.019	0	0.0018	0.0018	-0.0103	0
13068_63	0.0331	0.0309	0.0326	0.0018	0.0327	0.0018	0.0538	0.055	-0.0736	0.0019
13073_26	0.0336	0.0332	0.0331	-1e-4	0.0331	-1e-4	-0.0024	-0.0025	-0.0136	-1e-4
13075_65	0.0775	0.0878	0.3826	0.2948	0.3898	0.302	0.7706	0.7748	0.1176	0.3311
13089_11	0.3638	0.405	0.3992	-0.0058	0.3991	-0.0059	-0.0144	-0.0148	0.1017	-0.0099
13150_26	0.255	0.2497	0.2456	-0.0041	0.2455	-0.0042	-0.0168	-0.0172	-0.0214	-0.0056
13212_69	0.2802	0.2805	0.281	5e-4	0.281	6e-4	0.0019	0.002	0.001	8e-4
13217_87	0.4962	0.495	0.4996	0.0046	0.4997	0.0047	0.0092	0.0094	-0.0025	0.0093
13252_87	0.2474	0.2197	0.217	-0.0027	0.217	-0.0027	-0.0123	-0.0126	-0.126	-0.0035
13275_72	0.4285	0.4187	0.4222	0.0035	0.4223	0.0036	0.0083	0.0085	-0.0234	0.0062
13349_40	0.0399	0.0393	0.0391	-2e-4	0.0391	-2e-4	-0.0041	-0.0042	-0.015	-2e-4
13357_72	0.3598	0.3465	0.3496	0.0031	0.3497	0.0032	0.009	0.0092	-0.0385	0.0049
13375_68	0.0395	0.0393	0.0387	-6e-4	0.0387	-6e-4	-0.0143	-0.0147	-0.0046	-6e-4
13387_41	0.0636	0.0648	0.0645	-3e-4	0.0645	-3e-4	-0.0052	-0.0054	0.018	-4e-4
13408_83	0.0455	0.0452	0.0445	-7e-4	0.0445	-7e-4	-0.0162	-0.0166	-0.0057	-8e-4
13493_79	0.0683	0.0654	0.066	6e-4	0.0661	7e-4	0.0097	0.0099	-0.0443	7e-4
13501_6	0.0329	0.0398	0.04	3e-4	0.04	3e-4	0.0064	0.0066	0.1734	3e-4
13507_15	0.0484	0.0511	0.0514	4e-4	0.0514	4e-4	0.0068	0.007	0.0519	4e-4
13520_83	0.0318	0.0307	0.0313	7e-4	0.0313	7e-4	0.0212	0.0217	-0.0371	7e-4
13538_58	0.1345	0.135	0.1325	-0.0025	0.1324	-0.0026	-0.019	-0.0195	0.0035	-0.003
13559_85	0.4052	0.3236	0.3234	-2e-4	0.3234	-2e-4	-7e-4	-7e-4	-0.2522	-3e-4
13680_12	0.047	0.0462	0.0459	-3e-4	0.0459	-3e-4	-0.0068	-0.007	-0.016	-3e-4
13754_40	0.4083	0.4025	0.402	-5e-4	0.402	-5e-4	-0.0012	-0.0012	-0.0144	-8e-4
13788_67	0.0529	0.0514	0.0516	1e-4	0.0516	1e-4	0.0028	0.0029	-0.0288	2e-4
13819_47	0.4441	0.4475	0.4457	-0.0018	0.4457	-0.0018	-0.004	-0.0041	0.0075	-0.0033
13901_42	0.0948	0.1221	0.3465	0.2243	0.3519	0.2298	0.6475	0.653	0.2237	0.2618
13917_30	0.0435	0.0426	0.0426	-0	0.0426	-0	-0.001	-0.001	-0.0201	-0
13954_69	0.0198	0.0195	0.0196	1e-4	0.0196	1e-4	0.0044	0.0045	-0.0134	1e-4
14043_66	0.0734	0.0711	0.0708	-3e-4	0.0708	-3e-4	-0.0042	-0.0043	-0.0326	-3e-4
14046_60	0.0934	0.0946	0.0946	-0	0.0946	-0	-2e-4	-2e-4	0.0128	-0
14050_60	0.5073	0.465	0.4738	0.0088	0.474	0.009	0.0186	0.019	-0.091	0.0169
14054_22	0.1446	0.1367	0.1388	0.0021	0.1389	0.0022	0.0155	0.0159	-0.0582	0.0026
14061_12	0.3587	0.2955	0.2946	-9e-4	0.2946	-0.001	-0.0032	-0.0033	-0.2136	-0.0014
14085_25	0.0659	0.0667	0.0666	-1e-4	0.0666	-1e-4	-0.0021	-0.0022	0.0122	-2e-4
14106_75	0.3274	0.3244	0.3241	-3e-4	0.3241	-3e-4	-8e-4	-9e-4	-0.0093	-4e-4
14122_39	0.0608	0.0598	0.059	-8e-4	0.059	-8e-4	-0.0135	-0.0139	-0.0164	-9e-4
14143_36	0.0181	0.0182	0.0179	-3e-4	0.0179	-3e-4	-0.015	-0.0153	0.007	-3e-4
14169_20	0.1098	0.1109	0.1094	-0.0016	0.1093	-0.0016	-0.0142	-0.0146	0.0105	-0.0018
14272_49	0.0253	0.0298	0.0308	0.001	0.0308	0.001	0.0318	0.0325	0.1519	0.001
14276_149	0.3326	0.3468	0.3439	-0.0029	0.3438	-0.0029	-0.0084	-0.0086	0.0409	-0.0045
14296_82	0.0987	0.0988	0.0983	-5e-4	0.0983	-5e-4	-0.0054	-0.0056	6e-4	-6e-4
14312_12	0.0282	0.028	0.0278	-2e-4	0.0278	-2e-4	-0.0058	-0.006	-0.0072	-2e-4
14325_50	0.0222	0.0222	0.022	-2e-4	0.022	-2e-4	-0.0099	-0.0102	-2e-4	-2e-4
14330_10	0.0555	0.057	0.0575	5e-4	0.0575	5e-4	0.0092	0.0095	0.0253	6e-4
14378_52	0.4094	0.4313	0.4263	-0.005	0.4262	-0.0051	-0.0117	-0.012	0.0507	-0.009
14380_62	0.0989	0.0992	0.098	-0.0012	0.0979	-0.0013	-0.0126	-0.0129	0.0026	-0.0014
14416_77	0.2879	0.2716	0.2725	9e-4	0.2726	9e-4	0.0033	0.0034	-0.06	0.0013
14477_45	0.1145	0.1186	0.1189	4e-4	0.1189	4e-4	0.003	0.003	0.0348	4e-4
14602_81	0.2726	0.2524	0.2592	0.0068	0.2593	0.007	0.0263	0.0269	-0.0801	0.0093
14604_21	0.0342	0.0337	0.0336	-0	0.0336	-0	-0.0012	-0.0013	-0.015	-0
14605_7	0.0458	0.0454	0.0448	-5e-4	0.0448	-6e-4	-0.0122	-0.0126	-0.0098	-6e-4
14615_68	0.0306	0.03	0.0301	1e-4	0.0301	1e-4	0.0043	0.0044	-0.0188	1e-4
14625_30	0.5295	0.4974	0.5005	0.0031	0.5005	0.0032	0.0062	0.0063	-0.0647	0.0063
14663_45	0.3487	0.3504	0.3513	9e-4	0.3513	9e-4	0.0026	0.0026	0.0049	0.0014
14696_36	0.0337	0.0335	0.0332	-3e-4	0.0332	-3e-4	-0.0091	-0.0093	-0.0069	-3e-4
14720_78	0.0685	0.0667	0.0662	-5e-4	0.0662	-5e-4	-0.0078	-0.008	-0.0263	-6e-4
14846_19	0.045	0.0438	0.0441	3e-4	0.0441	3e-4	0.0066	0.0068	-0.0287	3e-4
14850_62	0.0387	0.0384	0.038	-3e-4	0.038	-3e-4	-0.0088	-0.009	-0.0097	-4e-4
14894_29	0.2122	0.2033	0.2073	0.004	0.2074	0.0041	0.0195	0.0199	-0.0438	0.0052
14904_18	0.0737	0.0758	0.0747	-0.0011	0.0747	-0.0011	-0.0147	-0.0151	0.0281	-0.0012
14927_36	0.1981	0.1875	0.1897	0.0022	0.1898	0.0023	0.0117	0.012	-0.0565	0.0028
15042_44	0.0532	0.0524	0.0518	-6e-4	0.0518	-7e-4	-0.0123	-0.0126	-0.0138	-7e-4
15063_51	0.3048	0.2844	0.2854	0.001	0.2854	0.001	0.0036	0.0036	-0.0717	0.0015
15117_76	0.3725	0.3718	0.3678	-0.004	0.3677	-0.0041	-0.0108	-0.011	-0.0019	-0.0065
15147_11	0.0287	0.0281	0.0284	3e-4	0.0284	3e-4	0.0099	0.0101	-0.0235	3e-4
15156_29	0.0196	0.0197	0.0195	-2e-4	0.0195	-2e-4	-0.0112	-0.0115	0.0023	-2e-4
15233_81	0.1028	0.104	0.1024	-0.0016	0.1023	-0.0016	-0.0157	-0.0161	0.0113	-0.0018
15244_24	0.3573	0.4389	0.4372	-0.0018	0.4371	-0.0018	-0.004	-0.0041	0.1859	-0.0032
15257_48	0.496	0.4788	0.4844	0.0056	0.4846	0.0057	0.0116	0.0119	-0.0359	0.011
15310_37	0.0257	0.0286	0.0283	-4e-4	0.0283	-4e-4	-0.0128	-0.0131	0.1035	-4e-4
15374_78	0.364	0.3476	0.3498	0.0023	0.3499	0.0023	0.0065	0.0066	-0.0474	0.0035
15396_31	0.0568	0.0591	0.0597	7e-4	0.0597	7e-4	0.0114	0.0117	0.0382	7e-4
15439_21	0.0497	0.0484	0.0486	2e-4	0.0486	2e-4	0.0036	0.0037	-0.028	2e-4
15518_33	0.0171	0.0169	0.017	1e-4	0.017	1e-4	0.0037	0.0038	-0.0112	1e-4
15546_57	0.0239	0.0234	0.0237	3e-4	0.0237	3e-4	0.0117	0.012	-0.0229	3e-4
15583_21	0.0178	0.0202	0.0202	-1e-4	0.0202	-1e-4	-0.0034	-0.0035	0.1182	-1e-4
15612_45	0.0207	0.0204	0.0205	0	0.0205	0	0.0014	0.0014	-0.0108	0
15671_33	0.1537	0.1589	0.158	-9e-4	0.158	-9e-4	-0.0057	-0.0058	0.0325	-0.0011
15695_75	0.2626	0.2723	0.2701	-0.0022	0.27	-0.0023	-0.0083	-0.0085	0.0359	-0.0031
15758_49	0.3997	0.3763	0.3785	0.0022	0.3786	0.0023	0.0059	0.006	-0.0622	0.0036
15822_83	0.1326	0.1319	0.3521	0.2202	0.3575	0.2256	0.6253	0.6309	-0.0052	0.2598
15896_66	0.0304	0.0302	0.03	-3e-4	0.03	-3e-4	-0.0085	-0.0087	-0.0058	-3e-4
15979_69	0.0209	0.0212	0.0207	-4e-4	0.0207	-5e-4	-0.0213	-0.0218	0.0116	-5e-4
16072_44	0.0378	0.0371	0.0371	1e-4	0.0371	1e-4	0.0019	0.0019	-0.02	1e-4
16082_53	0.0366	0.0354	0.036	5e-4	0.036	6e-4	0.0151	0.0154	-0.0331	6e-4
16099_45	0.0305	0.0293	0.0301	8e-4	0.0301	8e-4	0.0261	0.0267	-0.0416	8e-4
16176_24	0.0203	0.0231	0.0237	6e-4	0.0237	7e-4	0.0269	0.0275	0.12	7e-4
16204_21	0.4637	0.464	0.456	-0.008	0.4558	-0.0082	-0.0176	-0.018	6e-4	-0.0153
16255_26	0.4354	0.4593	0.4644	0.0051	0.4645	0.0053	0.011	0.0113	0.0519	0.0097
16262_63	0.0482	0.0466	0.0471	5e-4	0.0471	5e-4	0.011	0.0113	-0.035	6e-4
16283_41	0.4921	0.476	0.4699	-0.0061	0.4697	-0.0063	-0.0131	-0.0134	-0.0339	-0.012
16331_20	0.027	0.0268	0.0266	-2e-4	0.0266	-2e-4	-0.0059	-0.0061	-0.0066	-2e-4
16339_15	0.0428	0.0417	0.0419	2e-4	0.0419	2e-4	0.0053	0.0055	-0.0262	2e-4
16430_69	0.1322	0.1289	0.13	0.0011	0.13	0.0011	0.0081	0.0083	-0.0258	0.0012
16434_15	0.0346	0.0344	0.034	-3e-4	0.034	-3e-4	-0.0099	-0.0101	-0.0065	-4e-4
16480_73	0.1741	0.1695	0.1682	-0.0013	0.1682	-0.0013	-0.0078	-0.0079	-0.0273	-0.0016
16621_29	0.0338	0.0334	0.0333	-1e-4	0.0333	-1e-4	-0.0035	-0.0036	-0.0125	-1e-4
16632_27	0.3056	0.301	0.3045	0.0034	0.3045	0.0035	0.0113	0.0116	-0.0153	0.005
16662_49	0.028	0.028	0.0277	-4e-4	0.0277	-4e-4	-0.0128	-0.0131	-3e-4	-4e-4
16679_44	0.2779	0.2725	0.2764	0.0039	0.2765	0.0039	0.0139	0.0143	-0.0198	0.0054
16690_25	0.4488	0.4465	0.4425	-0.004	0.4424	-0.0041	-0.0091	-0.0093	-0.0051	-0.0074
16710_48	0.2085	0.2106	0.2115	9e-4	0.2115	9e-4	0.004	0.0041	0.01	0.0011
16723_18	0.1359	0.1287	0.191	0.0623	0.1925	0.0638	0.3262	0.3315	-0.0564	0.0732
16725_177	0.1737	0.1736	0.1737	1e-4	0.1737	1e-4	6e-4	6e-4	-5e-4	1e-4
16751_75	0.0337	0.0335	0.0332	-2e-4	0.0332	-3e-4	-0.0074	-0.0076	-0.0085	-3e-4
16756_43	0.1386	0.1296	0.1309	0.0013	0.1309	0.0014	0.0101	0.0104	-0.0696	0.0016
16795_28	0.0809	0.08	0.08	-0	0.08	-0	-2e-4	-2e-4	-0.0109	-0
16816_48	0.3934	0.3983	0.3885	-0.0098	0.3883	-0.0101	-0.0254	-0.026	0.0123	-0.0168
16875_47	0.1897	0.2105	0.2085	-0.002	0.2084	-0.0021	-0.0098	-0.0101	0.0988	-0.0027
16895_14	0.036	0.035	0.0354	4e-4	0.0354	4e-4	0.0104	0.0107	-0.028	4e-4
16905_27	0.0379	0.0374	0.0373	-1e-4	0.0373	-1e-4	-0.0036	-0.0037	-0.0145	-1e-4
16925_81	0.0215	0.0311	0.0307	-4e-4	0.0307	-4e-4	-0.0125	-0.0128	0.3082	-4e-4
16956_26	0.1903	0.1817	0.1796	-0.002	0.1796	-0.0021	-0.0113	-0.0116	-0.0477	-0.0025
16997_17	0.0548	0.053900000000000003	0.0534	-5e-4	0.0534	-6e-4	-0.0103	-0.0106	-0.0165	-6e-4
17024_18	0.1337	0.1369	0.1338	-0.0031	0.1337	-0.0032	-0.023	-0.0236	0.0231	-0.0037
17055_72	0.02	0.0199	0.0198	-1e-4	0.0198	-1e-4	-0.0052	-0.0053	-0.0038	-1e-4
17067_6	0.0583	0.0612	0.0607	-5e-4	0.0607	-5e-4	-0.0086	-0.0089	0.0485	-6e-4
17164_35	0.0286	0.0283	0.0282	-1e-4	0.0282	-1e-4	-0.0023	-0.0024	-0.011	-1e-4
17186_82	0.037	0.0403	0.0398	-4e-4	0.0398	-4e-4	-0.0107	-0.011	0.0822	-5e-4
17216_58	0.1656	0.1579	0.1647	0.0068	0.1649	0.007	0.0413	0.0423	-0.0487	0.0083
17290_23	0.5146	0.4994	0.4921	-0.0073	0.4919	-0.0075	-0.0149	-0.0152	-0.0305	-0.015
17338_81	0.0958	0.0963	0.098	0.0017	0.0981	0.0018	0.0176	0.018	0.0048	0.002
17414_26	0.0259	0.0255	0.0256	1e-4	0.0256	1e-4	0.0041	0.0042	-0.0163	1e-4
17431_8	0.1468	0.1417	0.1421	4e-4	0.1421	4e-4	0.003	0.003	-0.0359	5e-4
17524_33	0.0474	0.0462	0.0464	2e-4	0.0464	2e-4	0.0037	0.0037	-0.0269	2e-4
17577_39	0.4781	0.4985	0.5002	0.0017	0.5003	0.0017	0.0034	0.0034	0.0409	0.0034
17608_8	0.0228	0.0228	0.0225	-2e-4	0.0225	-2e-4	-0.0106	-0.0109	3e-4	-3e-4
17641_6	0.3613	0.3663	0.3695	0.0033	0.3696	0.0033	0.0088	0.009	0.0135	0.0053
17659_44	0.0395	0.0384	0.0388	3e-4	0.0388	4e-4	0.0088	0.009	-0.0281	4e-4
17717_83	0.1775	0.1702	0.1696	-6e-4	0.1696	-6e-4	-0.0033	-0.0034	-0.0433	-7e-4
17748_65	0.0448	0.048	0.0476	-4e-4	0.0476	-4e-4	-0.0082	-0.0084	0.0674	-4e-4
17790_66	0.0923	0.0887	0.0881	-5e-4	0.0881	-6e-4	-0.0062	-0.0063	-0.0407	-6e-4
17829_10	0.0664	0.0634	0.0642	8e-4	0.0642	8e-4	0.0121	0.0124	-0.0458	9e-4
17870_78	0.0219	0.023	0.0235	5e-4	0.0235	5e-4	0.0207	0.0212	0.0446	5e-4
17917_68	0.0863	0.0869	0.087	1e-4	0.087	1e-4	0.001	0.001	0.0072	1e-4
17951_62	0.1629	0.1666	0.1651	-0.0015	0.165	-0.0015	-0.0091	-0.0093	0.0223	-0.0018
17987_78	0.1503	0.1595	0.159	-5e-4	0.159	-5e-4	-0.0029	-0.003	0.0579	-6e-4
18000_23	0.1	0.0961	0.0951	-0.001	0.095	-0.001	-0.0106	-0.0108	-0.0404	-0.0011
18027_10	0.2591	0.2569	0.2551	-0.0018	0.2551	-0.0018	-0.0069	-0.0071	-0.0085	-0.0024
18081_40	0.0378	0.037	0.0371	1e-4	0.0371	1e-4	0.002	0.002	-0.0202	1e-4
18135_44	0.0218	0.0218	0.0216	-2e-4	0.0216	-2e-4	-0.007	-0.0071	-0.003	-2e-4
18176_87	0	0.0271	0.0295	0.0025	0.0296	0.0025	0.0833	0.0852	1	0.0026
18207_47	0.1104	0.10780000000000001	0.1068	-0.001	0.1068	-0.0011	-0.0098	-0.01	-0.0239	-0.0012
18227_78	0.0897	0.0882	0.0881	-1e-4	0.0881	-1e-4	-6e-4	-6e-4	-0.0167	-1e-4
18238_51	0.1064	0.1045	0.1062	0.0017	0.1062	0.0017	0.0157	0.0161	-0.0184	0.0019
18252_32	0.0396	0.0384	0.0389	4e-4	0.0389	4e-4	0.0108	0.011	-0.0302	4e-4
18257_12	0.4452	0.4535	0.4519	-0.0016	0.4519	-0.0016	-0.0035	-0.0036	0.0184	-0.0029
18265_66	0.2536	0.2388	0.2414	0.0025	0.2414	0.0026	0.0105	0.0107	-0.062	0.0034
18315_9	0.2027	0.1959	0.1941	-0.0018	0.194	-0.0018	-0.0092	-0.0094	-0.0352	-0.0023
18324_7	0.0922	0.0906	0.0899	-7e-4	0.0899	-7e-4	-0.008	-0.0082	-0.0172	-8e-4
18348_16	0.3045	0.3163	0.325	0.0087	0.3252	0.0089	0.0268	0.0275	0.0372	0.0131
18353_32	0.0287	0.0308	0.0302	-6e-4	0.0302	-6e-4	-0.0193	-0.0198	0.0692	-6e-4
18363_27	0.0168	0.0209	0.0206	-3e-4	0.0206	-3e-4	-0.0123	-0.0126	0.1934	-3e-4
18392_48	0.1555	0.1583	0.1593	9e-4	0.1593	0.001	0.006	0.0061	0.018	0.0012
18429_85	0.1581	0.1532	0.1533	1e-4	0.1533	1e-4	4e-4	4e-4	-0.0321	1e-4
18451_15	0.0812	0.0894	0.0882	-0.0012	0.0882	-0.0012	-0.0133	-0.0137	0.0919	-0.0013
18541_68	0.1273	0.1203	0.1193	-0.001	0.1193	-0.001	-0.0082	-0.0084	-0.058	-0.0011
18549_84	0.2585	0.271	0.2732	0.0023	0.2733	0.0023	0.0083	0.0085	0.0461	0.0032
18555_13	0.0427	0.0422	0.0419	-3e-4	0.0418	-3e-4	-0.0071	-0.0073	-0.0133	-3e-4
18588_61	0.0367	0.0411	0.0411	1e-4	0.0411	1e-4	0.0016	0.0016	0.107	1e-4
18592_61	0.3948	0.3949	0.388	-0.007	0.3878	-0.0072	-0.018	-0.0185	4e-4	-0.0118
18641_36	0.3514	0.3736	0.372	-0.0016	0.372	-0.0016	-0.0042	-0.0043	0.0594	-0.0026
18680_50	0.536	0.4839	0.4916	0.0077	0.4918	0.0079	0.0157	0.016	-0.1077	0.0153
18712_23	0.4785	0.4957	0.4951	-6e-4	0.4951	-6e-4	-0.0013	-0.0013	0.0347	-0.0013
18753_24	0.5248	0.5066	0.5006	-0.006	0.5004	-0.0061	-0.012	-0.0123	-0.036	-0.0124
18777_16	0.2303	0.2308	0.2308	0	0.2308	0	1e-4	1e-4	0.0024	0
18788_23	0.1578	0.1505	0.1512	7e-4	0.1512	7e-4	0.0046	0.0047	-0.0484	8e-4
18837_22	0.0348	0.0339	0.0342	3e-4	0.0342	3e-4	0.0093	0.0095	-0.0261	3e-4
18854_77	0.3212	0.3156	0.3152	-3e-4	0.3152	-3e-4	-0.001	-0.001	-0.0178	-5e-4
18890_51	0.4733	0.5002	0.5	-2e-4	0.5	-2e-4	-4e-4	-4e-4	0.053900000000000003	-4e-4
18944_79	0.0478	0.0467	0.0467	0	0.0467	0	3e-4	3e-4	-0.0237	0
18948_20	0.4348	0.4876	0.4865	-0.0012	0.4864	-0.0012	-0.0024	-0.0025	0.1084	-0.0024
19018_72	0.1231	0.1189	0.1192	3e-4	0.1192	3e-4	0.0025	0.0025	-0.035	3e-4
19025_9	0.0234	0.0232	0.0232	-0	0.0232	-0	-0.0015	-0.0015	-0.0093	-0
19092_39	0.5005	0.4902	0.499	0.0088	0.4993	0.0091	0.0177	0.0181	-0.021	0.0178
19106_22	0.0895	0.0904	0.0887	-0.0018	0.0886	-0.0018	-0.0198	-0.0203	0.0105	-0.002
19112_45	0.0831	0.0823	0.0825	2e-4	0.0825	2e-4	0.0025	0.0026	-0.0102	2e-4
19130_32	0.0714	0.0689	0.0689	0	0.0689	0	6e-4	6e-4	-0.0365	0
19140_9	0.0378	0.0367	0.0372	5e-4	0.0372	5e-4	0.0135	0.0138	-0.032	5e-4
19165_23	0.0249	0.0249	0.0246	-3e-4	0.0246	-3e-4	-0.0124	-0.0127	0.001	-3e-4
19170_30	0.2069	0.2124	0.2108	-0.0016	0.2108	-0.0016	-0.0075	-0.0077	0.0258	-0.0021
19175_42	0.1974	0.2155	0.2146	-9e-4	0.2146	-9e-4	-0.0042	-0.0043	0.0837	-0.0012
19232_9	0.085	0.0887	0.0871	-0.0016	0.0871	-0.0016	-0.0184	-0.0189	0.0423	-0.0018
19328_65	0.0428	0.0418	0.0419	2e-4	0.0419	2e-4	0.0038	0.0039	-0.0246	2e-4
19362_15	0.0339	0.0365	0.0365	-0	0.0365	-0	-1e-4	-1e-4	0.0695	-0
19586_7	0.1175	0.1198	0.1225	0.0026	0.1225	0.0027	0.0213	0.0218	0.02	0.003
19593_69	0.0248	0.0249	0.0245	-3e-4	0.0245	-4e-4	-0.014	-0.0144	0.0027	-4e-4
19594_6	0.2266	0.2336	0.2321	-0.0015	0.2321	-0.0016	-0.0065	-0.0067	0.0302	-0.002
19709_43	0.0679	0.0643	0.0683	0.004	0.0684	0.0041	0.0584	0.0597	-0.0562	0.0044
19775_28	0.0528	0.0515	0.0515	-0	0.0515	-0	-2e-4	-2e-4	-0.0258	-0
19798_81	0.06	0.0583	0.0582	-1e-4	0.0582	-1e-4	-0.0016	-0.0016	-0.0281	-1e-4
19955_78	0.1292	0.124	0.1276	0.0036	0.1277	0.0037	0.0286	0.0292	-0.0424	0.0043
19961_35	0.2419	0.2318	0.2313	-5e-4	0.2313	-5e-4	-0.002	-0.0021	-0.0435	-6e-4
20000_47	0.3156	0.3137	0.312	-0.0017	0.312	-0.0018	-0.0055	-0.0057	-0.0059	-0.0026
20006_60	0.1282	0.1324	0.1317	-7e-4	0.1317	-7e-4	-0.0054	-0.0055	0.0318	-8e-4
20048_39	0.0444	0.0432	0.0434	3e-4	0.0434	3e-4	0.0062	0.0064	-0.0279	3e-4
20060_20	0.0698	0.0739	0.0732	-6e-4	0.0732	-6e-4	-0.0086	-0.0088	0.0551	-7e-4
20084_72	0.0451	0.0606	0.0607	1e-4	0.0607	1e-4	0.0014	0.0015	0.2558	1e-4
20101_38	0.0475	0.0569	0.0565	-4e-4	0.0565	-4e-4	-0.0068	-0.007	0.1644	-4e-4
20117_59	0.0885	0.0869	0.0862	-7e-4	0.0862	-7e-4	-0.0081	-0.0083	-0.0174	-8e-4
20128_68	0.1683	0.1701	0.1688	-0.0013	0.1688	-0.0014	-0.0079	-0.0081	0.0107	-0.0016
20151_67	0.0688	0.0667	0.0665	-2e-4	0.0665	-2e-4	-0.0027	-0.0027	-0.0317	-2e-4
20178_65	0.3516	0.3592	0.3538	-0.0055	0.3536	-0.0056	-0.0154	-0.0158	0.0212	-0.0087
20198_38	0.3341	0.3376	0.3355	-0.0022	0.3354	-0.0022	-0.0065	-0.0067	0.0106	-0.0034
20233_11	0.1893	0.2015	0.1972	-0.0043	0.1971	-0.0044	-0.0217	-0.0223	0.0604	-0.0055
20279_74	0.0152	0.0154	0.0151	-3e-4	0.0151	-3e-4	-0.0194	-0.0199	0.0128	-3e-4
20286_39	0.108	0.0944	0.1108	0.0164	0.1112	0.0168	0.1477	0.1507	-0.1436	0.0185
20293_10	0.0344	0.0473	0.047	-3e-4	0.047	-3e-4	-0.0057	-0.0059	0.273	-3e-4
20302_19	0.1511	0.1516	0.1498	-0.0018	0.1498	-0.0018	-0.0118	-0.0121	0.0033	-0.0021
20331_65	0.0515	0.0528	0.0529	1e-4	0.0529	1e-4	0.002	0.0021	0.0243	1e-4
20362_38	0.432	0.4803	0.4857	0.0053	0.4858	0.0054	0.0109	0.0112	0.1006	0.0105
20363_65	0.4912	0.4846	0.4836	-0.001	0.4836	-0.001	-0.0021	-0.0021	-0.0136	-0.002
20406_21	0.0291	0.0292	0.0287	-5e-4	0.0287	-5e-4	-0.0181	-0.0185	0.0045	-5e-4
20420_43	0.0236	0.0236	0.0233	-3e-4	0.0233	-3e-4	-0.0136	-0.014	0.0029	-3e-4
20444_66	0.0952	0.0911	0.0908	-3e-4	0.0908	-4e-4	-0.0038	-0.0039	-0.0449	-4e-4
20506_55	0.1044	0.1087	0.1084	-4e-4	0.1084	-4e-4	-0.0033	-0.0034	0.0398	-4e-4
20528_57	0.3454	0.3399	0.3364	-0.0035	0.3363	-0.0035	-0.0103	-0.0105	-0.0163	-0.0054
20552_16	0.2232	0.2208	0.2218	0.001	0.2218	0.0011	0.0047	0.0048	-0.011	0.0014
20587_56	0.0676	0.0654	0.0654	-1e-4	0.0654	-1e-4	-0.0012	-0.0012	-0.0326	-1e-4
20604_40	0.0229	0.0229	0.0227	-2e-4	0.0227	-2e-4	-0.0095	-0.0097	-0.001	-2e-4
20631_55	0.0208	0.0206	0.0206	-0	0.0206	-0	-0.0015	-0.0015	-0.0078	-0
20732_28	0.0629	0.068	0.0673	-7e-4	0.0673	-7e-4	-0.0102	-0.0105	0.0758	-8e-4
20777_25	0.0423	0.0406	0.0415	9e-4	0.0415	9e-4	0.0223	0.0228	-0.0439	0.001
20795_20	0.1228	0.1296	0.1287	-9e-4	0.1287	-9e-4	-0.007	-0.0071	0.0527	-0.0011
20818_66	0.2113	0.2125	0.2133	8e-4	0.2134	8e-4	0.0038	0.0039	0.0057	0.0011
20819_87	0	0.488	0.4967	0.0087	0.4969	0.0089	0.0176	0.018	1	0.0174
20832_31	0.0286	0.0278	0.0282	4e-4	0.0282	4e-4	0.0147	0.0151	-0.0286	4e-4
20849_56	0.3216	0.3317	0.3309	-8e-4	0.3309	-8e-4	-0.0024	-0.0025	0.0305	-0.0012
20875_7	0.0346	0.0341	0.034	-1e-4	0.034	-1e-4	-0.0015	-0.0016	-0.0149	-1e-4
20904_23	0.3911	0.3963	0.3983	0.0019	0.3983	0.002	0.0049	0.005	0.0133	0.0033
20974_45	0.0495	0.05	0.0501	1e-4	0.0501	1e-4	0.0026	0.0027	0.0088	1e-4
21001_72	0.0572	0.0622	0.0612	-9e-4	0.0612	-0.001	-0.0152	-0.0155	0.0798	-0.001
21031_45	0.199	0.1984	0.1991	7e-4	0.1991	7e-4	0.0033	0.0034	-0.0031	8e-4
21037_74	0.0459	0.0474	0.0475	1e-4	0.0475	1e-4	0.0026	0.0027	0.0327	1e-4
21108_20	0.1197	0.1148	0.115	2e-4	0.115	2e-4	0.0017	0.0017	-0.0428	2e-4
21136_25	0.2076	0.189	0.1924	0.0034	0.1925	0.0035	0.0176	0.018	-0.0982	0.0043
21140_64	0.1422	0.149	0.1513	0.0023	0.1513	0.0023	0.0151	0.0155	0.0457	0.0028
21154_59	0.1291	0.1263	0.1249	-0.0014	0.1248	-0.0014	-0.0113	-0.0115	-0.0222	-0.0016
21158_51	0.2364	0.2355	0.2405	0.005	0.2406	0.0051	0.0208	0.0213	-0.0039	0.0067
21228_47	0.0538	0.0518	0.0524	6e-4	0.0524	6e-4	0.0119	0.0121	-0.0388	7e-4
21254_85	0.0542	0.0522	0.0528	6e-4	0.0528	6e-4	0.0116	0.0119	-0.0389	7e-4
21381_75	0.2068	0.2104	0.2096	-8e-4	0.2096	-8e-4	-0.0037	-0.0038	0.0173	-0.001
21409_73	0.0263	0.026	0.026	-1e-4	0.026	-1e-4	-0.0025	-0.0026	-0.0096	-1e-4
21460_87	0.0514	0.0506	0.0502	-4e-4	0.0501	-4e-4	-0.0083	-0.0085	-0.0168	-5e-4
21473_66	0.163	0.1528	0.156	0.0032	0.156	0.0033	0.0206	0.0211	-0.067	0.0039
21475_34	0.3096	0.3356	0.3333	-0.0023	0.3333	-0.0023	-0.0068	-0.0069	0.0773	-0.0035
21529_25	0.0305	0.0297	0.0301	4e-4	0.0301	4e-4	0.013	0.0133	-0.0276	4e-4
21631_25	0.4238	0.4076	0.4054	-0.0022	0.4053	-0.0023	-0.0055	-0.0056	-0.0397	-0.0039
21708_20	0.0577	0.0559	0.0561	2e-4	0.0561	2e-4	0.0031	0.0032	-0.0317	2e-4
21831_48	0.121	0.1292	0.1283	-9e-4	0.1282	-0.001	-0.0073	-0.0075	0.0634	-0.0011
21845_70	0.0568	0.0555	0.0553	-2e-4	0.0553	-2e-4	-0.0042	-0.0043	-0.0239	-2e-4
21851_73	0.0221	0.0217	0.0219	2e-4	0.0219	2e-4	0.0089	0.0091	-0.0191	2e-4
22017_51	0.0907	0.0994	0.3826	0.2831	0.3895	0.29	0.7401	0.7447	0.0881	0.3221
22043_73	0.0197	0.0198	0.0195	-3e-4	0.0195	-3e-4	-0.0168	-0.0172	0.008	-3e-4
22113_65	0.0508	0.0501	0.0495	-6e-4	0.0495	-6e-4	-0.0113	-0.0116	-0.0134	-6e-4
22167_52	0.4106	0.374	0.3713	-0.0027	0.3712	-0.0028	-0.0073	-0.0075	-0.098	-0.0044
22220_42	0.0958	0.0982	0.0982	0	0.0982	0	0	0	0.0242	0
22269_74	0.1477	0.1387	0.1394	7e-4	0.1394	7e-4	0.0048	0.0049	-0.0653	8e-4
22289_72	0.0184	0.0181	0.0183	2e-4	0.0183	2e-4	0.0092	0.0094	-0.0176	2e-4
22296_20	0.5562	0.503	0.5002	-0.0028	0.5001	-0.0029	-0.0056	-0.0057	-0.1058	-0.0058
22305_8	0.0334	0.036	0.0358	-3e-4	0.0358	-3e-4	-0.0079	-0.0081	0.0733	-3e-4
22339_21	0.1444	0.1434	0.1421	-0.0013	0.1421	-0.0014	-0.0094	-0.0096	-0.0067	-0.0016
22344_30	0.134	0.1467	0.1439	-0.0028	0.1439	-0.0029	-0.0195	-0.0199	0.0865	-0.0034
22377_25	0.038	0.0377	0.0373	-4e-4	0.0373	-5e-4	-0.012	-0.0123	-0.0062	-5e-4
22412_71	0.2952	0.2731	0.2718	-0.0013	0.2718	-0.0013	-0.0048	-0.0049	-0.0809	-0.0018
22424_15	0.3046	0.3182	0.3164	-0.0019	0.3163	-0.0019	-0.0059	-0.006	0.0428	-0.0028
22448_38	0.0293	0.0294	0.0289	-4e-4	0.0289	-5e-4	-0.0155	-0.0158	0.0016	-5e-4
22465_62	0.0857	0.0818	0.0821	3e-4	0.0821	3e-4	0.0034	0.0035	-0.0473	3e-4
22469_23	0.0457	0.0455	0.0447	-8e-4	0.0447	-8e-4	-0.017	-0.0174	-0.0052	-8e-4
22474_20	0.0333	0.0329	0.0328	-1e-4	0.0328	-1e-4	-0.0024	-0.0025	-0.0134	-1e-4
22513_48	0.0446	0.0502	0.0501	-1e-4	0.0501	-1e-4	-0.001	-0.001	0.1115	-1e-4
22551_69	0.0654	0.0668	0.0658	-0.001	0.0658	-0.001	-0.015	-0.0154	0.0209	-0.0011
22607_42	0.1028	0.1104	0.1091	-0.0013	0.1091	-0.0013	-0.0117	-0.012	0.0686	-0.0015
22638_63	0.1387	0.1368	0.1386	0.0017	0.1386	0.0017	0.0123	0.0126	-0.0133	0.002
22721_39	0.0212	0.0206	0.021	4e-4	0.021	4e-4	0.0181	0.0186	-0.0283	4e-4
22732_85	0.2921	0.2969	0.2954	-0.0015	0.2954	-0.0015	-0.0051	-0.0052	0.0162	-0.0022
22803_25	0.1578	0.1613	0.1616	3e-4	0.1616	3e-4	0.0017	0.0018	0.0217	3e-4
22941_12	0.3245	0.3315	0.334	0.0025	0.334	0.0025	0.0074	0.0076	0.021	0.0038
22983_10	0.0397	0.0393	0.039	-4e-4	0.039	-4e-4	-0.009	-0.0092	-0.01	-4e-4
23101_26	0.0641	0.0617	0.0621	4e-4	0.0621	4e-4	0.0068	0.007	-0.0391	5e-4
23105_80	0.1293	0.1271	0.1295	0.0025	0.1296	0.0025	0.0189	0.0194	-0.0174	0.0029
23145_83	0.0359	0.0348	0.0353	6e-4	0.0354	6e-4	0.0162	0.0166	-0.034	6e-4
23187_52	0.0882	0.0992	0.3815	0.2822	0.3883	0.2891	0.7398	0.7444	0.1117	0.321
23201_28	0.4685	0.47	0.4796	0.0096	0.4798	0.0098	0.02	0.0205	0.0033	0.0185
23250_43	0.1539	0.1592	0.16	8e-4	0.1601	8e-4	0.0052	0.0053	0.0333	0.001
23255_63	0.1388	0.134	0.1321	-0.0019	0.132	-0.0019	-0.0144	-0.0147	-0.0363	-0.0022
23285_40	0.0388	0.0382	0.0381	-2e-4	0.0381	-2e-4	-0.0043	-0.0044	-0.0143	-2e-4
23294_71	0.0295	0.033	0.033	0	0.033	0	1e-4	1e-4	0.1044	0
23306_28	0.0507	0.0515	0.053	0.0014	0.053	0.0015	0.0269	0.0275	0.016	0.0015
23309_36	0.3978	0.3988	0.3995	7e-4	0.3995	7e-4	0.0017	0.0017	0.0026	0.0011
23349_25	0.2477	0.2583	0.2552	-0.0031	0.2552	-0.0031	-0.012	-0.0123	0.041	-0.0042
23415_50	0.0374	0.0371	0.0367	-3e-4	0.0367	-3e-4	-0.0088	-0.009	-0.0089	-3e-4
23418_35	0.0279	0.0273	0.0275	2e-4	0.0275	2e-4	0.0077	0.0079	-0.0208	2e-4
23422_9	0.4992	0.4955	0.5006	0.0051	0.5007	0.0052	0.0102	0.0104	-0.0075	0.0103
23451_79	0.0443	0.0443	0.0433	-0.001	0.0433	-0.001	-0.023	-0.0236	0.0016	-0.0011
23520_51	0.0328	0.0322	0.0323	1e-4	0.0323	1e-4	0.0025	0.0025	-0.018	1e-4
23551_16	0.1138	0.1149	0.1141	-8e-4	0.1141	-9e-4	-0.0073	-0.0075	0.0097	-0.001
23613_47	0.2883	0.2749	0.2744	-5e-4	0.2744	-5e-4	-0.0019	-0.0019	-0.0487	-7e-4
23704_54	0.0259	0.0255	0.0256	1e-4	0.0256	1e-4	0.0025	0.0025	-0.0145	1e-4
23715_39	0.4548	0.5009	0.5004	-5e-4	0.5004	-5e-4	-0.001	-0.001	0.0921	-0.001
23779_10	0.0684	0.0723	0.071	-0.0012	0.071	-0.0013	-0.0173	-0.0177	0.0538	-0.0014
23786_26	0.3405	0.3492	0.3559	0.0067	0.3561	0.0069	0.0188	0.0193	0.0251	0.0106
23974_27	0.0225	0.0225	0.0223	-2e-4	0.0223	-2e-4	-0.0076	-0.0078	-0.0027	-2e-4
23997_34	0.4858	0.4926	0.4995	0.0069	0.4996	0.007	0.0137	0.0141	0.0137	0.0139
24005_58	0.3207	0.3278	0.3274	-4e-4	0.3274	-4e-4	-0.0012	-0.0012	0.0215	-6e-4
24047_81	0.0225	0.0227	0.0223	-4e-4	0.0223	-4e-4	-0.0181	-0.0186	0.0078	-4e-4
24081_73	0.143	0.14	0.1425	0.0025	0.1426	0.0026	0.0176	0.0181	-0.0217	0.003
24120_28	0.0434	0.0423	0.0425	2e-4	0.0425	2e-4	0.0035	0.0036	-0.0247	2e-4
24122_77	0.0914	0.0884	0.0888	4e-4	0.0888	4e-4	0.0048	0.0049	-0.0342	5e-4
24222_9	0.0757	0.0717	0.073	0.0013	0.073	0.0013	0.0178	0.0182	-0.0569	0.0014
24225_79	0.1745	0.1666	0.1683	0.0017	0.1683	0.0017	0.0101	0.0103	-0.0472	0.0021
24230_30	0.2472	0.2527	0.2494	-0.0032	0.2493	-0.0033	-0.0129	-0.0133	0.0214	-0.0044
24345_21	0.0452	0.044	0.0443	3e-4	0.0443	3e-4	0.0068	0.007	-0.029	3e-4
24381_55	0.3678	0.3621	0.3607	-0.0014	0.3607	-0.0014	-0.0039	-0.004	-0.0158	-0.0023
24422_8	0.0762	0.0727	0.0761	0.0034	0.0762	0.0035	0.0443	0.0453	-0.0475	0.0037
24448_49	0.4691	0.452	0.4603	0.0083	0.4605	0.0085	0.0181	0.0185	-0.0379	0.0155
24463_43	0.1048	0.095	0.1074	0.0124	0.1077	0.0127	0.1156	0.1181	-0.1035	0.014
24531_90	0.0353	0.0416	0.0423	7e-4	0.0423	7e-4	0.0172	0.0177	0.1523	8e-4
24546_44	0.4628	0.4748	0.4735	-0.0013	0.4735	-0.0013	-0.0027	-0.0027	0.0251	-0.0025
24557_6	0.4429	0.4246	0.4279	0.0033	0.428	0.0034	0.0078	0.008	-0.043	0.0059
24558_6	0.0418	0.0409	0.041	1e-4	0.041	1e-4	0.0034	0.0035	-0.0238	1e-4
24559_72	0.0284	0.0284	0.028	-4e-4	0.028	-4e-4	-0.0133	-0.0136	-0	-4e-4
24604_9	0.4851	0.4503	0.4488	-0.0015	0.4488	-0.0015	-0.0032	-0.0033	-0.0773	-0.0027
24744_8	0.0395	0.0383	0.0388	5e-4	0.0388	5e-4	0.012	0.0123	-0.0314	5e-4
24756_29	0.2538	0.2566	0.2553	-0.0013	0.2552	-0.0014	-0.0052	-0.0053	0.0108	-0.0018
24808_20	0.0392	0.0391	0.0384	-6e-4	0.0384	-7e-4	-0.0168	-0.0172	-0.0019	-7e-4
24832_37	0.0577	0.0555	0.0561	7e-4	0.0561	7e-4	0.0116	0.0119	-0.0405	7e-4
24858_65	0.0202	0.0203	0.0201	-2e-4	0.02	-2e-4	-0.0101	-0.0104	0.001	-2e-4
24877_36	0.2172	0.2208	0.2225	0.0017	0.2226	0.0018	0.0078	0.008	0.0164	0.0023
24960_56	0.1097	0.1131	0.1156	0.0025	0.1157	0.0026	0.0219	0.0224	0.0298	0.0029
24965_39	0.028	0.0276	0.0276	0	0.0276	0	2e-4	2e-4	-0.0131	0
25018_28	0.0273	0.0273	0.027	-4e-4	0.027	-4e-4	-0.014	-0.0143	0.0013	-4e-4
25034_73	0.09	0.0919	0.091	-9e-4	0.091	-9e-4	-0.0094	-0.0096	0.0205	-0.001
25114_29	0.0376	0.0386	0.0391	6e-4	0.0392	6e-4	0.0144	0.0147	0.0247	6e-4
25136_18	0.0441	0.0436	0.0431	-5e-4	0.0431	-5e-4	-0.0109	-0.0112	-0.0103	-5e-4
25141_18	0.0224	0.0223	0.0221	-1e-4	0.0221	-1e-4	-0.0048	-0.0049	-0.0053	-1e-4
25146_20	0.2826	0.3265	0.3247	-0.0017	0.3247	-0.0018	-0.0054	-0.0055	0.1342	-0.0026
25151_9	0.0358	0.0357	0.0352	-5e-4	0.0352	-5e-4	-0.0143	-0.0146	-0.0027	-5e-4
25212_59	0.0559	0.0551	0.0544	-8e-4	0.0543	-8e-4	-0.0141	-0.0145	-0.0131	-8e-4
25237_22	0.0448	0.0434	0.0438	4e-4	0.0438	4e-4	0.0088	0.0091	-0.0308	4e-4
25301_13	0.0585	0.0577	0.0569	-8e-4	0.0569	-8e-4	-0.0139	-0.0142	-0.0149	-9e-4
25339_30	0.4295	0.426	0.4309	0.0048	0.431	0.0049	0.0112	0.0115	-0.008	0.0086
25346_14	0.0399	0.0391	0.0391	-0	0.0391	-0	-6e-4	-6e-4	-0.0186	-0
25366_24	0.0154	0.0156	0.0153	-3e-4	0.0153	-3e-4	-0.0188	-0.0192	0.012	-3e-4
25500_11	0.5106	0.4885	0.4905	0.002	0.4905	0.002	0.004	0.0041	-0.0453	0.0039
25514_53	0.2602	0.263	0.2646	0.0016	0.2646	0.0017	0.0061	0.0063	0.0104	0.0023
25555_23	0.2148	0.2063	0.2152	0.009	0.2155	0.0092	0.0417	0.0427	-0.0414	0.0116
25593_32	0.3105	0.2873	0.2878	6e-4	0.2879	6e-4	0.0021	0.0021	-0.0808	9e-4
25632_16	0.1192	0.119	0.1188	-2e-4	0.1188	-2e-4	-0.0015	-0.0016	-0.0021	-2e-4
25654_15	0.0221	0.0218	0.0219	1e-4	0.0219	1e-4	0.0049	0.005	-0.0149	1e-4
25704_21	0.0483	0.05	0.05	0	0.05	0	1e-4	1e-4	0.0342	0
25742_18	0.1983	0.1825	0.1806	-0.0018	0.1806	-0.0019	-0.0101	-0.0103	-0.0868	-0.0023
25807_36	0.0313	0.0307	0.0308	1e-4	0.0308	1e-4	0.0044	0.0045	-0.0192	1e-4
25820_51	0.3083	0.2916	0.295	0.0034	0.2951	0.0034	0.0114	0.0117	-0.057	0.0049
25855_82	0.0312	0.0308	0.0308	0	0.0308	0	1e-4	1e-4	-0.0148	0
25988_63	0.0659	0.0641	0.0638	-3e-4	0.0638	-3e-4	-0.0046	-0.0048	-0.0282	-3e-4
26011_7	0.0219	0.0218	0.0217	-2e-4	0.0217	-2e-4	-0.0081	-0.0082	-0.0019	-2e-4
26017_50	0.1673	0.1564	0.1574	0.001	0.1574	0.001	0.0064	0.0065	-0.0695	0.0012
26069_27	0.1092	0.1116	0.1105	-0.0011	0.1105	-0.0012	-0.0104	-0.0106	0.0217	-0.0013
26081_47	0.4037	0.4051	0.4017	-0.0034	0.4016	-0.0035	-0.0085	-0.0087	0.0035	-0.0058
26142_20	0.0283	0.0279	0.028	1e-4	0.028	1e-4	0.0025	0.0026	-0.0157	1e-4
26183_70	0.1396	0.1542	0.153	-0.0013	0.1529	-0.0013	-0.0083	-0.0085	0.0948	-0.0015
26191_54	0.0669	0.0714	0.0708	-6e-4	0.0708	-6e-4	-0.0083	-0.0085	0.0623	-6e-4
26195_39	0.4153	0.3971	0.3988	0.0017	0.3989	0.0018	0.0044	0.0045	-0.0458	0.003
26214_10	0.2378	0.2286	0.2266	-0.002	0.2265	-0.0021	-0.0089	-0.0092	-0.0403	-0.0027
26219_52	0.0872	0.0914	0.0921	7e-4	0.0921	7e-4	0.0073	0.0074	0.0466	8e-4
26325_7	0.5239	0.5016	0.5005	-0.0011	0.5005	-0.0011	-0.0021	-0.0022	-0.0445	-0.0022
26360_43	0.0778	0.082	0.0814	-5e-4	0.0814	-6e-4	-0.0066	-0.0068	0.0507	-6e-4
26433_67	0.033	0.0354	0.036	6e-4	0.036	6e-4	0.0163	0.0167	0.0692	6e-4
26438_12	0.1296	0.1266	0.1277	0.0011	0.1278	0.0011	0.0087	0.0089	-0.0232	0.0013
26451_14	0.0671	0.0641	0.065	9e-4	0.065	9e-4	0.0134	0.0137	-0.0477	0.001
26473_69	0.0435	0.0426	0.0426	-0	0.0426	-0	-0	-0	-0.0211	-0
26486_65	0.3935	0.4385	0.4388	3e-4	0.4388	3e-4	7e-4	7e-4	0.1028	5e-4
26518_24	0.3546	0.3424	0.3447	0.0023	0.3447	0.0023	0.0066	0.0068	-0.0356	0.0035
26519_6	0.131	0.1277	0.1272	-4e-4	0.1272	-4e-4	-0.0033	-0.0034	-0.0262	-5e-4
26520_73	0.0942	0.0899	0.0898	-1e-4	0.0898	-1e-4	-0.0012	-0.0012	-0.047	-1e-4
26591_25	0.0321	0.0314	0.0316	2e-4	0.0316	2e-4	0.0074	0.0076	-0.0228	2e-4
26695_66	0.0389	0.0374	0.0382	8e-4	0.0382	8e-4	0.0197	0.0202	-0.0392	8e-4
26711_42	0.0278	0.0279	0.0274	-4e-4	0.0274	-5e-4	-0.0163	-0.0167	0.0033	-5e-4
26749_67	0.0343	0.0338	0.0338	-0	0.0338	-0	-8e-4	-8e-4	-0.0155	-0
26784_28	0.0284	0.0278	0.028	1e-4	0.028	2e-4	0.0053	0.0055	-0.0186	2e-4
26808_17	0.2437	0.2327	0.233	2e-4	0.233	2e-4	0.001	0.001	-0.0471	3e-4
26886_52	0.0256	0.0253	0.0253	-0	0.0253	-0	-6e-4	-6e-4	-0.0112	-0
26944_29	0.033	0.0398	0.0391	-7e-4	0.0391	-7e-4	-0.0175	-0.018	0.1705	-7e-4
26957_11	0.2978	0.2949	0.2987	0.0038	0.2988	0.0039	0.0126	0.0129	-0.0097	0.0055
26958_70	0.0651	0.0674	0.0663	-0.0011	0.0662	-0.0012	-0.0172	-0.0177	0.0337	-0.0013
26979_39	0.0565	0.0578	0.058	2e-4	0.058	2e-4	0.0027	0.0027	0.0226	2e-4
26989_47	0.0337	0.0326	0.0331	5e-4	0.0331	5e-4	0.0153	0.0157	-0.0319	5e-4
27031_49	0.0204	0.0202	0.0203	0	0.0203	0	0.0016	0.0016	-0.0108	0
27056_7	0.0758	0.0733	0.073	-3e-4	0.073	-3e-4	-0.0037	-0.0037	-0.0346	-3e-4
27057_24	0.0342	0.0378	0.0372	-6e-4	0.0372	-6e-4	-0.0156	-0.016	0.0945	-6e-4
27085_58	0.067	0.0643	0.0648	5e-4	0.0648	5e-4	0.0075	0.0077	-0.0413	5e-4
27099_54	0.2673	0.2704	0.2742	0.0038	0.2743	0.0039	0.0138	0.0141	0.0115	0.0053
27113_8	0.028	0.0278	0.0276	-2e-4	0.0276	-2e-4	-0.0055	-0.0056	-0.0075	-2e-4
27133_12	0.1869	0.1988	0.1961	-0.0027	0.196	-0.0028	-0.0137	-0.014	0.0598	-0.0034
27137_85	0.0293	0.0289	0.0289	-1e-4	0.0289	-1e-4	-0.0024	-0.0025	-0.0112	-1e-4
27178_19	0.5336	0.4931	0.5001	0.007	0.5003	0.0072	0.014	0.0143	-0.0823	0.0141
27192_64	0.4233	0.4327	0.4342	0.0015	0.4342	0.0015	0.0034	0.0035	0.0218	0.0027
27199_36	0.1657	0.1812	0.1784	-0.0028	0.1783	-0.0029	-0.0159	-0.0163	0.0858	-0.0036
27226_62	0.0687	0.0668	0.0664	-4e-4	0.0664	-4e-4	-0.0061	-0.0063	-0.0281	-4e-4
27261_56	0.0278	0.0276	0.0274	-2e-4	0.0274	-2e-4	-0.0067	-0.0069	-0.0062	-2e-4
27279_47	0.0278	0.0278	0.0275	-3e-4	0.0275	-3e-4	-0.0118	-0.0121	-0.0012	-3e-4
27283_24	0.0414	0.0443	0.0439	-4e-4	0.0439	-4e-4	-0.0083	-0.0085	0.0637	-4e-4
27287_29	0.354	0.3824	0.3821	-3e-4	0.3821	-3e-4	-9e-4	-9e-4	0.0742	-5e-4
27384_15	0.408	0.4164	0.4151	-0.0013	0.4151	-0.0013	-0.0031	-0.0032	0.0203	-0.0023
27385_16	0.2328	0.2261	0.225	-0.0011	0.225	-0.0012	-0.005	-0.0052	-0.0293	-0.0015
27391_54	0.0489	0.0478	0.0477	-0	0.0477	-0	-2e-4	-2e-4	-0.0237	-0
27524_33	0.0247	0.0245	0.0244	-1e-4	0.0244	-1e-4	-0.0038	-0.0039	-0.0075	-1e-4
27528_38	0.3992	0.4096	0.4085	-0.0012	0.4084	-0.0012	-0.0029	-0.0029	0.0254	-0.002
27548_68	0.4505	0.3522	0.3526	4e-4	0.3526	4e-4	0.001	0.0011	-0.2791	6e-4
27557_32	0.0198	0.024	0.0238	-2e-4	0.0238	-2e-4	-0.0093	-0.0095	0.1785	-2e-4
27637_51	0.0275	0.0266	0.0272	6e-4	0.0272	6e-4	0.0207	0.0212	-0.0344	6e-4
27654_53	0.0238	0.0267	0.0263	-5e-4	0.0262	-5e-4	-0.0175	-0.0179	0.1102	-5e-4
27670_80	0.2763	0.269	0.2685	-5e-4	0.2685	-5e-4	-0.0018	-0.0019	-0.027	-7e-4
27688_7	0.2458	0.2492	0.2467	-0.0025	0.2466	-0.0026	-0.0102	-0.0105	0.0134	-0.0034
27715_73	0.0326	0.0325	0.0321	-5e-4	0.0321	-5e-4	-0.0146	-0.015	-8e-4	-5e-4
27782_80	0.4044	0.3902	0.3887	-0.0015	0.3887	-0.0015	-0.0039	-0.004	-0.0363	-0.0025
27838_85	0.5151	0.5075	0.5005	-0.007	0.5004	-0.0072	-0.014	-0.0143	-0.015	-0.0145
27869_191	0.0225	0.0227	0.0223	-4e-4	0.0223	-4e-4	-0.0182	-0.0186	0.0079	-4e-4
27899_35	0.3236	0.3386	0.3338	-0.0047	0.3337	-0.0048	-0.0142	-0.0145	0.0443	-0.0073
27904_28	0.4704	0.4682	0.4668	-0.0014	0.4668	-0.0014	-0.0029	-0.003	-0.0046	-0.0026
27927_56	0.0349	0.0348	0.0343	-5e-4	0.0343	-5e-4	-0.0155	-0.0159	-0.0011	-6e-4
27950_63	0.1389	0.1349	0.1376	0.0027	0.1376	0.0027	0.0194	0.0199	-0.0296	0.0032
27980_46	0.023	0.0221	0.0227	6e-4	0.0228	7e-4	0.0286	0.0292	-0.0403	7e-4
27988_16	0.2612	0.2516	0.2518	2e-4	0.2518	2e-4	7e-4	7e-4	-0.0383	2e-4
28001_19	0.0553	0.053900000000000003	0.053900000000000003	-0	0.053900000000000003	-0	-6e-4	-6e-4	-0.0266	-0
28004_7	0.0604	0.0583	0.0587	3e-4	0.0587	3e-4	0.0057	0.0058	-0.0359	4e-4
28061_19	0.1712	0.1798	0.1783	-0.0015	0.1783	-0.0015	-0.0082	-0.0084	0.0478	-0.0018
28109_15	0.2011	0.1856	0.1913	0.0057	0.1914	0.0058	0.0296	0.0303	-0.0831	0.0071
28131_42	0.509	0.5014	0.5005	-9e-4	0.5005	-9e-4	-0.0017	-0.0018	-0.0153	-0.0018
28144_71	0.0607	0.0593	0.0589	-4e-4	0.0589	-4e-4	-0.0065	-0.0067	-0.0235	-4e-4
28244_78	0.4	0.3975	0.3987	0.0011	0.3987	0.0012	0.0029	0.0029	-0.0062	0.0019
28289_67	0.0317	0.0316	0.0313	-3e-4	0.0313	-3e-4	-0.01	-0.0103	-0.0049	-3e-4
28359_66	0.0356	0.0351	0.035	-1e-4	0.035	-1e-4	-0.0037	-0.0038	-0.0133	-1e-4
28385_56	0.0427	0.0415	0.0418	3e-4	0.0418	3e-4	0.0078	0.008	-0.0288	3e-4
28396_21	0.0799	0.0764	0.0768	4e-4	0.0768	4e-4	0.0054	0.0055	-0.0461	5e-4
28423_46	0.0684	0.0665	0.0662	-3e-4	0.0662	-3e-4	-0.0048	-0.005	-0.0294	-4e-4
28446_85	0.044	0.0433	0.0431	-2e-4	0.0431	-2e-4	-0.0044	-0.0045	-0.0169	-2e-4
28474_53	0.2286	0.2225	0.2252	0.0027	0.2253	0.0027	0.0118	0.0121	-0.0271	0.0035
28502_58	0.3947	0.4241	0.4225	-0.0017	0.4224	-0.0017	-0.004	-0.0041	0.0693	-0.003
28583_58	0.0572	0.0571	0.0573	2e-4	0.0573	2e-4	0.0036	0.0037	-0.0021	2e-4
28630_74	0.5253	0.4748	0.4836	0.0088	0.4838	0.009	0.0182	0.0186	-0.1064	0.0172
28660_27	0.1206	0.1292	0.1266	-0.0026	0.1265	-0.0027	-0.0205	-0.021	0.0666	-0.0031
28700_54	0.05	0.0522	0.0526	4e-4	0.0526	4e-4	0.0071	0.0072	0.0423	4e-4
28710_19	0.0219	0.0214	0.0217	3e-4	0.0217	3e-4	0.0143	0.0147	-0.0247	3e-4
28756_8	0.46	0.5007	0.4947	-0.006	0.4946	-0.0061	-0.0121	-0.0124	0.0812	-0.0123
28787_33	0.3042	0.2929	0.2937	8e-4	0.2937	9e-4	0.0029	0.0029	-0.0386	0.0012
28851_53	0.1765	0.1588	0.1641	0.0053	0.1643	0.0055	0.0325	0.0332	-0.1117	0.0065
28927_29	0.0883	0.0961	0.3804	0.2842	0.3873	0.2912	0.7473	0.7518	0.0814	0.3221
28949_54	0.1786	0.1718	0.1708	-0.001	0.1708	-0.001	-0.0057	-0.0058	-0.0396	-0.0012
28975_13	0.2445	0.2379	0.2384	5e-4	0.2385	5e-4	0.0022	0.0023	-0.0278	7e-4
29067_20	0.024	0.0239	0.0238	-2e-4	0.0238	-2e-4	-0.0065	-0.0066	-0.0045	-2e-4
29170_44	0.2975	0.3239	0.3219	-0.002	0.3219	-0.002	-0.0061	-0.0063	0.0814	-0.003
29269_53	0.0585	0.0594	0.0595	2e-4	0.0595	2e-4	0.0026	0.0027	0.014	2e-4
29285_21	0.0465	0.0457	0.0455	-3e-4	0.0455	-3e-4	-0.0055	-0.0057	-0.0171	-3e-4
29321_18	0.0188	0.0185	0.0187	2e-4	0.0187	2e-4	0.0084	0.0086	-0.0169	2e-4
29362_22	0.083	0.0785	0.0797	0.0011	0.0797	0.0011	0.0141	0.0144	-0.057	0.0012
29425_36	0.1654	0.1695	0.1691	-4e-4	0.1691	-4e-4	-0.0021	-0.0022	0.0239	-4e-4
29426_47	0.1214	0.1189	0.1207	0.0018	0.1207	0.0018	0.0149	0.0152	-0.0214	0.0021
29454_71	0.0521	0.0544	0.0532	-0.0012	0.0532	-0.0013	-0.023	-0.0235	0.0423	-0.0013
29461_37	0.1063	0.0999	0.1008	9e-4	0.1008	9e-4	0.0086	0.0088	-0.0642	0.001
29490_73	0.0358	0.0332	0.0352	0.002	0.0352	0.002	0.056	0.0573	-0.0775	0.0021
29562_175	0.0334	0.0323	0.0329	6e-4	0.0329	6e-4	0.0188	0.0192	-0.0352	7e-4
29614_57	0.0569	0.0549	0.0553	4e-4	0.0553	5e-4	0.008	0.0082	-0.0363	5e-4
29671_37	0.0282	0.028	0.0279	-2e-4	0.0279	-2e-4	-0.0056	-0.0057	-0.0075	-2e-4
29762_12	0.0526	0.0558	0.0558	-1e-4	0.0558	-1e-4	-0.0014	-0.0015	0.0584	-1e-4
29842_11	0.2898	0.2811	0.2776	-0.0035	0.2775	-0.0036	-0.0126	-0.0129	-0.0309	-0.005
29921_59	0.0847	0.0819	0.0812	-7e-4	0.0812	-7e-4	-0.0088	-0.009	-0.0339	-8e-4
29957_16	0.3181	0.3322	0.331	-0.0012	0.331	-0.0012	-0.0036	-0.0037	0.0425	-0.0018
30046_17	0.0412	0.04	0.0404	4e-4	0.0404	5e-4	0.011	0.0112	-0.0313	5e-4
30119_66	0.1435	0.1428	0.1407	-0.0021	0.1407	-0.0022	-0.015	-0.0154	-0.005	-0.0025
30129_19	0.1222	0.1256	0.1257	1e-4	0.1257	1e-4	8e-4	9e-4	0.0271	1e-4
30135_42	0.0291	0.029	0.0287	-3e-4	0.0287	-3e-4	-0.0098	-0.01	-0.0038	-3e-4
30180_81	0.0398	0.0394	0.0391	-3e-4	0.0391	-3e-4	-0.0085	-0.0087	-0.0107	-4e-4
30208_57	0.0269	0.0266	0.0266	-0	0.0266	-0	-0.0012	-0.0012	-0.0112	-0
30259_23	0.0756	0.0739	0.0729	-0.001	0.0728	-0.0011	-0.0143	-0.0147	-0.0236	-0.0012
30279_36	0.168	0.1852	0.1828	-0.0024	0.1828	-0.0024	-0.013	-0.0133	0.093	-0.003
30324_79	0.032	0.0309	0.0315	6e-4	0.0316	7e-4	0.0204	0.0208	-0.0363	7e-4
30329_72	0.5028	0.4911	0.4924	0.0012	0.4924	0.0013	0.0025	0.0026	-0.0238	0.0025
30349_73	0.037	0.0367	0.0364	-4e-4	0.0364	-4e-4	-0.0098	-0.01	-0.0079	-4e-4
30363_49	0.3935	0.3973	0.3972	-1e-4	0.3972	-1e-4	-2e-4	-2e-4	0.0096	-1e-4
30430_23	0.2141	0.21	0.2109	9e-4	0.2109	0.001	0.0045	0.0046	-0.0198	0.0012
30453_61	0.4889	0.506	0.4989	-0.0071	0.4987	-0.0073	-0.0142	-0.0146	0.0337	-0.0147
30478_6	0.3615	0.3361	0.3308	-0.0052	0.3307	-0.0054	-0.0159	-0.0163	-0.0756	-0.0081
30484_43	0.1941	0.2132	0.2105	-0.0028	0.2104	-0.0028	-0.0131	-0.0134	0.0895	-0.0036
30503_15	0.0316	0.0313	0.0312	-1e-4	0.0312	-1e-4	-0.0046	-0.0047	-0.0103	-2e-4
30613_46	0.4625	0.4863	0.4985	0.0121	0.4988	0.0124	0.0243	0.0249	0.049	0.0242
30663_18	0.4651	0.5018	0.5002	-0.0016	0.5001	-0.0016	-0.0031	-0.0032	0.0731	-0.0032
30755_62	0.023	0.023	0.0228	-2e-4	0.0228	-2e-4	-0.0103	-0.0105	-2e-4	-2e-4
30773_43	0.4362	0.4677	0.4643	-0.0034	0.4642	-0.0035	-0.0073	-0.0074	0.0672	-0.0065
30784_20	0.0424	0.0417	0.0416	-1e-4	0.0416	-1e-4	-0.0017	-0.0018	-0.0187	-1e-4
30832_69	0.361	0.3761	0.3706	-0.0056	0.3704	-0.0057	-0.015	-0.0154	0.0401	-0.0091
30865_24	0.1284	0.1258	0.1253	-5e-4	0.1253	-5e-4	-0.0036	-0.0037	-0.0209	-5e-4
30880_76	0.0498	0.0487	0.0487	-1e-4	0.0487	-1e-4	-0.0017	-0.0017	-0.0227	-1e-4
30886_59	0.4097	0.4105	0.4087	-0.0018	0.4086	-0.0018	-0.0044	-0.0045	0.0018	-0.0031
30918_51	0.3006	0.2547	0.2556	9e-4	0.2557	9e-4	0.0036	0.0037	-0.18	0.0013
30936_23	0.3128	0.2681	0.2672	-9e-4	0.2671	-0.001	-0.0035	-0.0036	-0.1669	-0.0013
31008_81	0.0648	0.0652	0.0648	-4e-4	0.0648	-4e-4	-0.0063	-0.0064	0.0061	-4e-4
31012_61	0.1795	0.1829	0.1824	-5e-4	0.1824	-5e-4	-0.0027	-0.0027	0.0181	-6e-4
31013_61	0.0296	0.0296	0.0292	-5e-4	0.0292	-5e-4	-0.0157	-0.0161	0.0019	-5e-4
31033_10	0.2545	0.2238	0.2256	0.0018	0.2256	0.0018	0.008	0.0082	-0.1374	0.0024
31126_69	0.0387	0.0378	0.038	2e-4	0.038	2e-4	0.006	0.0062	-0.0249	2e-4
31176_22	0.041	0.0408	0.0402	-5e-4	0.0402	-6e-4	-0.0136	-0.0139	-0.0061	-6e-4
31252_74	0.1132	0.1091	0.1099	9e-4	0.11	9e-4	0.0078	0.008	-0.038	0.001
31284_72	0.05	0.0523	0.0514	-8e-4	0.0514	-9e-4	-0.0163	-0.0167	0.0441	-9e-4
31324_30	0.018	0.0179	0.0178	-1e-4	0.0178	-1e-4	-0.0038	-0.0039	-0.0042	-1e-4
31327_14	0.4567	0.43	0.4333	0.0032	0.4334	0.0033	0.0075	0.0077	-0.0621	0.0058
31354_61	0.0398	0.0418	0.0426	8e-4	0.0426	8e-4	0.0181	0.0185	0.0477	8e-4
31464_48	0.1903	0.1612	0.1781	0.0169	0.1785	0.0173	0.095	0.097	-0.1805	0.0207
31498_34	0.0265	0.0264	0.0262	-2e-4	0.0262	-2e-4	-0.0059	-0.006	-0.0064	-2e-4
31535_30	0.0793	0.0757	0.0762	6e-4	0.0762	6e-4	0.0072	0.0074	-0.0477	6e-4
31540_21	0.0312	0.031	0.0308	-2e-4	0.0308	-2e-4	-0.0065	-0.0067	-0.0082	-2e-4
31577_74	0.0607	0.0628	0.0626	-1e-4	0.0626	-1e-4	-0.0023	-0.0024	0.0334	-2e-4
31597_74	0.0649	0.0714	0.0714	1e-4	0.0714	1e-4	0.001	0.001	0.0904	1e-4
31644_10	0.458	0.5043	0.5004	-0.0039	0.5003	-0.004	-0.0078	-0.008	0.0918	-0.008
31678_29	0.3842	0.3566	0.3582	0.0016	0.3582	0.0016	0.0045	0.0046	-0.0774	0.0025
31718_9	0.4031	0.4309	0.4396	0.0087	0.4398	0.0089	0.0198	0.0202	0.0646	0.0156
31727_74	0.1478	0.1507	0.1505	-2e-4	0.1505	-2e-4	-0.0014	-0.0014	0.0188	-3e-4
31754_88	0	0.0713	0.0723	9e-4	0.0723	0.001	0.0131	0.0135	1	0.001
31762_54	0.0309	0.031	0.0305	-5e-4	0.0305	-5e-4	-0.0154	-0.0158	8e-4	-5e-4
31764_33	0.0231	0.0232	0.0229	-3e-4	0.0229	-3e-4	-0.0132	-0.0135	0.0027	-3e-4
31813_6	0.03	0.0292	0.0296	4e-4	0.0296	4e-4	0.0122	0.0125	-0.0266	4e-4
31828_78	0.0563	0.0543	0.0548	5e-4	0.0548	5e-4	0.0094	0.0096	-0.0375	6e-4
31986_7	0.0219	0.0221	0.0217	-4e-4	0.0217	-4e-4	-0.0201	-0.0206	0.0099	-5e-4
31995_25	0.3691	0.3909	0.383	-0.0079	0.3829	-0.008	-0.0205	-0.021	0.0556	-0.0132
32012_20	0.0481	0.0508	0.0502	-6e-4	0.0502	-6e-4	-0.011	-0.0113	0.053	-6e-4
32026_9	0.0541	0.0578	0.0577	-2e-4	0.0577	-2e-4	-0.0028	-0.0029	0.065	-2e-4
32031_71	0.0787	0.0922	0.0925	2e-4	0.0925	2e-4	0.0025	0.0025	0.1473	3e-4
32085_68	0.2123	0.2413	0.2544	0.0131	0.2548	0.0135	0.0517	0.0529	0.12	0.0178
32089_38	0.0634	0.0688	0.0669	-0.0019	0.0669	-0.002	-0.0287	-0.0294	0.0782	-0.0021
32091_75	0.023	0.0229	0.0227	-2e-4	0.0227	-2e-4	-0.0085	-0.0087	-0.002	-2e-4
32120_71	0.4121	0.4157	0.4248	0.0092	0.425	0.0094	0.0216	0.0221	0.0085	0.0161
32205_21	0.0374	0.0365	0.0367	2e-4	0.0367	2e-4	0.006	0.0061	-0.0241	2e-4
32278_59	0.0251	0.0245	0.0248	3e-4	0.0248	4e-4	0.0139	0.0143	-0.0259	4e-4
32297_25	0.0259	0.0258	0.0256	-2e-4	0.0256	-2e-4	-0.0072	-0.0074	-0.0048	-2e-4
32343_34	0.0524	0.0583	0.0586	3e-4	0.0586	3e-4	0.0052	0.0053	0.101	3e-4
32350_53	0.2178	0.212	0.2146	0.0026	0.2147	0.0027	0.0122	0.0125	-0.0277	0.0034
32385_19	0.0191	0.0193	0.0189	-3e-4	0.0189	-3e-4	-0.0166	-0.017	0.0081	-3e-4
32409_75	0.4556	0.4922	0.4973	0.0051	0.4974	0.0053	0.0103	0.0106	0.0743	0.0103
32453_77	0.0511	0.0529	0.0526	-3e-4	0.0526	-3e-4	-0.0049	-0.005	0.0346	-3e-4
32499_7	0.3337	0.3607	0.3527	-0.008	0.3525	-0.0082	-0.0227	-0.0233	0.0749	-0.0129
32518_32	0.1216	0.1157	0.1144	-0.0013	0.1143	-0.0013	-0.0113	-0.0116	-0.0516	-0.0015
32524_65	0.065	0.0683	0.0671	-0.0012	0.0671	-0.0013	-0.0182	-0.0187	0.0485	-0.0013
32549_30	0.0761	0.0745	0.0733	-0.0011	0.0733	-0.0012	-0.0155	-0.0158	-0.0226	-0.0013
32591_82	0.1235	0.1174	0.1181	7e-4	0.1181	7e-4	0.0057	0.0058	-0.0518	8e-4
32608_59	0.0278	0.0275	0.0275	-0	0.0275	-0	-0.0017	-0.0018	-0.0111	-0
32700_35	0.0368	0.0362	0.0361	-1e-4	0.0361	-1e-4	-0.0023	-0.0024	-0.0151	-1e-4
32713_17	0.0366	0.036	0.0359	-0	0.0359	-0	-4e-4	-5e-4	-0.0168	-0
32737_24	0.3581	0.3787	0.378	-7e-4	0.3779	-7e-4	-0.0019	-0.0019	0.0542	-0.0012
32761_49	0.0615	0.0646	0.0646	0	0.0646	0	2e-4	2e-4	0.0486	0
32779_48	0.2548	0.2395	0.2448	0.0053	0.2449	0.0054	0.0216	0.0222	-0.0641	0.0071
32796_24	0.0942	0.0903	0.0898	-4e-4	0.0898	-4e-4	-0.0047	-0.0048	-0.0433	-5e-4
32815_78	0.0306	0.0305	0.0302	-3e-4	0.0302	-3e-4	-0.0109	-0.0111	-0.0034	-3e-4
32822_13	0.0259	0.0258	0.0256	-2e-4	0.0256	-2e-4	-0.0078	-0.0079	-0.0041	-2e-4
32910_8	0.4061	0.4241	0.4173	-0.0069	0.4171	-0.007	-0.0164	-0.0168	0.0426	-0.0122
32937_78	0.051	0.0485	0.0497	0.0013	0.0497	0.0013	0.0252	0.0258	-0.0515	0.0013
32941_38	0.0436	0.0429	0.0427	-1e-4	0.0427	-1e-4	-0.0032	-0.0033	-0.0179	-1e-4
32961_35	0.0476	0.0463	0.0465	2e-4	0.0465	2e-4	0.0042	0.0043	-0.0276	2e-4
33056_19	0.1481	0.1537	0.1561	0.0024	0.1561	0.0025	0.0155	0.0159	0.0359	0.0029
33095_27	0.1757	0.1828	0.1828	0	0.1828	0	2e-4	2e-4	0.0385	1e-4
33210_11	0.316	0.3323	0.331	-0.0013	0.331	-0.0013	-0.0039	-0.004	0.049	-0.002
33219_11	0.1004	0.0996	0.0985	-0.0011	0.0985	-0.0012	-0.0115	-0.0117	-0.008	-0.0013
33293_15	0.0812	0.0814	0.0806	-8e-4	0.0805	-8e-4	-0.0102	-0.0105	0.0023	-9e-4
33304_42	0.0351	0.0395	0.0396	1e-4	0.0396	1e-4	0.0036	0.0037	0.111	2e-4
33396_12	0.0343	0.0337	0.0338	0	0.0338	1e-4	0.0015	0.0015	-0.0179	1e-4
33487_68	0.3112	0.2916	0.2888	-0.0028	0.2887	-0.0029	-0.0097	-0.0099	-0.0671	-0.004
33547_11	0.2016	0.2104	0.2066	-0.0039	0.2065	-0.004	-0.0188	-0.0193	0.0418	-0.005
33555_27	0.0459	0.0454	0.0449	-5e-4	0.0449	-5e-4	-0.0104	-0.0106	-0.0118	-5e-4
33564_84	0.5457	0.5056	0.4977	-0.0079	0.4975	-0.0081	-0.0159	-0.0163	-0.0795	-0.0164
33606_45	0.0434	0.0457	0.0455	-2e-4	0.0455	-2e-4	-0.0036	-0.0037	0.0506	-2e-4
33659_76	0.1571	0.1594	0.1609	0.0015	0.1609	0.0015	0.0092	0.0094	0.0143	0.0018
33809_17	0.0216	0.0277	0.0276	-1e-4	0.0276	-2e-4	-0.0054	-0.0055	0.2202	-2e-4
33816_35	0.4844	0.439	0.4418	0.0028	0.4418	0.0029	0.0063	0.0065	-0.1034	0.0051
33867_40	0.2091	0.207	0.2059	-0.0011	0.2059	-0.0011	-0.0052	-0.0053	-0.0103	-0.0014
33876_65	0.4383	0.441	0.4501	0.0091	0.4503	0.0093	0.0201	0.0206	0.0062	0.0166
33950_60	0.0886	0.0941	0.0934	-7e-4	0.0934	-7e-4	-0.0077	-0.0079	0.0592	-8e-4
33982_68	0.0455	0.0447	0.0445	-2e-4	0.0445	-2e-4	-0.0042	-0.0043	-0.0178	-2e-4
33983_76	0.0811	0.0785	0.0779	-6e-4	0.0779	-6e-4	-0.0075	-0.0077	-0.0333	-6e-4
34092_12	0.2783	0.2746	0.2757	0.0011	0.2758	0.0011	0.004	0.0041	-0.0133	0.0016
34114_69	0.1091	0.1087	0.1086	-1e-4	0.1086	-1e-4	-0.001	-0.001	-0.004	-1e-4
34145_7	0.0303	0.0293	0.0299	6e-4	0.0299	7e-4	0.0216	0.0221	-0.0367	7e-4
34212_80	0.0635	0.06	0.0615	0.0016	0.0616	0.0016	0.0259	0.0265	-0.0591	0.0017
34233_60	0.0227	0.0225	0.0225	-0	0.0225	-0	-0.0017	-0.0017	-0.0088	-0
34236_75	0.03	0.0296	0.0296	1e-4	0.0296	1e-4	0.002	0.002	-0.0162	1e-4
34284_49	0.4686	0.4951	0.4904	-0.0048	0.4902	-0.0049	-0.0098	-0.01	0.0535	-0.0097
34324_7	0.4774	0.4817	0.4787	-0.003	0.4786	-0.003	-0.0062	-0.0064	0.0089	-0.0059
34362_36	0.0177	0.0178	0.0176	-1e-4	0.0176	-2e-4	-0.0084	-0.0087	6e-4	-2e-4
34383_46	0.3264	0.3215	0.321	-6e-4	0.321	-6e-4	-0.0017	-0.0018	-0.0151	-8e-4
34410_41	0.0641	0.0655	0.0644	-0.001	0.0644	-0.0011	-0.0159	-0.0163	0.0212	-0.0011
34438_77	0.1782	0.1895	0.1914	0.002	0.1915	0.002	0.0104	0.0106	0.0591	0.0025
34528_6	0.0304	0.0304	0.03	-4e-4	0.03	-4e-4	-0.0133	-0.0136	-0.001	-4e-4
34532_76	0.0595	0.0615	0.0613	-3e-4	0.0613	-3e-4	-0.0043	-0.0044	0.0325	-3e-4
34561_27	0.2792	0.2774	0.2821	0.0047	0.2822	0.0048	0.0168	0.0172	-0.0066	0.0067
34565_6	0.1001	0.0998	0.1005	8e-4	0.1006	8e-4	0.0077	0.0079	-0.0032	9e-4
34594_7	0.0368	0.0364	0.0361	-3e-4	0.0361	-3e-4	-0.0077	-0.0079	-0.0098	-3e-4
34640_32	0.0639	0.0614	0.0619	5e-4	0.062	5e-4	0.0085	0.0087	-0.0406	6e-4
34699_87	0.4319	0.4549	0.4538	-0.0011	0.4538	-0.0012	-0.0025	-0.0025	0.0507	-0.0021
34728_29	0.0457	0.0479	0.0482	3e-4	0.0482	3e-4	0.0056	0.0058	0.0466	3e-4
34738_33	0.0372	0.037	0.0365	-5e-4	0.0365	-5e-4	-0.0134	-0.0137	-0.0043	-5e-4
34745_46	0.025	0.025	0.0247	-2e-4	0.0247	-3e-4	-0.0099	-0.0101	-0.0015	-3e-4
34774_81	0.1146	0.1101	0.1119	0.0018	0.1119	0.0018	0.0159	0.0163	-0.0413	0.002
34795_38	0.0332	0.0331	0.0327	-4e-4	0.0327	-4e-4	-0.0126	-0.0129	-0.0032	-4e-4
34836_43	0.0178	0.1051	0.105	-2e-4	0.1049	-2e-4	-0.0018	-0.0019	0.8305	-2e-4
34854_33	0.126	0.1182	0.1182	-1e-4	0.1182	-1e-4	-5e-4	-5e-4	-0.0655	-1e-4
34915_51	0.0964	0.1014	0.1009	-4e-4	0.1009	-5e-4	-0.0045	-0.0046	0.0493	-5e-4
34922_81	0.1407	0.1325	0.1359	0.0035	0.136	0.0035	0.0254	0.026	-0.0623	0.0041
34930_64	0.0254	0.0252	0.0251	-0	0.0251	-0	-0.0013	-0.0013	-0.0105	-0
34949_52	0.0217	0.024	0.0239	-0	0.0239	-0	-0.0015	-0.0015	0.095	-0
34983_16	0.0506	0.0548	0.0558	0.001	0.0558	0.001	0.0172	0.0176	0.0777	0.001
35021_15	0.0371	0.0368	0.0365	-3e-4	0.0365	-3e-4	-0.0085	-0.0087	-0.0092	-3e-4
35088_78	0.0647	0.0748	0.0741	-7e-4	0.074	-8e-4	-0.0099	-0.0102	0.135	-8e-4
35114_71	0.0319	0.0317	0.0315	-3e-4	0.0315	-3e-4	-0.0083	-0.0085	-0.0066	-3e-4
35146_32	0.0514	0.0507	0.0501	-5e-4	0.0501	-5e-4	-0.0105	-0.0107	-0.0146	-6e-4
35168_15	0.5215	0.5018	0.499	-0.0027	0.499	-0.0028	-0.0055	-0.0056	-0.0393	-0.0057
35236_8	0.1055	0.1081	0.1067	-0.0014	0.1067	-0.0014	-0.0127	-0.013	0.0236	-0.0016
35283_41	0.0648	0.0681	0.0672	-9e-4	0.0672	-9e-4	-0.0127	-0.013	0.048	-9e-4
35330_21	0.0216	0.0217	0.0214	-3e-4	0.0214	-3e-4	-0.0136	-0.014	0.0038	-3e-4
35356_43	0.0211	0.0209	0.0209	-0	0.0209	-0	-0.0023	-0.0024	-0.0072	-1e-4
35389_44	0.1301	0.1321	0.1357	0.0036	0.1358	0.0037	0.0263	0.027	0.0155	0.0042
35444_78	0.133	0.1302	0.1331	0.0029	0.1332	0.003	0.0221	0.0227	-0.0219	0.0035
35533_68	0.3134	0.3038	0.3019	-0.0019	0.3018	-0.0019	-0.0063	-0.0064	-0.0317	-0.0028
35621_51	0.4225	0.424	0.4183	-0.0057	0.4181	-0.0059	-0.0137	-0.014	0.0034	-0.0102
35628_33	0.0181	0.0182	0.018	-2e-4	0.018	-2e-4	-0.0118	-0.0121	0.0038	-2e-4
35698_25	0.0783	0.0823	0.0816	-6e-4	0.0816	-7e-4	-0.0079	-0.0081	0.0481	-7e-4
35723_9	0.3907	0.3871	0.3773	-0.0098	0.3771	-0.01	-0.0259	-0.0266	-0.0093	-0.0164
35748_42	0.0183	0.0181	0.0182	1e-4	0.0182	1e-4	0.0041	0.0042	-0.0124	1e-4
35941_6	0.0939	0.0996	0.3786	0.2789	0.3854	0.2857	0.7368	0.7414	0.0576	0.3173
35950_23	0.3797	0.3811	0.3796	-0.0015	0.3796	-0.0015	-0.004	-0.0041	0.0039	-0.0025
35962_84	0.4546	0.4463	0.4511	0.0048	0.4512	0.0049	0.0107	0.0109	-0.0187	0.0089
36010_49	0.0303	0.0301	0.0299	-1e-4	0.0299	-2e-4	-0.005	-0.0051	-0.0093	-2e-4
36030_32	0.0242	0.0243	0.0239	-3e-4	0.0239	-3e-4	-0.0142	-0.0145	0.003	-4e-4
36033_8	0.1219	0.1151	0.1185	0.0034	0.1186	0.0035	0.0287	0.0293	-0.0595	0.0039
36036_60	0.0212	0.0211	0.021	-1e-4	0.021	-1e-4	-0.0044	-0.0046	-0.0052	-1e-4
36096_55	0.1241	0.1157	0.1165	8e-4	0.1165	8e-4	0.0069	0.0071	-0.0725	9e-4
36170_31	0.0289	0.0286	0.0285	-1e-4	0.0285	-1e-4	-0.0023	-0.0023	-0.0111	-1e-4
36181_73	0.0691	0.0668	0.0668	-0	0.0668	-0	-1e-4	-1e-4	-0.0345	-0
36249_37	0.1226	0.1273	0.1274	2e-4	0.1274	2e-4	0.0013	0.0013	0.0366	2e-4
36264_33	0.3814	0.4233	0.4168	-0.0065	0.4167	-0.0067	-0.0156	-0.016	0.0991	-0.0116
36373_41	0.1803	0.1922	0.1919	-3e-4	0.1919	-3e-4	-0.0015	-0.0016	0.0619	-4e-4
36380_11	0.4781	0.36	0.3641	0.0041	0.3642	0.0042	0.0114	0.0117	-0.3282	0.0066
36419_75	0.0366	0.0363	0.0359	-4e-4	0.0359	-4e-4	-0.0112	-0.0115	-0.0062	-4e-4
36421_36	0.484	0.4552	0.4567	0.0015	0.4567	0.0015	0.0033	0.0033	-0.0632	0.0028
36455_18	0.0338	0.0336	0.0332	-3e-4	0.0332	-3e-4	-0.0094	-0.0096	-0.0066	-3e-4
36465_43	0.0443	0.0437	0.0434	-3e-4	0.0434	-3e-4	-0.0066	-0.0068	-0.0148	-3e-4
36594_10	0.0221	0.0217	0.0219	2e-4	0.0219	2e-4	0.0098	0.01	-0.02	2e-4
36640_16	0.0403	0.0394	0.0395	1e-4	0.0395	1e-4	0.002	0.002	-0.0215	1e-4
36696_57	0.2456	0.262	0.2612	-8e-4	0.2612	-8e-4	-0.003	-0.0031	0.0629	-0.0011
36781_11	0.0265	0.0261	0.0262	1e-4	0.0262	1e-4	0.0028	0.0028	-0.015	1e-4
36828_24	0.465	0.4644	0.4692	0.0048	0.4693	0.0049	0.0102	0.0104	-0.0014	0.0092
36841_79	0.0447	0.0437	0.0438	1e-4	0.0438	1e-4	0.0017	0.0017	-0.0235	1e-4
36880_44	0.0438	0.0426	0.0429	3e-4	0.0429	3e-4	0.0059	0.006	-0.0274	3e-4
36903_65	0.0314	0.0311	0.031	-1e-4	0.031	-1e-4	-0.003	-0.0031	-0.0119	-1e-4
36921_9	0.1236	0.1229	0.123	1e-4	0.123	1e-4	4e-4	4e-4	-0.005	1e-4
36960_36	0.05	0.052	0.0513	-6e-4	0.0513	-7e-4	-0.0125	-0.0128	0.0377	-7e-4
36998_80	0.0275	0.0273	0.0272	-2e-4	0.0272	-2e-4	-0.0064	-0.0066	-0.0064	-2e-4
37039_80	0.1416	0.139	0.1363	-0.0027	0.1362	-0.0027	-0.0195	-0.02	-0.0187	-0.0032
37093_44	0.0906	0.091	0.0902	-8e-4	0.0902	-8e-4	-0.009	-0.0092	0.0046	-9e-4
37103_23	0.0232	0.0262	0.026	-2e-4	0.026	-2e-4	-0.0085	-0.0087	0.1174	-2e-4
37205_54	0.0881	0.0954	0.0943	-0.0011	0.0943	-0.0012	-0.0121	-0.0124	0.0767	-0.0013
37216_21	0.0311	0.0312	0.0307	-5e-4	0.0307	-5e-4	-0.0174	-0.0178	0.0027	-6e-4
37252_42	0.0224	0.022	0.0221	1e-4	0.0221	1e-4	0.0045	0.0046	-0.0147	1e-4
37316_74	0.0435	0.0434	0.0438	4e-4	0.0438	4e-4	0.0084	0.0086	-0.0014	4e-4
37351_28	0.096	0.1042	0.106	0.0018	0.1061	0.0019	0.0171	0.0175	0.0793	0.0021
37392_6	0.0317	0.0307	0.0312	6e-4	0.0313	6e-4	0.0178	0.0182	-0.0334	6e-4
37429_15	0.3076	0.3015	0.2998	-0.0017	0.2998	-0.0017	-0.0056	-0.0058	-0.0203	-0.0025
37575_21	0.0309	0.0306	0.0305	-2e-4	0.0305	-2e-4	-0.005	-0.0051	-0.0094	-2e-4
37633_62	0.0199	0.02	0.0198	-2e-4	0.0198	-2e-4	-0.0117	-0.012	0.0028	-2e-4
37729_28	0.2871	0.2843	0.2824	-0.0019	0.2823	-0.002	-0.0069	-0.007	-0.0099	-0.0028
37806_78	0.0298	0.0297	0.0294	-3e-4	0.0294	-3e-4	-0.0106	-0.0109	-0.0033	-3e-4
37865_69	0.018	0.0298	0.0334	0.0036	0.0334	0.0037	0.1069	0.1092	0.3954	0.0038
37895_85	0	0.0294	0.0285	-9e-4	0.0285	-0.001	-0.0329	-0.0337	1	-0.001
37993_12	0.0395	0.039	0.0387	-3e-4	0.0387	-3e-4	-0.0078	-0.0079	-0.0112	-3e-4
38007_7	0.0559	0.0588	0.058	-8e-4	0.058	-8e-4	-0.0138	-0.0141	0.0492	-9e-4
38024_72	0.0162	0.0163	0.0161	-2e-4	0.0161	-2e-4	-0.0124	-0.0127	0.0054	-2e-4
38035_50	0.4926	0.4748	0.4754	6e-4	0.4754	6e-4	0.0012	0.0013	-0.0375	0.0011
38121_47	0.1287	0.1269	0.1265	-3e-4	0.1265	-3e-4	-0.0024	-0.0025	-0.0143	-4e-4
38132_63	0.1797	0.1806	0.1778	-0.0028	0.1777	-0.0029	-0.0159	-0.0163	0.0051	-0.0035
38184_43	0.0286	0.0275	0.0282	7e-4	0.0283	7e-4	0.0244	0.025	-0.0388	7e-4
38191_18	0.1686	0.1578	0.158	3e-4	0.158	3e-4	0.0016	0.0017	-0.0688	3e-4
38210_83	0.0316	0.035	0.0358	8e-4	0.0358	8e-4	0.0227	0.0232	0.0954	9e-4
38339_66	0.0517	0.05	0.0504	5e-4	0.0504	5e-4	0.009	0.0092	-0.0348	5e-4
38363_48	0.0614	0.0599	0.0596	-3e-4	0.0596	-3e-4	-0.0052	-0.0054	-0.0251	-3e-4
38365_64	0.4768	0.4871	0.4892	0.0021	0.4892	0.0021	0.0043	0.0044	0.0211	0.0042
38368_8	0.3961	0.3881	0.3923	0.0042	0.3924	0.0043	0.0108	0.011	-0.0205	0.0071
38386_13	0.0947	0.1032	0.382	0.2789	0.3888	0.2857	0.73	0.7347	0.0819	0.3185
38411_8	0.398	0.4122	0.415	0.0029	0.4151	0.0029	0.0069	0.007	0.0345	0.005
38412_53	0.5218	0.5087	0.498	-0.0107	0.4978	-0.011	-0.0215	-0.022	-0.0256	-0.0223
38430_10	0.0206	0.0206	0.0204	-2e-4	0.0204	-2e-4	-0.0097	-0.01	5e-4	-2e-4
38437_52	0.4465	0.4335	0.4303	-0.0032	0.4303	-0.0033	-0.0074	-0.0076	-0.0299	-0.0057
38439_52	0.0299	0.031	0.0307	-3e-4	0.0307	-3e-4	-0.0086	-0.0088	0.0356	-3e-4
38447_68	0.0422	0.0479	0.048	1e-4	0.048	1e-4	0.0021	0.0022	0.1189	1e-4
38466_55	0.4825	0.4673	0.4973	0.03	0.498	0.0308	0.0604	0.0618	-0.0325	0.0578
38507_19	0.1867	0.1788	0.1814	0.0026	0.1814	0.0027	0.0143	0.0147	-0.0441	0.0032
38526_29	0.0282	0.0301	0.0297	-4e-4	0.0297	-4e-4	-0.0129	-0.0132	0.0623	-4e-4
38591_6	0.0179	0.0178	0.0177	-1e-4	0.0177	-1e-4	-0.0037	-0.0038	-0.0042	-1e-4
38612_45	0.161	0.1673	0.1667	-6e-4	0.1666	-7e-4	-0.0039	-0.004	0.0375	-8e-4
38622_64	0.3507	0.3832	0.3764	-0.0068	0.3762	-0.007	-0.0182	-0.0186	0.0848	-0.0114
38646_47	0.1044	0.1087	0.1079	-7e-4	0.1079	-8e-4	-0.0068	-0.007	0.0393	-8e-4
38682_16	0.0275	0.0273	0.0272	-1e-4	0.0272	-1e-4	-0.0052	-0.0053	-0.0075	-1e-4
38728_69	0.419	0.4227	0.4178	-0.0048	0.4177	-0.005	-0.0116	-0.0119	0.0086	-0.0086
38753_65	0.0272	0.0268	0.0268	1e-4	0.0268	1e-4	0.0024	0.0024	-0.015	1e-4
38777_62	0.0405	0.0498	0.0511	0.0013	0.0511	0.0013	0.0247	0.0253	0.1875	0.0014
38918_28	0.0207	0.0208	0.0206	-2e-4	0.0205	-2e-4	-0.0108	-0.011	0.0016	-2e-4
38955_35	0.264	0.2548	0.2524	-0.0025	0.2523	-0.0025	-0.0099	-0.0101	-0.0361	-0.0034
38989_29	0.4901	0.4968	0.498	0.0013	0.4981	0.0013	0.0026	0.0027	0.0133	0.0026
39084_29	0.0246	0.0247	0.0243	-4e-4	0.0243	-4e-4	-0.016	-0.0164	0.0046	-4e-4
39092_16	0.4848	0.4645	0.4658	0.0013	0.4658	0.0013	0.0028	0.0029	-0.0438	0.0025
39130_60	0.448	0.4868	0.4875	7e-4	0.4875	8e-4	0.0015	0.0016	0.0796	0.0015
39176_7	0.0708	0.0683	0.0684	1e-4	0.0684	1e-4	0.0011	0.0012	-0.0367	1e-4
39194_32	0.0192	0.0193	0.0191	-2e-4	0.0191	-2e-4	-0.0117	-0.012	0.0032	-2e-4
39217_41	0.2634	0.2749	0.2788	0.0039	0.2789	0.004	0.0139	0.0143	0.0419	0.0055
39262_42	0.0312	0.0314	0.0308	-6e-4	0.0308	-6e-4	-0.0198	-0.0203	0.0051	-6e-4
39263_64	0.0266	0.0257	0.0263	5e-4	0.0263	5e-4	0.02	0.0205	-0.0329	6e-4
39393_14	0	0.0261	0.0262	1e-4	0.0262	1e-4	0.0053	0.0055	1	1e-4
39470_15	0.0447	0.0436	0.0438	2e-4	0.0438	2e-4	0.0045	0.0046	-0.0264	2e-4
39609_33	0.3287	0.3267	0.3288	0.0021	0.3288	0.0021	0.0063	0.0064	-0.0061	0.0031
39674_56	0.0811	0.0836	0.0843	7e-4	0.0843	7e-4	0.0079	0.0081	0.0303	7e-4
39701_71	0.0407	0.0399	0.0399	-1e-4	0.0399	-1e-4	-0.0016	-0.0016	-0.0179	-1e-4
39785_48	0.1097	0.1115	0.1106	-9e-4	0.1106	-9e-4	-0.0079	-0.008	0.016	-0.001
39808_23	0.0875	0.0854	0.0848	-5e-4	0.0848	-5e-4	-0.0063	-0.0064	-0.0248	-6e-4
39833_15	0.023	0.0232	0.0228	-4e-4	0.0228	-4e-4	-0.0161	-0.0165	0.0056	-4e-4
40037_9	0.0381	0.0381	0.0374	-6e-4	0.0374	-7e-4	-0.0172	-0.0176	-0.001	-7e-4
40123_31	0.3901	0.3651	0.369	0.0038	0.3691	0.0039	0.0103	0.0106	-0.0684	0.0061
40137_20	0.021	0.0211	0.0208	-2e-4	0.0208	-2e-4	-0.0112	-0.0114	0.0017	-2e-4
40163_50	0.2086	0.2186	0.2193	7e-4	0.2193	7e-4	0.0032	0.0032	0.0458	9e-4
40220_6	0.072	0.0688	0.0695	6e-4	0.0695	6e-4	0.0088	0.009	-0.0453	7e-4
40279_19	0.0208	0.0207	0.0206	-1e-4	0.0206	-1e-4	-0.0044	-0.0045	-0.0049	-1e-4
40314_37	0.0548	0.0555	0.0555	-0	0.0555	-0	-1e-4	-1e-4	0.0128	-0
40321_75	0.4505	0.4369	0.4317	-0.0053	0.4315	-0.0054	-0.0122	-0.0125	-0.031	-0.0096
40322_52	0.2531	0.2601	0.2572	-0.003	0.2571	-0.003	-0.0115	-0.0118	0.0268	-0.0041
40408_43	0.0996	0.0937	0.0947	0.001	0.0948	0.0011	0.0109	0.0112	-0.063	0.0012
40452_52	0.4578	0.5019	0.49	-0.0119	0.4897	-0.0122	-0.0242	-0.0248	0.0879	-0.0244
40478_34	0.0235	0.0236	0.0232	-3e-4	0.0232	-3e-4	-0.0146	-0.0149	0.0038	-4e-4
40481_67	0.3314	0.3599	0.3643	0.0045	0.3645	0.0046	0.0123	0.0126	0.0791	0.0072
40495_28	0.2015	0.2001	0.1999	-2e-4	0.1999	-2e-4	-8e-4	-8e-4	-0.0071	-2e-4
40505_59	0.0173	0.0173	0.0171	-2e-4	0.0171	-2e-4	-0.0095	-0.0097	0.0019	-2e-4
40602_15	0.0648	0.0632	0.0628	-4e-4	0.0628	-4e-4	-0.0063	-0.0064	-0.0259	-4e-4
40604_22	0.1074	0.1037	0.1033	-4e-4	0.1033	-4e-4	-0.0037	-0.0038	-0.0357	-4e-4
40607_76	0.4435	0.443	0.4386	-0.0044	0.4385	-0.0045	-0.01	-0.0103	-0.0012	-0.0081
40642_38	0.2037	0.1875	0.1899	0.0023	0.1899	0.0024	0.0123	0.0126	-0.0862	0.0029
40664_49	0.0954	0.0922	0.091	-0.0012	0.0909	-0.0013	-0.0135	-0.0138	-0.0349	-0.0014
40712_82	0.4506	0.468	0.4681	1e-4	0.4681	1e-4	3e-4	3e-4	0.0371	3e-4
40715_49	0.0267	0.0254	0.0263	0.001	0.0264	0.001	0.0361	0.037	-0.0504	0.001
40765_39	0.036	0.0355	0.0354	-1e-4	0.0354	-1e-4	-0.0021	-0.0021	-0.0151	-1e-4
40794_7	0.0885	0.0886	0.0886	0	0.0886	0	1e-4	1e-4	0.0014	0
40825_7	0.1131	0.1124	0.111	-0.0014	0.111	-0.0014	-0.0125	-0.0128	-0.0061	-0.0016
40934_20	0.0198	0.02	0.0196	-4e-4	0.0196	-4e-4	-0.0203	-0.0208	0.0114	-4e-4
41015_50	0.0792	0.0761	0.0761	0	0.0761	0	2e-4	2e-4	-0.0403	0
41153_33	0.0975	0.0926	0.0929	2e-4	0.0929	3e-4	0.0027	0.0027	-0.053	3e-4
41200_49	0.0727	0.0689	0.0701	0.0012	0.0701	0.0012	0.0171	0.0175	-0.0546	0.0013
41229_150	0.131	0.1212	0.1225	0.0013	0.1226	0.0013	0.0107	0.011	-0.0805	0.0015
41256_11	0.0569	0.0618	0.0612	-6e-4	0.0612	-6e-4	-0.0097	-0.01	0.0784	-7e-4
41265_41	0.1207	0.1199	0.1198	-1e-4	0.1198	-1e-4	-9e-4	-9e-4	-0.0066	-1e-4
41297_15	0.084	0.0799	0.0806	6e-4	0.0806	7e-4	0.0081	0.0083	-0.0511	7e-4
41333_14	0.0197	0.0198	0.0195	-3e-4	0.0195	-3e-4	-0.0143	-0.0147	0.0055	-3e-4
41374_47	0.0979	0.1002	0.0993	-9e-4	0.0993	-9e-4	-0.0088	-0.009	0.0231	-0.001
41447_82	0.0466	0.0533	0.0532	-1e-4	0.0532	-1e-4	-0.0021	-0.0022	0.1244	-1e-4
41456_19	0.3231	0.3144	0.316	0.0016	0.3161	0.0017	0.0052	0.0053	-0.0276	0.0025
41465_33	0.1926	0.2025	0.2009	-0.0017	0.2008	-0.0017	-0.0083	-0.0085	0.049	-0.0021
41486_24	0.1968	0.2049	0.2068	0.0019	0.2068	0.0019	0.009	0.0092	0.0393	0.0024
41499_43	0.0948	0.0905	0.0904	-1e-4	0.0904	-1e-4	-7e-4	-7e-4	-0.048	-1e-4
41733_39	0.0365	0.0356	0.0358	2e-4	0.0358	2e-4	0.0057	0.0058	-0.0233	2e-4
41765_20	0.2159	0.2076	0.2094	0.0018	0.2094	0.0019	0.0086	0.0088	-0.0399	0.0023
41848_25	0.1825	0.185	0.1841	-9e-4	0.1841	-9e-4	-0.005	-0.0051	0.0136	-0.0011
41913_75	0.0862	0.0901	0.089	-0.0011	0.0889	-0.0012	-0.0129	-0.0132	0.0427	-0.0013
41924_23	0.4369	0.419	0.4322	0.0133	0.4326	0.0136	0.0307	0.0314	-0.0427	0.0234
41966_26	0.0253	0.0254	0.025	-4e-4	0.025	-4e-4	-0.0158	-0.0162	0.0042	-4e-4
41996_46	0.0984	0.1011	0.0989	-0.0022	0.0988	-0.0023	-0.0224	-0.0229	0.0267	-0.0025
42003_74	0	0.0083	0.0082	-2e-4	0.0081	-2e-4	-0.022	-0.0225	1	-2e-4
42012_36	0.1387	0.1341	0.1328	-0.0013	0.1328	-0.0013	-0.0097	-0.0099	-0.0339	-0.0015
42025_46	0.0229	0.0219	0.0227	8e-4	0.0227	8e-4	0.0347	0.0355	-0.0468	8e-4
42138_7	0.0599	0.0576	0.0582	6e-4	0.0582	6e-4	0.01	0.0102	-0.0401	6e-4
42181_75	0.2201	0.2141	0.2143	1e-4	0.2143	1e-4	7e-4	7e-4	-0.0278	2e-4
42192_8	0.0374	0.037	0.0368	-2e-4	0.0368	-2e-4	-0.0061	-0.0063	-0.0117	-2e-4
42212_37	0.0463	0.0458	0.0453	-5e-4	0.0453	-5e-4	-0.0106	-0.0108	-0.0117	-5e-4
42214_14	0.0887	0.0899	0.0897	-1e-4	0.0897	-1e-4	-0.0016	-0.0016	0.0125	-2e-4
42233_49	0.3453	0.3641	0.3624	-0.0017	0.3623	-0.0017	-0.0047	-0.0048	0.0517	-0.0027
42351_55	0.0615	0.06	0.0597	-4e-4	0.0597	-4e-4	-0.006	-0.0062	-0.0243	-4e-4
42393_41	0.214	0.21560000000000001	0.2154	-1e-4	0.2154	-1e-4	-6e-4	-6e-4	0.0071	-2e-4
42440_27	0.2045	0.2344	0.2301	-0.0043	0.23	-0.0044	-0.0188	-0.0193	0.1276	-0.0058
42472_43	0.3034	0.296	0.2953	-7e-4	0.2953	-7e-4	-0.0023	-0.0023	-0.0252	-0.001
42475_23	0.0519	0.0577	0.0581	4e-4	0.0581	4e-4	0.0069	0.0071	0.1012	4e-4
42494_8	0.0597	0.0574	0.058	5e-4	0.058	6e-4	0.0094	0.0097	-0.0395	6e-4
42498_14	0.523	0.4991	0.5004	0.0014	0.5005	0.0014	0.0027	0.0028	-0.0479	0.0028
42513_48	0.1664	0.1723	0.1691	-0.0032	0.169	-0.0033	-0.0191	-0.0196	0.0341	-0.004
42542_83	0	0.2701	0.2767	0.0067	0.2769	0.0068	0.024	0.0246	1	0.0093
42643_9	0.0559	0.0549	0.0544	-6e-4	0.0544	-6e-4	-0.0102	-0.0104	-0.0173	-6e-4
42726_11	0.0333	0.0319	0.0327	8e-4	0.0328	9e-4	0.0259	0.0265	-0.0429	9e-4
42770_17	0.2559	0.2567	0.2563	-5e-4	0.2562	-5e-4	-0.0018	-0.0019	0.0032	-6e-4
42819_18	0.0902	0.0877	0.0874	-3e-4	0.0874	-3e-4	-0.0029	-0.003	-0.029	-3e-4
42877_18	0.1053	0.0988	0.0999	0.0011	0.0999	0.0011	0.0107	0.011	-0.0659	0.0012
42890_9	0.4408	0.4532	0.4526	-6e-4	0.4526	-6e-4	-0.0013	-0.0013	0.0273	-0.0011
42895_50	0.3038	0.346	0.3445	-0.0015	0.3444	-0.0016	-0.0044	-0.0046	0.1218	-0.0024
42900_71	0	0.024	0.0248	9e-4	0.0248	9e-4	0.0349	0.0357	1	9e-4
42973_82	0.3966	0.3644	0.3616	-0.0028	0.3615	-0.0029	-0.0079	-0.008	-0.0882	-0.0046
43051_15	0.2854	0.2801	0.2772	-0.0028	0.2772	-0.0029	-0.0102	-0.0105	-0.0191	-0.004
43066_70	0.4044	0.4151	0.409	-0.0061	0.4089	-0.0062	-0.0148	-0.0152	0.0257	-0.0106
43107_27	0.0761	0.0766	0.0764	-2e-4	0.0764	-2e-4	-0.0026	-0.0027	0.0068	-2e-4
43147_49	0.1079	0.1092	0.109	-1e-4	0.109	-1e-4	-0.0013	-0.0013	0.012	-2e-4
43183_12	0.0471	0.0464	0.0461	-3e-4	0.0461	-3e-4	-0.0063	-0.0065	-0.0165	-3e-4
43247_50	0.129	0.1225	0.1208	-0.0017	0.1208	-0.0017	-0.014	-0.0144	-0.0531	-0.002
43252_42	0.0919	0.0929	0.3811	0.2883	0.3881	0.2953	0.7564	0.7608	0.0107	0.3255
43334_46	0.0736	0.0757	0.0754	-3e-4	0.0754	-3e-4	-0.004	-0.0041	0.0274	-3e-4
43416_12	0.0191	0.0191	0.0189	-2e-4	0.0189	-2e-4	-0.012	-0.0123	0.0035	-2e-4
43417_11	0.1967	0.176	0.1803	0.0043	0.1804	0.0044	0.0241	0.0246	-0.1181	0.0054
43454_69	0.2852	0.2786	0.2797	0.0011	0.2797	0.0011	0.0039	0.004	-0.0236	0.0015
43564_47	0.115	0.1187	0.1187	1e-4	0.1187	1e-4	5e-4	5e-4	0.0306	1e-4
43597_8	0.1635	0.1557	0.1628	0.0071	0.163	0.0073	0.0438	0.0448	-0.0502	0.0086
43605_72	0.204	0.1828	0.1849	0.0022	0.185	0.0022	0.0117	0.012	-0.1163	0.0027
43624_13	0.0919	0.0888	0.0877	-0.0011	0.0877	-0.0011	-0.0126	-0.0129	-0.034	-0.0012
43636_60	0.0219	0.0219	0.0217	-3e-4	0.0217	-3e-4	-0.0117	-0.012	0.0017	-3e-4
43694_78	0.4027	0.3944	0.3968	0.0023	0.3968	0.0024	0.0059	0.0061	-0.021	0.004
43718_47	0.1411	0.1329	0.1339	0.001	0.1339	0.001	0.0076	0.0077	-0.0623	0.0012
43728_17	0.0275	0.027	0.0271	1e-4	0.0271	1e-4	0.0035	0.0036	-0.0163	1e-4
43765_25	0.0378	0.0366	0.0371	5e-4	0.0371	5e-4	0.014	0.0144	-0.0326	6e-4
43875_84	0.0278	0.0295	0.0291	-3e-4	0.0291	-3e-4	-0.0115	-0.0118	0.0575	-4e-4
43942_62	0.1785	0.1736	0.1726	-0.001	0.1725	-0.001	-0.0057	-0.0059	-0.0287	-0.0012
44003_14	0.2451	0.219	0.2153	-0.0037	0.2152	-0.0038	-0.0171	-0.0176	-0.1192	-0.0048
44010_64	0.4625	0.4599	0.454	-0.0059	0.4539	-0.006	-0.013	-0.0133	-0.0055	-0.0112
44039_25	0.361	0.3524	0.3542	0.0018	0.3543	0.0018	0.005	0.0051	-0.0243	0.0028
44053_31	0.0489	0.0502	0.0493	-9e-4	0.0493	-9e-4	-0.0182	-0.0187	0.0263	-0.001
44083_20	0.4409	0.4857	0.4936	0.0079	0.4938	0.0081	0.016	0.0164	0.0923	0.0158
44091_79	0.5219	0.4902	0.4967	0.0065	0.4969	0.0067	0.0132	0.0135	-0.0646	0.0131
44102_19	0.0314	0.0307	0.031	3e-4	0.031	3e-4	0.0087	0.0089	-0.0238	3e-4
44208_76	0.362	0.3634	0.3559	-0.0075	0.3557	-0.0076	-0.021	-0.0215	0.0039	-0.012
44210_49	0.0529	0.0513	0.0516	3e-4	0.0516	3e-4	0.0058	0.006	-0.0321	3e-4
44233_55	0.0257	0.0258	0.0254	-4e-4	0.0254	-4e-4	-0.0149	-0.0153	0.0031	-4e-4
44237_7	0.2217	0.2231	0.2271	0.004	0.2272	0.0041	0.0177	0.0181	0.0063	0.0053
44270_69	0.5038	0.4836	0.4877	0.0041	0.4878	0.0042	0.0084	0.0086	-0.0418	0.0082
44276_42	0.0751	0.0735	0.0742	7e-4	0.0742	8e-4	0.0101	0.0103	-0.0225	8e-4
44298_19	0.0572	0.056	0.0557	-4e-4	0.0557	-4e-4	-0.0068	-0.007	-0.0213	-4e-4
44319_34	0.2535	0.2554	0.2564	0.001	0.2564	0.001	0.0039	0.004	0.0074	0.0014
44369_32	0.2639	0.2737	0.2809	0.0072	0.281	0.0074	0.0257	0.0263	0.0355	0.0102
44386_88	0.0424	0.0417	0.0416	-2e-4	0.0415	-2e-4	-0.004	-0.004	-0.0164	-2e-4
44409_6	0.1107	0.108	0.1081	1e-4	0.1081	2e-4	0.0014	0.0014	-0.0253	2e-4
44424_54	0.0356	0.0346	0.035	5e-4	0.0351	5e-4	0.013	0.0133	-0.0304	5e-4
44498_75	0.4386	0.4381	0.4501	0.0119	0.4504	0.0122	0.0265	0.0271	-0.001	0.0217
44524_77	0.0497	0.0483	0.0485	2e-4	0.0485	2e-4	0.0049	0.005	-0.0295	3e-4
44560_38	0.0938	0.0909	0.091	1e-4	0.091	1e-4	0.0015	0.0015	-0.0319	2e-4
44564_54	0.4291	0.4465	0.4425	-0.004	0.4424	-0.0041	-0.009	-0.0092	0.039	-0.0074
44661_63	0.2414	0.2464	0.2439	-0.0025	0.2438	-0.0026	-0.0104	-0.0107	0.0204	-0.0035
44720_16	0.0371	0.041	0.0415	5e-4	0.0415	5e-4	0.0119	0.0122	0.0961	5e-4
44752_20	0.0219	0.022	0.0217	-3e-4	0.0217	-3e-4	-0.0136	-0.014	0.0037	-3e-4
44800_17	0.5195	0.4925	0.5002	0.0076	0.5003	0.0078	0.0152	0.0156	-0.0546	0.0154
44825_30	0.0637	0.0613	0.0617	4e-4	0.0617	4e-4	0.0066	0.0068	-0.0386	4e-4
44916_12	0.0219	0.022	0.0216	-3e-4	0.0216	-3e-4	-0.0153	-0.0157	0.0054	-3e-4
44946_43	0.2091	0.2157	0.2147	-9e-4	0.2147	-0.001	-0.0044	-0.0045	0.0305	-0.0012
44969_79	0.024	0.024	0.0237	-3e-4	0.0237	-3e-4	-0.0128	-0.0131	0.0018	-3e-4
45013_65	0.0631	0.0616	0.0612	-4e-4	0.0612	-4e-4	-0.006	-0.0061	-0.0254	-4e-4
45068_80	0.2245	0.2249	0.2277	0.0028	0.2277	0.0028	0.0121	0.0124	0.0019	0.0036
45084_44	0.1091	0.1036	0.1033	-3e-4	0.1033	-3e-4	-0.0032	-0.0033	-0.0531	-4e-4
45109_9	0.0603	0.0601	0.0605	4e-4	0.0605	4e-4	0.007	0.0072	-0.0039	5e-4
45134_55	0.0255	0.0255	0.0252	-2e-4	0.0252	-2e-4	-0.0086	-0.0088	-0.0031	-2e-4
45148_54	0.4308	0.4921	0.4928	7e-4	0.4928	7e-4	0.0014	0.0015	0.1245	0.0014
45219_14	0.0275	0.0265	0.0272	7e-4	0.0272	7e-4	0.0249	0.0255	-0.0387	7e-4
45238_73	0.0277	0.0278	0.0274	-4e-4	0.0274	-4e-4	-0.0142	-0.0145	0.0012	-4e-4
45253_31	0.1371	0.1293	0.1318	0.0025	0.1318	0.0025	0.0188	0.0193	-0.0602	0.0029
45260_53	0.0442	0.0418	0.0433	0.0015	0.0433	0.0015	0.0344	0.0352	-0.0579	0.0016
45289_42	0.0426	0.0415	0.0418	2e-4	0.0418	2e-4	0.0056	0.0058	-0.0264	3e-4
45384_79	0.4609	0.4848	0.4844	-4e-4	0.4844	-4e-4	-7e-4	-7e-4	0.0493	-7e-4
45421_18	0.4981	0.4833	0.4758	-0.0075	0.4756	-0.0077	-0.0158	-0.0162	-0.0306	-0.0149
45475_48	0.0996	0.1081	0.1089	8e-4	0.1089	8e-4	0.0076	0.0078	0.0783	9e-4
45493_38	0.2406	0.2557	0.266	0.0104	0.2663	0.0106	0.0389	0.0398	0.059	0.0143
45526_17	0.4784	0.4964	0.4945	-0.0019	0.4945	-0.0019	-0.0038	-0.0039	0.0364	-0.0039
45548_12	0.0569	0.0559	0.0553	-6e-4	0.0553	-6e-4	-0.01	-0.0102	-0.018	-6e-4
45567_76	0.0412	0.0409	0.0404	-5e-4	0.0404	-5e-4	-0.012	-0.0123	-0.0078	-5e-4
45628_70	0.2239	0.2475	0.2427	-0.0048	0.2426	-0.0049	-0.0196	-0.0201	0.0953	-0.0065
45642_48	0.0197	0.0197	0.0195	-3e-4	0.0195	-3e-4	-0.0132	-0.0135	0.0045	-3e-4
45699_29	0.0541	0.0676	0.0708	0.0032	0.0709	0.0033	0.0454	0.0464	0.1991	0.0035
45781_19	0.0199	0.0199	0.0198	-2e-4	0.0198	-2e-4	-0.0091	-0.0093	1e-4	-2e-4
45895_46	0.3973	0.4011	0.4152	0.0141	0.4155	0.0145	0.034	0.0348	0.0093	0.0241
45935_42	0.0246	0.0245	0.0243	-2e-4	0.0243	-2e-4	-0.0072	-0.0074	-0.004	-2e-4
45937_9	0.0208	0.0207	0.0206	-2e-4	0.0206	-2e-4	-0.0074	-0.0076	-0.0018	-2e-4
45949_55	0.2812	0.2639	0.259	-0.005	0.2589	-0.0051	-0.0191	-0.0196	-0.0653	-0.0069
46122_34	0.0396	0.0403	0.0406	3e-4	0.0406	3e-4	0.0078	0.008	0.0175	3e-4
46124_14	0.2745	0.2969	0.2984	0.0015	0.2985	0.0016	0.0051	0.0053	0.0753	0.0022
46164_80	0.0398	0.0395	0.0391	-4e-4	0.0391	-4e-4	-0.0102	-0.0105	-0.0088	-4e-4
46186_79	0.1022	0.1011	0.1005	-6e-4	0.1005	-6e-4	-0.0062	-0.0063	-0.0105	-7e-4
46206_22	0.0474	0.0468	0.0463	-6e-4	0.0463	-6e-4	-0.0121	-0.0124	-0.0107	-6e-4
46212_15	0.3061	0.2881	0.29	0.0019	0.2901	0.002	0.0067	0.0068	-0.0624	0.0028
46240_80	0.0156	0.0158	0.0155	-3e-4	0.0155	-3e-4	-0.0192	-0.0196	0.0122	-3e-4
46263_34	0.1196	0.1179	0.1169	-0.001	0.1169	-0.001	-0.0088	-0.009	-0.0143	-0.0012
46304_37	0.1246	0.13	0.128	-0.002	0.128	-0.0021	-0.0159	-0.0163	0.0421	-0.0024
46336_12	0.1468	0.1445	0.146	0.0014	0.146	0.0015	0.0099	0.0101	-0.0158	0.0017
46344_10	0.0755	0.0721	0.0727	7e-4	0.0727	7e-4	0.0092	0.0094	-0.0478	7e-4
46421_20	0.0529	0.0508	0.0516	8e-4	0.0516	8e-4	0.0155	0.0159	-0.0423	9e-4
46423_11	0.0251	0.0252	0.0248	-4e-4	0.0248	-4e-4	-0.0149	-0.0153	0.0034	-4e-4
46453_51	0.3373	0.3275	0.3331	0.0055	0.3332	0.0057	0.0166	0.017	-0.0299	0.0084
46471_27	0.0737	0.0714	0.0711	-3e-4	0.0711	-3e-4	-0.0037	-0.0038	-0.0333	-3e-4
46542_52	0.0183	0.0181	0.0182	1e-4	0.0182	1e-4	0.0038	0.0039	-0.0121	1e-4
46557_37	0.0687	0.0732	0.0716	-0.0016	0.0716	-0.0016	-0.0217	-0.0222	0.0616	-0.0017
46563_65	0.1968	0.2097	0.2123	0.0026	0.2124	0.0027	0.0124	0.0127	0.0617	0.0034
46595_25	0.2112	0.2376	0.2352	-0.0024	0.2351	-0.0025	-0.0104	-0.0107	0.1111	-0.0033
46710_80	0.0759	0.0741	0.0731	-0.001	0.0731	-0.001	-0.013	-0.0134	-0.0249	-0.0011
46724_9	0.019	0.019	0.0189	-2e-4	0.0189	-2e-4	-0.0088	-0.0091	4e-4	-2e-4
46781_51	0.0275	0.0271	0.0271	1e-4	0.0271	1e-4	0.0026	0.0027	-0.0153	1e-4
46829_12	0.0565	0.0545	0.055	5e-4	0.055	5e-4	0.009	0.0093	-0.0373	5e-4
46880_12	0.081	0.0782	0.0778	-4e-4	0.0777	-4e-4	-0.0054	-0.0056	-0.0355	-5e-4
46885_25	0.0367	0.0368	0.0361	-7e-4	0.0361	-7e-4	-0.0195	-0.02	0.002	-8e-4
46902_28	0.1459	0.1409	0.1377	-0.0033	0.1376	-0.0034	-0.0238	-0.0244	-0.0352	-0.0039
46966_16	0.0746	0.0737	0.0743	6e-4	0.0743	6e-4	0.0085	0.0087	-0.0119	7e-4
46981_11	0.0322	0.0319	0.0318	-2e-4	0.0318	-2e-4	-0.0057	-0.0058	-0.0096	-2e-4
47055_36	0.4274	0.4075	0.4084	9e-4	0.4085	0.001	0.0023	0.0024	-0.0489	0.0016
47076_43	0.0897	0.0982	0.3815	0.2833	0.3884	0.2902	0.7426	0.7472	0.0866	0.3218
47122_8	0.025	0.0249	0.0247	-2e-4	0.0247	-2e-4	-0.0072	-0.0073	-0.0044	-2e-4
47127_42	0.0359	0.0366	0.0365	-1e-4	0.0365	-1e-4	-0.0025	-0.0025	0.0173	-1e-4
47128_16	0.5086	0.5048	0.5006	-0.0043	0.5005	-0.0044	-0.0085	-0.0087	-0.0074	-0.0088
47147_34	0.0381	0.0464	0.0459	-4e-4	0.0459	-4e-4	-0.0092	-0.0094	0.1781	-5e-4
47152_12	0.1459	0.1609	0.1644	0.0035	0.1645	0.0036	0.0214	0.0219	0.0928	0.0043
47170_20	0.1653	0.2027	0.2111	0.0084	0.2113	0.0087	0.04	0.041	0.1846	0.0109
47174_48	0.3293	0.3135	0.3157	0.0022	0.3157	0.0023	0.0071	0.0072	-0.0504	0.0033
47190_74	0.0422	0.0448	0.0442	-6e-4	0.0442	-6e-4	-0.0133	-0.0137	0.058	-6e-4
47210_23	0.0638	0.0613	0.0618	5e-4	0.0618	5e-4	0.0086	0.0088	-0.0408	6e-4
47334_63	0.4924	0.5015	0.4998	-0.0017	0.4997	-0.0018	-0.0035	-0.0036	0.0182	-0.0036
47440_192	0.0348	0.0342	0.0342	-0	0.0342	-0	-2e-4	-2e-4	-0.0163	-0
47462_80	0.0561	0.0541	0.0545	4e-4	0.0546	4e-4	0.0079	0.0081	-0.036	5e-4
47498_21	0.0444	0.0466	0.0464	-1e-4	0.0464	-1e-4	-0.0028	-0.0028	0.0468	-1e-4
47504_21	0.0544	0.0534	0.0529	-4e-4	0.0529	-4e-4	-0.008	-0.0082	-0.0186	-5e-4
47523_28	0.0317	0.0314	0.0313	-1e-4	0.0313	-1e-4	-0.0035	-0.0036	-0.0113	-1e-4
47600_65	0.458	0.4661	0.4694	0.0033	0.4695	0.0034	0.007	0.0072	0.0175	0.0063
47625_25	0.0266	0.0294	0.0296	2e-4	0.0296	2e-4	0.006	0.0062	0.0955	2e-4
47666_46	0.0265	0.0263	0.0261	-2e-4	0.0261	-2e-4	-0.0073	-0.0074	-0.0049	-2e-4
47671_57	0.0726	0.0733	0.0728	-5e-4	0.0728	-5e-4	-0.0071	-0.0073	0.0098	-6e-4
47688_6	0.0549	0.0536	0.0535	-1e-4	0.0535	-1e-4	-0.002	-0.0021	-0.0251	-1e-4
47746_76	0.2777	0.2957	0.2932	-0.0025	0.2931	-0.0026	-0.0087	-0.0089	0.0608	-0.0037
47753_41	0.0228	0.0227	0.0226	-1e-4	0.0226	-2e-4	-0.0065	-0.0066	-0.0039	-2e-4
47874_33	0.3019	0.3272	0.327	-2e-4	0.327	-3e-4	-8e-4	-8e-4	0.0775	-4e-4
47905_61	0.0295	0.0294	0.0291	-3e-4	0.0291	-3e-4	-0.0087	-0.0089	-0.005	-3e-4
47913_56	0.4028	0.3721	0.3772	0.0051	0.3773	0.0052	0.0135	0.0138	-0.0824	0.0083
48017_6	0.0285	0.0308	0.0301	-7e-4	0.0301	-7e-4	-0.0234	-0.024	0.0761	-7e-4
48024_20	0.0319	0.0309	0.0315	5e-4	0.0315	5e-4	0.0169	0.0173	-0.0326	6e-4
48040_15	0.1105	0.1133	0.1125	-8e-4	0.1125	-8e-4	-0.0071	-0.0073	0.0248	-9e-4
48042_9	0.0575	0.0568	0.0559	-9e-4	0.0559	-9e-4	-0.0153	-0.0157	-0.013	-9e-4
48097_10	0.0311	0.0309	0.0306	-3e-4	0.0306	-3e-4	-0.0095	-0.0097	-0.0052	-3e-4
48281_70	0.2947	0.2789	0.2809	0.002	0.281	0.002	0.007	0.0072	-0.0563	0.0028
48304_61	0.1019	0.1148	0.1149	1e-4	0.1149	1e-4	5e-4	5e-4	0.1121	1e-4
48306_62	0.1581	0.1555	0.1542	-0.0014	0.1541	-0.0014	-0.009	-0.0093	-0.0164	-0.0017
48308_52	0.0456	0.0536	0.0537	2e-4	0.0537	2e-4	0.0031	0.0032	0.1477	2e-4
48384_65	0.4662	0.4634	0.4617	-0.0017	0.4616	-0.0018	-0.0038	-0.0038	-0.006	-0.0033
48420_51	0.491	0.4762	0.4834	0.0072	0.4836	0.0074	0.015	0.0154	-0.0312	0.0142
48471_37	0.1413	0.1363	0.1378	0.0015	0.1378	0.0015	0.0106	0.0109	-0.0364	0.0017
48513_67	0.218	0.1979	0.201	0.0031	0.2011	0.0032	0.0154	0.0157	-0.1013	0.0039
48576_30	0.4983	0.5024	0.4926	-0.0097	0.4924	-0.01	-0.0198	-0.0202	0.008	-0.02
48578_70	0.0447	0.0444	0.0438	-6e-4	0.0438	-6e-4	-0.0131	-0.0135	-0.0085	-6e-4
48591_77	0.0163	0.0162	0.0162	0	0.0162	0	6e-4	6e-4	-0.0077	0
48620_7	0.4161	0.4147	0.411	-0.0037	0.4109	-0.0038	-0.0091	-0.0093	-0.0034	-0.0065
48662_71	0.0468	0.0454	0.0457	3e-4	0.0457	3e-4	0.0075	0.0076	-0.0305	4e-4
48692_28	0.03	0.0294	0.0296	2e-4	0.0296	2e-4	0.0051	0.0052	-0.0193	2e-4
48730_40	0.3721	0.3378	0.3438	0.006	0.344	0.0062	0.0175	0.0179	-0.1016	0.0093
48828_57	0.046	0.0455	0.045	-5e-4	0.045	-5e-4	-0.0104	-0.0107	-0.0119	-5e-4
48839_34	0.341	0.3386	0.3402	0.0015	0.3402	0.0016	0.0045	0.0046	-0.0069	0.0024
48972_58	0.0633	0.0688	0.0677	-0.0011	0.0677	-0.0012	-0.017	-0.0174	0.0811	-0.0013
49015_18	0.4338	0.4237	0.4174	-0.0063	0.4172	-0.0065	-0.0151	-0.0155	-0.0239	-0.0112
49031_28	0.0302	0.0301	0.0298	-3e-4	0.0298	-3e-4	-0.0093	-0.0095	-0.0048	-3e-4
49058_76	0.4941	0.4915	0.4939	0.0024	0.4939	0.0025	0.0049	0.005	-0.0054	0.0048
49136_34	0.0235	0.0232	0.0233	1e-4	0.0233	1e-4	0.003	0.0031	-0.0138	1e-4
49137_78	0.0776	0.0772	0.0778	7e-4	0.0779	7e-4	0.0087	0.0089	-0.006	7e-4
49195_28	0.0791	0.0861	0.0861	-0	0.0861	-0	-6e-4	-6e-4	0.0814	-1e-4
49226_55	0.2591	0.2376	0.2422	0.0046	0.2423	0.0047	0.0189	0.0194	-0.0903	0.0062
49244_7	0.2973	0.2939	0.2912	-0.0027	0.2912	-0.0028	-0.0093	-0.0095	-0.0115	-0.0039
49260_81	0.0842	0.082	0.0808	-0.0013	0.0807	-0.0013	-0.016	-0.0164	-0.0263	-0.0014
49280_53	0.0334	0.033	0.0329	-1e-4	0.0329	-1e-4	-0.0017	-0.0017	-0.0142	-1e-4
49291_70	0.1695	0.1602	0.1599	-4e-4	0.1599	-4e-4	-0.0022	-0.0022	-0.0575	-4e-4
49342_15	0.1018	0.1028	0.1025	-3e-4	0.1024	-3e-4	-0.0031	-0.0032	0.0093	-4e-4
49351_22	0.0015	0.1946	0.1991	0.0045	0.1992	0.0046	0.0227	0.0233	0.9924	0.0058
49372_48	0.1475	0.1358	0.1368	9e-4	0.1368	0.001	0.0069	0.007	-0.086	0.0011
49412_58	0.0385	0.038	0.0378	-2e-4	0.0377	-2e-4	-0.0059	-0.006	-0.0126	-2e-4
49414_73	0.3603	0.3541	0.3535	-7e-4	0.3534	-7e-4	-0.0019	-0.0019	-0.0174	-0.0011
49423_60	0.071	0.0695	0.0685	-0.001	0.0685	-0.001	-0.0145	-0.0149	-0.0207	-0.0011
49457_22	0.1164	0.1099	0.1097	-2e-4	0.1097	-2e-4	-0.0021	-0.0021	-0.0584	-3e-4
49462_52	0.1487	0.1487	0.1469	-0.0018	0.1469	-0.0018	-0.0119	-0.0122	-1e-4	-0.0021
49501_76	0.0556	0.0538	0.0542	3e-4	0.0542	3e-4	0.006	0.0062	-0.0337	4e-4
49525_23	0.0568	0.0562	0.0552	-9e-4	0.0552	-0.001	-0.0169	-0.0173	-0.0109	-0.001
49674_13	0.4692	0.5055	0.4983	-0.0072	0.4982	-0.0073	-0.0144	-0.0147	0.0718	-0.0148
49708_74	0.0472	0.0465	0.0462	-3e-4	0.0462	-3e-4	-0.0073	-0.0075	-0.0155	-4e-4
49727_26	0.0339	0.0329	0.0333	4e-4	0.0333	4e-4	0.0124	0.0127	-0.0289	4e-4
49737_10	0.0356	0.0351	0.035	-2e-4	0.035	-2e-4	-0.0045	-0.0047	-0.0122	-2e-4
49749_17	0.1854	0.1899	0.1923	0.0025	0.1924	0.0025	0.0128	0.0131	0.0233	0.0031
49754_77	0.0244	0.0242	0.0241	-1e-4	0.0241	-1e-4	-0.0032	-0.0033	-0.008	-1e-4
49771_28	0.337	0.3453	0.342	-0.0033	0.3419	-0.0034	-0.0096	-0.0099	0.0238	-0.0051
49824_21	0.1082	0.1207	0.1189	-0.0018	0.1189	-0.0019	-0.0152	-0.0156	0.1039	-0.0021
49826_162	0.0338	0.0338	0.0332	-6e-4	0.0332	-6e-4	-0.0171	-0.0175	0.0011	-6e-4
49831_79	0.034	0.0339	0.0334	-4e-4	0.0334	-5e-4	-0.0134	-0.0137	-0.0027	-5e-4
49896_85	0.0413	0.0407	0.0405	-2e-4	0.0405	-2e-4	-0.0046	-0.0047	-0.0151	-2e-4
49912_58	0.2553	0.25	0.2478	-0.0022	0.2478	-0.0023	-0.0089	-0.0092	-0.0209	-0.003
49921_70	0.0773	0.0708	0.0744	0.0036	0.0745	0.0037	0.0484	0.0495	-0.092	0.004
49922_80	0.0772	0.0844	0.084	-5e-4	0.0839	-5e-4	-0.0058	-0.0059	0.0853	-5e-4
50011_7	0.0418	0.0415	0.041	-5e-4	0.041	-5e-4	-0.0124	-0.0127	-0.0077	-5e-4
50032_8	0.0947	0.1039	0.103	-9e-4	0.103	-9e-4	-0.0083	-0.0085	0.0884	-0.001
50063_15	0.2231	0.224	0.2228	-0.0011	0.2228	-0.0012	-0.0051	-0.0052	0.0038	-0.0015
50066_63	0.1143	0.1091	0.10780000000000001	-0.0012	0.10780000000000001	-0.0012	-0.0113	-0.0116	-0.0476	-0.0014
50069_10	0.0409	0.0392	0.0402	0.001	0.0402	0.001	0.0238	0.0243	-0.0446	0.001
50191_82	0.0532	0.0522	0.0518	-3e-4	0.0518	-3e-4	-0.0061	-0.0062	-0.0199	-3e-4
50248_60	0.1097	0.1012	0.1038	0.0026	0.1038	0.0027	0.0253	0.0259	-0.0844	0.003
50297_35	0.0172	0.0171	0.017	-0	0.017	-0	-9e-4	-9e-4	-0.0066	-0
50323_9	0.0317	0.0317	0.0313	-4e-4	0.0312	-4e-4	-0.0135	-0.0138	-0.0015	-4e-4
50351_22	0.2737	0.2671	0.2695	0.0024	0.2695	0.0025	0.0089	0.0091	-0.0249	0.0034
50354_74	0.0961	0.0924	0.0916	-9e-4	0.0915	-9e-4	-0.0096	-0.0099	-0.0393	-0.001
50365_71	0.024	0.0238	0.0237	-1e-4	0.0237	-1e-4	-0.0034	-0.0035	-0.0075	-1e-4
50373_18	0.0419	0.0412	0.0411	-1e-4	0.0411	-1e-4	-0.0023	-0.0024	-0.0179	-1e-4
50407_23	0.3337	0.3195	0.3192	-3e-4	0.3192	-3e-4	-0.001	-0.001	-0.0447	-5e-4
50423_63	0.03	0.0298	0.0295	-3e-4	0.0295	-3e-4	-0.0102	-0.0105	-0.0039	-3e-4
50444_13	0.4481	0.4928	0.4915	-0.0013	0.4915	-0.0013	-0.0026	-0.0026	0.0906	-0.0026
50445_49	0.3679	0.3636	0.3611	-0.0026	0.361	-0.0026	-0.0071	-0.0073	-0.0118	-0.0041
50448_54	0.3959	0.4054	0.4075	0.0021	0.4075	0.0022	0.0052	0.0053	0.0234	0.0036
50465_56	0.0373	0.0372	0.0366	-6e-4	0.0366	-6e-4	-0.017	-0.0175	-8e-4	-7e-4
50468_14	0.3582	0.3654	0.365	-4e-4	0.3649	-4e-4	-0.0012	-0.0012	0.0197	-7e-4
50483_9	0.0298	0.0294	0.0294	0	0.0294	0	0.0014	0.0014	-0.0155	0
50506_63	0.1688	0.1804	0.1777	-0.0027	0.1776	-0.0027	-0.015	-0.0154	0.0641	-0.0033
50571_42	0.0398	0.0385	0.0391	5e-4	0.0391	6e-4	0.014	0.0143	-0.0337	6e-4
50576_40	0.0726	0.0745	0.0739	-6e-4	0.0739	-6e-4	-0.0075	-0.0077	0.0249	-6e-4
50582_45	0.3548	0.3715	0.3703	-0.0013	0.3702	-0.0013	-0.0034	-0.0035	0.045	-0.0021
50650_52	0.0855	0.0831	0.0819	-0.0011	0.0819	-0.0012	-0.0138	-0.0142	-0.0293	-0.0013
50660_44	0.4776	0.4774	0.481	0.0036	0.4811	0.0037	0.0076	0.0078	-5e-4	0.0071
50671_68	0.1359	0.1365	0.1351	-0.0014	0.135	-0.0014	-0.0103	-0.0105	0.0038	-0.0016
50746_31	0.3663	0.3568	0.356	-8e-4	0.356	-8e-4	-0.0022	-0.0023	-0.0267	-0.0013
50778_44	0.0794	0.08	0.0812	0.0011	0.0812	0.0012	0.0142	0.0145	0.0082	0.0013
50834_12	0.0395	0.0389	0.0388	-1e-4	0.0388	-1e-4	-0.0035	-0.0036	-0.0154	-1e-4
50844_20	0.1076	0.1029	0.105	0.0021	0.105	0.0022	0.0203	0.0208	-0.0465	0.0024
50865_13	0.0355	0.0342	0.0349	7e-4	0.0349	7e-4	0.0191	0.0196	-0.0368	7e-4
50873_17	0.0357	0.0346	0.0351	5e-4	0.0351	5e-4	0.0133	0.0137	-0.0309	5e-4
50880_38	0.4796	0.4713	0.4611	-0.0102	0.4609	-0.0104	-0.0221	-0.0226	-0.0175	-0.0197
50907_24	0.0548	0.0541	0.0534	-7e-4	0.0534	-7e-4	-0.0132	-0.0135	-0.0136	-8e-4
50964_21	0.1535	0.1664	0.1689	0.0026	0.169	0.0026	0.0152	0.0156	0.0773	0.0032
51033_55	0.0257	0.0256	0.0254	-3e-4	0.0254	-3e-4	-0.011	-0.0112	-9e-4	-3e-4
51036_79	0.3847	0.3749	0.4262	0.0513	0.4274	0.0526	0.1204	0.123	-0.0263	0.0841
51037_7	0.0261	0.0316	0.0324	9e-4	0.0325	9e-4	0.0271	0.0277	0.1718	9e-4
51095_17	0.2423	0.2311	0.23	-0.0011	0.23	-0.0012	-0.005	-0.0051	-0.0483	-0.0015
51198_43	0.05	0.0486	0.0488	2e-4	0.0488	2e-4	0.0033	0.0034	-0.028	2e-4
51222_46	0.0587	0.0608	0.0618	0.001	0.0618	0.001	0.0154	0.0158	0.0348	0.001
51342_74	0.4808	0.4897	0.4983	0.0086	0.4985	0.0088	0.0172	0.0176	0.0183	0.0172
51354_9	0.5018	0.4927	0.4993	0.0066	0.4995	0.0067	0.0132	0.0135	-0.0183	0.0133
51360_48	0.023	0.0228	0.0228	0	0.0228	0	9e-4	0.001	-0.0114	0
51362_54	0.2191	0.2236	0.2235	-1e-4	0.2235	-1e-4	-3e-4	-3e-4	0.0201	-1e-4
51363_40	0.0659	0.0832	0.0847	0.0016	0.0848	0.0016	0.0187	0.0191	0.2078	0.0018
51414_16	0.3628	0.3628	0.3629	2e-4	0.3629	2e-4	4e-4	5e-4	-2e-4	3e-4
51416_60	0.0351	0.035	0.0345	-5e-4	0.0345	-5e-4	-0.0135	-0.0138	-0.0033	-5e-4
51424_21	0.0176	0.0178	0.0175	-3e-4	0.0175	-3e-4	-0.0193	-0.0198	0.0114	-4e-4
51440_79	0.0926	0.094	0.0947	7e-4	0.0947	7e-4	0.0073	0.0075	0.0152	8e-4
51441_23	0.158	0.145	0.1457	7e-4	0.1457	7e-4	0.0045	0.0046	-0.0896	8e-4
51444_19	0.0939	0.0946	0.0943	-3e-4	0.0943	-3e-4	-0.0027	-0.0027	0.0077	-3e-4
51618_51	0.0694	0.0763	0.0762	-0	0.0762	-1e-4	-6e-4	-7e-4	0.0894	-1e-4
51629_20	0.0929	0.0893	0.0887	-6e-4	0.0886	-7e-4	-0.0073	-0.0075	-0.0399	-7e-4
51645_12	0.0651	0.0688	0.0708	0.002	0.0708	0.0021	0.0286	0.0293	0.0533	0.0022
51665_11	0.4531	0.47	0.4822	0.0123	0.4825	0.0126	0.0254	0.026	0.0359	0.0237
51767_22	0.0919	0.1011	0.1004	-7e-4	0.1004	-7e-4	-0.0068	-0.007	0.0913	-8e-4
51818_18	0.1053	0.0995	0.0998	3e-4	0.0998	3e-4	0.0034	0.0034	-0.058	4e-4
51824_9	0.0439	0.0464	0.0495	0.0031	0.0495	0.0031	0.0618	0.0632	0.0542	0.0033
51827_49	0.1426	0.1442	0.1435	-7e-4	0.1435	-7e-4	-0.005	-0.0051	0.0109	-9e-4
51893_44	0.0673	0.0649	0.0651	2e-4	0.0651	2e-4	0.0031	0.0032	-0.0371	2e-4
51894_85	0.1956	0.1819	0.1827	8e-4	0.1827	8e-4	0.0042	0.0043	-0.0751	0.001
51896_84	0.2173	0.218	0.2195	0.0015	0.2195	0.0015	0.0067	0.0069	0.0031	0.0019
51951_31	0.3913	0.3626	0.3673	0.0047	0.3674	0.0048	0.0129	0.0132	-0.0791	0.0076
52014_21	0.124	0.1225	0.121	-0.0015	0.1209	-0.0015	-0.0124	-0.0127	-0.0123	-0.0018
52039_20	0.1633	0.1418	0.1525	0.0106	0.1527	0.0109	0.0698	0.0714	-0.1517	0.0127
52043_22	0.0346	0.0341	0.034	-1e-4	0.034	-1e-4	-0.0039	-0.004	-0.0124	-1e-4
52055_79	0.0341	0.0333	0.0335	2e-4	0.0335	2e-4	0.0058	0.006	-0.0222	2e-4
52109_56	0.0767	0.0784	0.0782	-1e-4	0.0782	-2e-4	-0.0019	-0.002	0.0217	-2e-4
52176_34	0.0285	0.0285	0.0281	-4e-4	0.0281	-4e-4	-0.0144	-0.0147	0.001	-4e-4
52205_71	0.0441	0.0471	0.0478	6e-4	0.0478	6e-4	0.0131	0.0134	0.0636	7e-4
52238_25	0.0863	0.0864	0.1033	0.0169	0.1037	0.0173	0.1638	0.1671	7e-4	0.019
52243_52	0.3133	0.3093	0.3084	-0.001	0.3083	-0.001	-0.0032	-0.0033	-0.0127	-0.0015
52261_19	0.0252	0.0252	0.0249	-3e-4	0.0249	-3e-4	-0.0128	-0.0131	0.0012	-3e-4
52272_66	0.0856	0.0807	0.082	0.0014	0.0821	0.0014	0.0166	0.017	-0.0613	0.0015
52346_68	0.0727	0.0734	0.0727	-7e-4	0.0727	-7e-4	-0.0092	-0.0094	0.0096	-7e-4
52385_48	0.1086	0.1127	0.1126	-1e-4	0.1126	-1e-4	-5e-4	-6e-4	0.0368	-1e-4
52400_79	0.0931	0.1119	0.113	0.001	0.113	0.001	0.009	0.0092	0.1682	0.0012
52510_80	0.098	0.0928	0.0933	5e-4	0.0934	5e-4	0.0054	0.0056	-0.0559	6e-4
52519_32	0.0374	0.0402	0.0403	1e-4	0.0403	1e-4	0.0027	0.0028	0.0686	1e-4
52595_19	0.0593	0.0637	0.0629	-8e-4	0.0629	-9e-4	-0.0132	-0.0136	0.0702	-9e-4
52606_39	0.092	0.0888	0.0895	7e-4	0.0896	7e-4	0.0081	0.0083	-0.0361	8e-4
52677_77	0.2306	0.2259	0.2237	-0.0023	0.2236	-0.0023	-0.0101	-0.0104	-0.0208	-0.003
52680_50	0.0273	0.027	0.027	-1e-4	0.0269	-1e-4	-0.0026	-0.0027	-0.01	-1e-4
52691_48	0.2349	0.2418	0.2389	-0.003	0.2388	-0.003	-0.0124	-0.0127	0.0284	-0.004
52713_76	0.0871	0.0988	0.3783	0.2795	0.3851	0.2864	0.7389	0.7435	0.1178	0.3177
52731_61	0.0212	0.0213	0.021	-3e-4	0.021	-3e-4	-0.0141	-0.0144	0.0044	-3e-4
52754_64	0.0406	0.0385	0.0398	0.0013	0.0399	0.0014	0.0334	0.0342	-0.0549	0.0014
52805_71	0.506	0.4921	0.4913	-9e-4	0.4913	-9e-4	-0.0017	-0.0018	-0.0281	-0.0017
52809_20	0.1497	0.1387	0.1386	-1e-4	0.1386	-1e-4	-6e-4	-7e-4	-0.0791	-1e-4
52817_46	0.0357	0.0338	0.0351	0.0013	0.0351	0.0013	0.0361	0.0369	-0.0553	0.0013
52847_58	0.0185	0.0184	0.0183	-0	0.0183	-0	-0.0022	-0.0022	-0.006	-0
52967_71	0.0277	0.0353	0.0347	-6e-4	0.0347	-6e-4	-0.0164	-0.0168	0.2142	-6e-4
52996_68	0.2302	0.2138	0.2114	-0.0024	0.2113	-0.0025	-0.0115	-0.0118	-0.0766	-0.0032
53101_43	0.1421	0.1425	0.1412	-0.0013	0.1412	-0.0013	-0.0093	-0.0095	0.0025	-0.0016
53115_71	0.0505	0.0464	0.0493	0.0029	0.0493	0.0029	0.0581	0.0594	-0.0881	0.0031
53155_58	0.3158	0.3118	0.3156	0.0038	0.3157	0.0039	0.012	0.0123	-0.0126	0.0056
53160_72	0.0352	0.0385	0.0392	7e-4	0.0392	7e-4	0.0171	0.0175	0.0867	7e-4
53161_19	0.2359	0.2378	0.2352	-0.0026	0.2351	-0.0026	-0.011	-0.0112	0.008	-0.0035
53168_28	0.3168	0.3211	0.3229	0.0018	0.3229	0.0019	0.0056	0.0057	0.0132	0.0027
53211_7	0.0784	0.0745	0.0754	9e-4	0.0754	9e-4	0.0113	0.0116	-0.0516	9e-4
53279_42	0.214	0.2164	0.2128	-0.0036	0.2127	-0.0036	-0.0167	-0.0171	0.0109	-0.0046
53306_33	0.1176	0.116	0.1164	4e-4	0.1164	4e-4	0.0033	0.0034	-0.0141	4e-4
53360_39	0.0393	0.0383	0.0385	3e-4	0.0385	3e-4	0.0068	0.007	-0.0259	3e-4
53365_29	0.1791	0.1708	0.1694	-0.0014	0.1693	-0.0015	-0.0085	-0.0087	-0.0485	-0.0018
53426_82	0.0412	0.0411	0.0404	-7e-4	0.0404	-7e-4	-0.0171	-0.0176	-0.0027	-7e-4
53429_59	0.0435	0.0427	0.0426	-1e-4	0.0426	-1e-4	-0.0029	-0.003	-0.018	-1e-4
53460_48	0.0299	0.0288	0.0295	7e-4	0.0295	7e-4	0.0232	0.0237	-0.0382	7e-4
53519_31	0.0401	0.042	0.0422	2e-4	0.0422	2e-4	0.0036	0.0037	0.0462	2e-4
53583_64	0.0209	0.0257	0.0254	-3e-4	0.0254	-3e-4	-0.0132	-0.0135	0.1865	-4e-4
53609_55	0.0228	0.0227	0.0225	-2e-4	0.0225	-2e-4	-0.0076	-0.0078	-0.0027	-2e-4
53623_57	0.1411	0.1274	0.1313	0.0039	0.1314	0.004	0.0299	0.0306	-0.1079	0.0046
53636_11	0.2966	0.2866	0.2905	0.0039	0.2906	0.004	0.0135	0.0139	-0.0348	0.0056
53683_81	0.0347	0.0338	0.0341	3e-4	0.0341	3e-4	0.0074	0.0076	-0.0241	3e-4
53795_54	0.3759	0.4347	0.4378	0.0031	0.4379	0.0032	0.007	0.0072	0.1352	0.0056
53831_87	0.3804	0.401	0.399	-0.002	0.3989	-0.0021	-0.0051	-0.0052	0.0514	-0.0035
53853_39	0.0256	0.0248	0.0253	4e-4	0.0253	4e-4	0.0173	0.0177	-0.0296	5e-4
53875_30	0.5484	0.4979	0.4943	-0.0036	0.4942	-0.0037	-0.0073	-0.0075	-0.1015	-0.0074
53927_8	0.0194	0.0195	0.0193	-2e-4	0.0193	-2e-4	-0.0106	-0.0108	0.0019	-2e-4
54083_44	0.3994	0.3864	0.3926	0.0062	0.3928	0.0063	0.0158	0.0162	-0.0335	0.0103
54104_45	0.3627	0.3015	0.2994	-0.0021	0.2994	-0.0021	-0.007	-0.0072	-0.203	-0.0031
54124_32	0.1733	0.1663	0.1663	-0	0.1663	-0	-3e-4	-3e-4	-0.0418	-1e-4
54136_8	0.4479	0.5006	0.4952	-0.0054	0.4951	-0.0056	-0.011	-0.0113	0.1054	-0.0112
54146_58	0.1007	0.0951	0.0968	0.0016	0.0968	0.0017	0.0168	0.0172	-0.058	0.0018
54163_8	0.0737	0.0736	0.0745	8e-4	0.0745	9e-4	0.0112	0.0115	-0.0012	9e-4
54220_18	0.0221	0.0245	0.0241	-4e-4	0.0241	-4e-4	-0.0158	-0.0162	0.0972	-4e-4
54308_73	0.0886	0.0912	0.091	-2e-4	0.091	-2e-4	-0.002	-0.002	0.0278	-2e-4
54366_31	0.0303	0.0297	0.0299	2e-4	0.0299	2e-4	0.0064	0.0065	-0.0207	2e-4
54427_6	0.4502	0.4496	0.4468	-0.0029	0.4467	-0.0029	-0.0064	-0.0066	-0.0013	-0.0053
54438_53	0.0981	0.0949	0.0934	-0.0015	0.0934	-0.0015	-0.0161	-0.0165	-0.0337	-0.0017
54496_19	0.0533	0.052	0.0519	-1e-4	0.0519	-1e-4	-0.0026	-0.0027	-0.0235	-1e-4
54560_7	0.086	0.0853	0.0857	4e-4	0.0857	4e-4	0.0051	0.0052	-0.0081	5e-4
54563_64	0.043	0.0417	0.0421	4e-4	0.0421	4e-4	0.0094	0.0096	-0.0306	4e-4
54622_19	0.4954	0.5089	0.5005	-0.0084	0.5003	-0.0086	-0.0167	-0.0171	0.0265	-0.0175
54623_63	0.0188	0.019	0.0186	-4e-4	0.0186	-4e-4	-0.0204	-0.021	0.0119	-4e-4
54656_39	0.4635	0.4554	0.4815	0.0261	0.4822	0.0268	0.0543	0.0555	-0.0178	0.0492
54693_52	0.0454	0.0451	0.0445	-6e-4	0.0444	-6e-4	-0.0141	-0.0144	-0.0078	-7e-4
54727_52	0.3674	0.3905	0.3855	-0.005	0.3853	-0.0052	-0.013	-0.0134	0.0591	-0.0084
54756_20	0.0365	0.0354	0.0359	5e-4	0.0359	5e-4	0.0146	0.0149	-0.0326	6e-4
54766_12	0.0468	0.0463	0.0457	-5e-4	0.0457	-6e-4	-0.0119	-0.0122	-0.0108	-6e-4
54833_36	0.3274	0.3596	0.3611	0.0015	0.3611	0.0015	0.0041	0.0042	0.0894	0.0023
54846_68	0.0521	0.0505	0.0508	3e-4	0.0508	3e-4	0.0055	0.0056	-0.0312	3e-4
54886_41	0.0291	0.0288	0.0287	-1e-4	0.0287	-1e-4	-0.0022	-0.0023	-0.0113	-1e-4
54904_80	0.0525	0.0527	0.0528	1e-4	0.0528	1e-4	0.0024	0.0024	0.0043	1e-4
54951_17	0.2254	0.2247	0.2236	-0.0011	0.2236	-0.0011	-0.005	-0.0051	-0.0029	-0.0015
54953_11	0.4669	0.3426	0.3581	0.0156	0.3585	0.0159	0.0435	0.0445	-0.3629	0.0242
54990_82	0.1306	0.1465	0.1497	0.0033	0.1498	0.0034	0.0219	0.0224	0.1085	0.0039
54995_93	0.0024	0.0307	0.0302	-6e-4	0.0301	-6e-4	-0.0195	-0.0199	0.9226	-6e-4
55035_12	0.0263	0.0259	0.0259	0	0.0259	0	1e-4	1e-4	-0.0123	0
55105_58	0.033	0.0327	0.0325	-2e-4	0.0325	-2e-4	-0.0056	-0.0057	-0.01	-2e-4
55145_13	0.0571	0.0552	0.0555	3e-4	0.0555	3e-4	0.0057	0.0059	-0.0341	3e-4
55168_59	0.1719	0.1707	0.1709	2e-4	0.1709	2e-4	0.001	0.001	-0.0071	2e-4
55240_59	0.0465	0.0467	0.0466	-1e-4	0.0466	-1e-4	-0.002	-0.0021	0.0049	-1e-4
55248_32	0.0884	0.0849	0.0846	-3e-4	0.0846	-3e-4	-0.0039	-0.004	-0.041	-4e-4
55300_72	0.021	0.0234	0.023	-5e-4	0.023	-5e-4	-0.0196	-0.0201	0.1015	-5e-4
55307_84	0.0656	0.0645	0.0635	-0.001	0.0635	-0.001	-0.0154	-0.0158	-0.017	-0.0011
55364_51	0.0393	0.0402	0.0399	-4e-4	0.0398	-4e-4	-0.0097	-0.0099	0.0241	-4e-4
55378_62	0.0511	0.0502	0.0499	-3e-4	0.0499	-3e-4	-0.006	-0.0062	-0.019	-3e-4
55388_50	0.0263	0.0256	0.026	4e-4	0.026	4e-4	0.0159	0.0163	-0.0286	4e-4
55495_180	0.2307	0.2364	0.2362	-2e-4	0.2362	-2e-4	-9e-4	-9e-4	0.0242	-3e-4
55515_33	0.1482	0.1393	0.1431	0.0038	0.1432	0.0039	0.0268	0.0274	-0.0637	0.0046
55535_81	0.0463	0.0458	0.0452	-6e-4	0.0452	-6e-4	-0.0123	-0.0126	-0.0102	-6e-4
55536_65	0.0335	0.0329	0.033	1e-4	0.033	1e-4	0.0031	0.0032	-0.0191	1e-4
55540_38	0.0422	0.0407	0.0414	7e-4	0.0414	7e-4	0.0172	0.0176	-0.0384	8e-4
55585_20	0.0828	0.0887	0.0885	-2e-4	0.0885	-2e-4	-0.0023	-0.0023	0.0663	-2e-4
55613_88	0.0201	0.0201	0.0199	-2e-4	0.0199	-2e-4	-0.0088	-0.009	-2e-4	-2e-4
55692_68	0.0548	0.0531	0.0534	3e-4	0.0534	3e-4	0.0055	0.0056	-0.0327	3e-4
55741_30	0.442	0.4538	0.4603	0.0065	0.4605	0.0067	0.0142	0.0146	0.0259	0.0123
55909_17	0.2808	0.2801	0.2749	-0.0052	0.2748	-0.0053	-0.0189	-0.0194	-0.0025	-0.0074
55931_47	0.4723	0.4574	0.4519	-0.0056	0.4517	-0.0057	-0.0123	-0.0126	-0.0324	-0.0105
55976_39	0.0664	0.0713	0.0712	-2e-4	0.0712	-2e-4	-0.0024	-0.0025	0.0687	-2e-4
55981_41	0.0567	0.0556	0.0551	-5e-4	0.0551	-5e-4	-0.0091	-0.0093	-0.0187	-5e-4
56015_16	0.0526	0.0551	0.0543	-8e-4	0.0542	-9e-4	-0.0156	-0.016	0.0459	-9e-4
56047_48	0.0396	0.0387	0.0389	1e-4	0.0389	1e-4	0.0035	0.0036	-0.0227	1e-4
56085_19	0.0824	0.0809	0.0814	5e-4	0.0814	5e-4	0.0058	0.006	-0.0183	5e-4
56099_27	0.1395	0.141	0.1402	-8e-4	0.1402	-8e-4	-0.0055	-0.0057	0.0103	-9e-4
56100_18	0.0537	0.053	0.0523	-7e-4	0.0523	-7e-4	-0.0126	-0.0129	-0.0136	-7e-4
56105_51	0.0264	0.025	0.0261	0.0011	0.0261	0.0012	0.0434	0.0444	-0.0583	0.0012
56109_55	0.048	0.047	0.0469	-1e-4	0.0469	-1e-4	-0.0011	-0.0012	-0.0223	-1e-4
56331_8	0.0298	0.0296	0.0294	-3e-4	0.0293	-3e-4	-0.0092	-0.0094	-0.0046	-3e-4
56375_12	0.0267	0.0264	0.0263	-1e-4	0.0263	-1e-4	-0.0019	-0.002	-0.0105	-1e-4
56409_6	0.3299	0.3227	0.316	-0.0067	0.3158	-0.0069	-0.0213	-0.0218	-0.0223	-0.0102
56640_69	0.0643	0.065	0.0646	-3e-4	0.0646	-3e-4	-0.0047	-0.0048	0.0101	-3e-4
56679_77	0.0591	0.0575	0.0575	-1e-4	0.0575	-1e-4	-0.0012	-0.0012	-0.0281	-1e-4
56708_51	0.1318	0.135	0.1358	8e-4	0.1359	8e-4	0.006	0.0062	0.0234	0.001
56741_31	0.1723	0.1725	0.1766	0.0041	0.1767	0.0042	0.0231	0.0237	0.0011	0.0051
56802_21	0.0329	0.0361	0.0357	-4e-4	0.0357	-4e-4	-0.0119	-0.0122	0.0889	-5e-4
56842_59	0.0251	0.0311	0.0306	-5e-4	0.0306	-5e-4	-0.0159	-0.0163	0.1934	-5e-4
56859_9	0.03	0.0294	0.0296	2e-4	0.0296	2e-4	0.0075	0.0077	-0.0218	2e-4
56908_44	0.034	0.0338	0.0335	-4e-4	0.0335	-4e-4	-0.0105	-0.0108	-0.0056	-4e-4
56945_70	0.1253	0.1202	0.1199	-3e-4	0.1199	-3e-4	-0.0024	-0.0024	-0.0426	-3e-4
56975_29	0.10780000000000001	0.1034	0.1032	-2e-4	0.1032	-2e-4	-0.0023	-0.0024	-0.0425	-3e-4
57000_16	0.2378	0.2526	0.2457	-0.0068	0.2456	-0.007	-0.0278	-0.0285	0.0585	-0.0094
57026_12	0.0964	0.1035	0.1019	-0.0016	0.1018	-0.0017	-0.0161	-0.0165	0.0688	-0.0019
57037_83	0.0505	0.0529	0.0527	-2e-4	0.0527	-2e-4	-0.0033	-0.0034	0.046	-2e-4
57051_7	0.4665	0.4874	0.49	0.0025	0.49	0.0026	0.0052	0.0053	0.0429	0.0051
57173_42	0.0515	0.0504	0.0502	-1e-4	0.0502	-2e-4	-0.003	-0.003	-0.0224	-2e-4
57174_14	0.2464	0.2477	0.25	0.0023	0.25	0.0023	0.0091	0.0093	0.005	0.0031
57196_67	0.3073	0.3055	0.308	0.0024	0.308	0.0025	0.0079	0.0081	-0.0058	0.0036
57303_62	0.0469	0.0465	0.0459	-7e-4	0.0458	-7e-4	-0.0151	-0.0155	-0.0076	-7e-4
57347_35	0.0486	0.0516	0.0513	-4e-4	0.0513	-4e-4	-0.0071	-0.0073	0.0584	-4e-4
57375_71	0.1607	0.1515	0.1555	0.004	0.1556	0.0041	0.0259	0.0265	-0.0605	0.0049
57398_22	0.0202	0.0202	0.02	-2e-4	0.02	-2e-4	-0.0102	-0.0104	0.0012	-2e-4
57462_33	0.0555	0.0536	0.054	4e-4	0.054	4e-4	0.0081	0.0082	-0.0357	5e-4
57498_54	0.2178	0.2236	0.2237	1e-4	0.2237	1e-4	6e-4	6e-4	0.0258	2e-4
57566_77	0.1323	0.1477	0.1445	-0.0032	0.1444	-0.0033	-0.022	-0.0225	0.1042	-0.0038
57602_14	0.0147	0.0148	0.0146	-2e-4	0.0146	-2e-4	-0.0151	-0.0155	0.0087	-2e-4
57710_19	0.5042	0.477	0.4798	0.0029	0.4799	0.0029	0.0059	0.0061	-0.0571	0.0056
57718_60	0.0958	0.0926	0.0961	0.0035	0.0962	0.0036	0.0365	0.0373	-0.0348	0.004
57723_8	0.0563	0.0549	0.0548	-1e-4	0.0548	-1e-4	-0.0023	-0.0024	-0.0255	-1e-4
57746_9	0.1042	0.1135	0.1126	-9e-4	0.1126	-9e-4	-0.0077	-0.0079	0.0815	-0.001
57808_50	0.1834	0.175	0.1723	-0.0027	0.1723	-0.0027	-0.0155	-0.0158	-0.0482	-0.0033
57814_40	0.1616	0.1686	0.1701	0.0015	0.1702	0.0015	0.0088	0.009	0.0419	0.0018
57860_77	0.4435	0.483	0.4869	0.0039	0.487	0.004	0.0081	0.0083	0.0816	0.0078
57873_37	0.288	0.2886	0.2909	0.0022	0.2909	0.0023	0.0077	0.0079	0.0021	0.0032
57943_45	0.3609	0.3976	0.3912	-0.0063	0.3911	-0.0065	-0.0162	-0.0166	0.0924	-0.0108
57972_23	0.0616	0.0612	0.0614	2e-4	0.0614	3e-4	0.004	0.0041	-0.0069	3e-4
58020_59	0.2457	0.2329	0.232	-9e-4	0.232	-9e-4	-0.004	-0.0041	-0.0549	-0.0012
58071_24	0.1367	0.1291	0.1275	-0.0016	0.1275	-0.0017	-0.0128	-0.0131	-0.0586	-0.0019
58085_8	0.0254	0.0252	0.0251	-0	0.0251	-0	-5e-4	-5e-4	-0.0113	-0
58162_61	0.0419	0.0484	0.0475	-9e-4	0.0475	-9e-4	-0.0188	-0.0192	0.1358	-0.001
58198_51	0.0234	0.0232	0.0232	0	0.0232	0	0.0015	0.0015	-0.0122	0
58276_79	0.1307	0.1261	0.1251	-0.001	0.1251	-0.001	-0.0081	-0.0083	-0.0361	-0.0012
58277_24	0.0672	0.0768	0.0762	-6e-4	0.0762	-6e-4	-0.0075	-0.0076	0.1256	-6e-4
58443_19	0.1199	0.1179	0.1177	-2e-4	0.1177	-2e-4	-0.0016	-0.0016	-0.0166	-2e-4
58485_65	0.2828	0.2935	0.2908	-0.0026	0.2908	-0.0027	-0.009	-0.0092	0.0365	-0.0038
58488_10	0.0294	0.0289	0.029	1e-4	0.029	1e-4	0.0037	0.0038	-0.0176	1e-4
58515_66	0.2037	0.1998	0.197	-0.0028	0.197	-0.0028	-0.0141	-0.0144	-0.0193	-0.0035
58554_43	0.0336	0.0334	0.0331	-3e-4	0.0331	-3e-4	-0.0088	-0.009	-0.0071	-3e-4
58588_75	0.2204	0.2177	0.2237	0.0059	0.2238	0.0061	0.0266	0.0272	-0.0125	0.0078
58604_32	0.0641	0.0667	0.0666	-2e-4	0.0666	-2e-4	-0.0023	-0.0024	0.0393	-2e-4
58687_85	0.0607	0.0597	0.0589	-8e-4	0.0589	-8e-4	-0.0135	-0.0138	-0.0164	-9e-4
58692_45	0.0676	0.072	0.0719	-1e-4	0.0719	-1e-4	-0.0015	-0.0015	0.0617	-1e-4
58709_83	0.0704	0.0713	0.0711	-2e-4	0.0711	-2e-4	-0.003	-0.0031	0.0137	-2e-4
58761_62	0.0333	0.0333	0.0328	-6e-4	0.0328	-6e-4	-0.0168	-0.0172	0.0011	-6e-4
58766_7	0.2794	0.3074	0.3094	0.002	0.3094	0.002	0.0064	0.0066	0.0912	0.0029
58817_43	0.0182	0.0179	0.018	2e-4	0.018	2e-4	0.0091	0.0094	-0.0174	2e-4
58823_63	0.0274	0.0271	0.0271	0	0.0271	0	7e-4	7e-4	-0.0135	0
58898_38	0.061	0.0595	0.0592	-3e-4	0.0592	-3e-4	-0.0047	-0.0049	-0.0255	-3e-4
58901_11	0.0164	0.0164	0.0163	-1e-4	0.0163	-1e-4	-0.0077	-0.0078	6e-4	-1e-4
58909_32	0.1712	0.1692	0.1717	0.0025	0.1718	0.0026	0.0147	0.015	-0.0122	0.0031
58940_25	0.0299	0.0295	0.0295	-0	0.0295	-0	-9e-4	-0.001	-0.013	-0
59208_8	0.0298	0.0297	0.0294	-2e-4	0.0294	-2e-4	-0.0076	-0.0078	-0.0062	-2e-4
59245_8	0.0465	0.0442	0.0455	0.0013	0.0455	0.0013	0.0285	0.0292	-0.0527	0.0014
59248_53	0.1473	0.1574	0.1559	-0.0015	0.1559	-0.0015	-0.0094	-0.0096	0.0638	-0.0018
59271_25	0.2523	0.2509	0.2527	0.0018	0.2527	0.0018	0.007	0.0072	-0.0056	0.0024
59285_33	0.2831	0.2708	0.2746	0.0039	0.2747	0.004	0.0141	0.0144	-0.0457	0.0054
59374_19	0.0979	0.0989	0.0983	-5e-4	0.0983	-5e-4	-0.0054	-0.0056	0.0097	-6e-4
59425_55	0.2997	0.2942	0.4817	0.1876	0.4863	0.1921	0.3893	0.3951	-0.0187	0.2722
59517_31	0.0625	0.0689	0.0683	-6e-4	0.0683	-6e-4	-0.009	-0.0093	0.0925	-7e-4
59531_28	0.0303	0.0304	0.0299	-5e-4	0.0299	-5e-4	-0.0158	-0.0162	0.0015	-5e-4
59626_68	0.0471	0.0464	0.046	-4e-4	0.046	-4e-4	-0.008	-0.0082	-0.0149	-4e-4
59669_52	0.0711	0.0687	0.0687	-1e-4	0.0687	-1e-4	-0.0011	-0.0011	-0.0346	-1e-4
59682_36	0.502	0.4441	0.4514	0.0073	0.4515	0.0074	0.0161	0.0164	-0.1303	0.0134
59693_74	0.1138	0.1109	0.1103	-6e-4	0.1103	-6e-4	-0.0056	-0.0058	-0.0264	-7e-4
59713_7	0.105	0.1103	0.1092	-0.0012	0.1091	-0.0012	-0.0106	-0.0108	0.0482	-0.0013
59734_69	0.2864	0.2706	0.2754	0.0048	0.2756	0.0049	0.0175	0.0179	-0.0581	0.0068
59742_47	0.4719	0.5004	0.5005	1e-4	0.5005	1e-4	3e-4	3e-4	0.0569	3e-4
59747_11	0.2364	0.2484	0.243	-0.0054	0.2429	-0.0056	-0.0223	-0.0229	0.0486	-0.0074
59754_83	0.0576	0.0557	0.056	2e-4	0.056	2e-4	0.0041	0.0042	-0.0328	2e-4
59899_6	0.0159	0.0161	0.0158	-3e-4	0.0158	-3e-4	-0.0186	-0.0191	0.0115	-3e-4
59961_33	0.0817	0.085	0.0852	2e-4	0.0852	2e-4	0.0027	0.0028	0.0389	3e-4
59997_69	0.4728	0.4988	0.4978	-9e-4	0.4978	-9e-4	-0.0018	-0.0019	0.0521	-0.0019
59999_13	0.0676	0.0681	0.068	-1e-4	0.068	-1e-4	-0.0014	-0.0014	0.0072	-1e-4
60032_54	0.5294	0.5023	0.4948	-0.0075	0.4946	-0.0077	-0.0151	-0.0155	-0.0541	-0.0154
60093_63	0.0693	0.0663	0.067	7e-4	0.067	7e-4	0.01	0.0102	-0.0452	7e-4
60127_52	0.0745	0.0736	0.0729	-7e-4	0.0729	-7e-4	-0.009	-0.0092	-0.0123	-7e-4
60178_78	0.2302	0.2226	0.2201	-0.0025	0.22	-0.0026	-0.0115	-0.0118	-0.0343	-0.0033
60315_47	0.4735	0.4709	0.4699	-0.001	0.4699	-0.001	-0.002	-0.0021	-0.0054	-0.0019
60442_150	0.2442	0.2452	0.246	8e-4	0.246	8e-4	0.0032	0.0033	0.004	0.0011
60462_76	0.0418	0.0407	0.041	3e-4	0.041	3e-4	0.007	0.0072	-0.0275	3e-4
60498_15	0.1176	0.1201	0.122	0.0018	0.122	0.0019	0.0151	0.0155	0.0213	0.0021
60510_19	0.0162	0.0162	0.0161	-1e-4	0.0161	-1e-4	-0.0063	-0.0064	-7e-4	-1e-4
60525_60	0.1344	0.1318	0.1322	4e-4	0.1323	4e-4	0.003	0.0031	-0.0195	5e-4
60530_66	0.5006	0.4647	0.4601	-0.0045	0.46	-0.0046	-0.0098	-0.0101	-0.0773	-0.0086
60540_43	0.0297	0.0293	0.0292	-1e-4	0.0292	-1e-4	-0.0019	-0.0019	-0.012	-1e-4
60562_29	0.3689	0.3833	0.3857	0.0025	0.3858	0.0025	0.0064	0.0065	0.0376	0.0041
60608_28	0.0504	0.0526	0.0522	-4e-4	0.0522	-4e-4	-0.0079	-0.0081	0.0421	-4e-4
60616_56	0.014	0.0141	0.0139	-1e-4	0.0139	-1e-4	-0.008	-0.0082	0.0021	-1e-4
60653_71	0.0765	0.0698	0.0736	0.0038	0.0737	0.0039	0.0511	0.0523	-0.0946	0.0041
60679_66	0.0155	0.0153	0.0154	0	0.0154	0	0.0027	0.0028	-0.0095	0
60724_80	0.264	0.2738	0.2681	-0.0057	0.268	-0.0058	-0.0213	-0.0218	0.0359	-0.008
61013_56	0.0249	0.025	0.0246	-4e-4	0.0246	-4e-4	-0.0158	-0.0162	0.0044	-4e-4
61125_42	0.0993	0.0957	0.0996	0.004	0.0997	0.0041	0.0399	0.0408	-0.0377	0.0045
61165_81	0.4104	0.4063	0.4109	0.0046	0.411	0.0047	0.0113	0.0115	-0.0102	0.008
61205_43	0.4155	0.411	0.4033	-0.0077	0.4032	-0.0078	-0.019	-0.0194	-0.011	-0.0133
61216_36	0.1146	0.117	0.1162	-8e-4	0.1161	-8e-4	-0.0069	-0.0071	0.02	-9e-4
61225_22	0.0294	0.0295	0.029	-6e-4	0.029	-6e-4	-0.0192	-0.0196	0.0055	-6e-4
61313_45	0.0149	0.0148	0.0148	-0	0.0148	-0	-2e-4	-2e-4	-0.0061	-0
61338_27	0.1018	0.1011	0.1017	6e-4	0.1017	6e-4	0.0056	0.0057	-0.0061	6e-4
61341_10	0	0.018	0.0181	1e-4	0.0181	1e-4	0.0038	0.0038	1	1e-4
61359_43	0.0496	0.0481	0.0484	3e-4	0.0484	3e-4	0.0056	0.0057	-0.03	3e-4
61400_48	0.244	0.2647	0.2672	0.0025	0.2673	0.0026	0.0094	0.0096	0.0782	0.0035
61450_32	0.0642	0.0619	0.0622	3e-4	0.0622	3e-4	0.0047	0.0048	-0.037	3e-4
61453_22	0.3166	0.3044	0.3037	-7e-4	0.3037	-8e-4	-0.0024	-0.0025	-0.0398	-0.0011
61467_12	0.1614	0.1826	0.1828	2e-4	0.1828	2e-4	0.0011	0.0012	0.1159	3e-4
61572_37	0.0798	0.0789	0.0796	7e-4	0.0797	8e-4	0.0094	0.0096	-0.0117	8e-4
61675_49	0.4965	0.476	0.4782	0.0022	0.4782	0.0023	0.0046	0.0047	-0.0432	0.0043
61760_22	0.0701	0.0727	0.0726	-1e-4	0.0726	-1e-4	-0.0014	-0.0014	0.0363	-1e-4
61773_11	0.0605	0.0607	0.0607	-0	0.0607	-0	-4e-4	-5e-4	0.0034	-0
61804_62	0.1474	0.1379	0.1398	0.0019	0.1398	0.0019	0.0135	0.0139	-0.0688	0.0022
61914_65	0.1863	0.19	0.1875	-0.0025	0.1874	-0.0026	-0.0134	-0.0138	0.0191	-0.0032
61998_85	0.0396	0.044	0.0433	-7e-4	0.0433	-7e-4	-0.016	-0.0163	0.1	-7e-4
62010_47	0.0669	0.0648	0.0647	-1e-4	0.0647	-1e-4	-0.0012	-0.0012	-0.0321	-1e-4
62018_79	0.4722	0.4851	0.4881	0.0031	0.4882	0.0031	0.0063	0.0064	0.0266	0.0061
62044_46	0.1011	0.1062	0.1082	0.002	0.1083	0.002	0.0183	0.0188	0.0487	0.0023
62077_8	0.0318	0.0316	0.0313	-3e-4	0.0313	-3e-4	-0.0082	-0.0084	-0.0067	-3e-4
62151_59	0.0551	0.0516	0.0536	0.002	0.0537	0.0021	0.0376	0.0385	-0.0674	0.0022
62159_34	0.043	0.0467	0.0461	-6e-4	0.0461	-6e-4	-0.0132	-0.0135	0.0803	-7e-4
62192_6	0.0259	0.0259	0.0256	-4e-4	0.0255	-4e-4	-0.0144	-0.0148	0.0025	-4e-4
62211_13	0.431	0.4483	0.4451	-0.0031	0.4451	-0.0032	-0.007	-0.0072	0.0384	-0.0058
62229_31	0.2988	0.3363	0.3363	-0	0.3363	-1e-4	-1e-4	-2e-4	0.1116	-1e-4
62360_35	0.4746	0.4523	0.4478	-0.0045	0.4477	-0.0046	-0.0101	-0.0103	-0.0492	-0.0084
62402_13	0.0441	0.0429	0.0432	3e-4	0.0432	3e-4	0.0073	0.0075	-0.029	3e-4
62504_45	0.2997	0.314	0.3191	0.0051	0.3192	0.0052	0.016	0.0163	0.0455	0.0076
62559_18	0.0316	0.0315	0.0311	-4e-4	0.0311	-4e-4	-0.0125	-0.0128	-0.0024	-4e-4
62565_45	0.2858	0.3343	0.3377	0.0034	0.3378	0.0035	0.01	0.0102	0.1451	0.0052
62745_27	0.0655	0.0634	0.0634	0	0.0634	0	0	0	-0.0327	0
62799_10	0.2925	0.3193	0.3189	-4e-4	0.3189	-5e-4	-0.0014	-0.0014	0.0839	-7e-4
62812_10	0.4807	0.4351	0.4477	0.0126	0.448	0.0129	0.0281	0.0288	-0.1046	0.0228
62838_76	0.1086	0.116	0.1141	-0.0018	0.1141	-0.0019	-0.0162	-0.0166	0.0635	-0.0021
62892_14	0.0315	0.0314	0.0311	-3e-4	0.0311	-3e-4	-0.0106	-0.0109	-0.0042	-3e-4
62900_55	0.0225	0.0223	0.0222	-1e-4	0.0222	-1e-4	-0.0025	-0.0026	-0.0077	-1e-4
62924_43	0.0181	0.0183	0.018	-3e-4	0.018	-3e-4	-0.0145	-0.0149	0.0064	-3e-4
62959_19	0.2039	0.1937	0.1961	0.0024	0.1962	0.0025	0.0123	0.0126	-0.0529	0.0031
62962_45	0.0375	0.0369	0.0369	-0	0.0369	-0	-0.0011	-0.0012	-0.0169	-0
62966_60	0.3269	0.3327	0.3334	6e-4	0.3334	6e-4	0.0019	0.0019	0.0174	0.001
63037_28	0.446	0.4695	0.4628	-0.0067	0.4627	-0.0068	-0.0144	-0.0147	0.0501	-0.0129
63127_14	0.0249	0.0244	0.0246	2e-4	0.0246	2e-4	0.0098	0.01	-0.0215	3e-4
63152_71	0.4849	0.4431	0.4555	0.0124	0.4558	0.0127	0.0272	0.0278	-0.0943	0.0228
63170_70	0.0265	0.0264	0.0262	-1e-4	0.0262	-2e-4	-0.0056	-0.0057	-0.0066	-2e-4
63172_58	0.4096	0.4046	0.4063	0.0017	0.4063	0.0017	0.0041	0.0042	-0.0123	0.0028
63184_58	0.0154	0.0194	0.0196	2e-4	0.0196	2e-4	0.0085	0.0087	0.2061	2e-4
63240_14	0.0768	0.0759	0.0757	-3e-4	0.0756	-3e-4	-0.0034	-0.0035	-0.0121	-3e-4
63241_68	0.5174	0.4922	0.4899	-0.0024	0.4898	-0.0024	-0.0048	-0.0049	-0.0511	-0.0048
63287_61	0.2296	0.234	0.2335	-5e-4	0.2334	-6e-4	-0.0023	-0.0024	0.0186	-7e-4
63400_45	0.4178	0.429	0.4263	-0.0027	0.4262	-0.0028	-0.0063	-0.0065	0.0259	-0.0048
63447_52	0.0991	0.1018	0.1021	4e-4	0.1021	4e-4	0.0035	0.0036	0.0266	4e-4
63448_63	0.2194	0.2299	0.2455	0.0155	0.2459	0.0159	0.0633	0.0648	0.0458	0.0207
63498_7	0.399	0.4113	0.4182	0.007	0.4184	0.0071	0.0167	0.0171	0.0298	0.0121
63655_32	0.1065	0.1001	0.101	9e-4	0.101	9e-4	0.009	0.0092	-0.0648	0.001
63669_23	0.3377	0.3499	0.346	-0.0039	0.3459	-0.004	-0.0113	-0.0116	0.0348	-0.0062
63673_21	0.4728	0.4811	0.4856	0.0045	0.4857	0.0046	0.0093	0.0095	0.0171	0.0089
63708_71	0.1069	0.1011	0.1013	2e-4	0.1013	2e-4	0.0016	0.0017	-0.057	2e-4
63721_40	0.4628	0.4262	0.4344	0.0082	0.4346	0.0084	0.0188	0.0193	-0.0857	0.0146
63764_29	0.1176	0.11	0.1108	8e-4	0.1108	8e-4	0.0074	0.0075	-0.0691	9e-4
63821_18	0.0236	0.0237	0.0233	-4e-4	0.0233	-4e-4	-0.018	-0.0184	0.0071	-4e-4
63859_77	0.0722	0.0719	0.0719	-0	0.0719	-0	-4e-4	-4e-4	-0.0041	-0
63876_69	0.0664	0.0633	0.0643	0.001	0.0643	0.001	0.0159	0.0163	-0.0499	0.0011
63942_20	0.1399	0.1326	0.1348	0.0022	0.1348	0.0022	0.0163	0.0166	-0.0549	0.0026
63978_56	0.0213	0.0213	0.0211	-1e-4	0.0211	-1e-4	-0.0063	-0.0064	-0.0031	-1e-4
63991_47	0.0915	0.0888	0.0874	-0.0014	0.0873	-0.0014	-0.0159	-0.0163	-0.0304	-0.0016
64123_53	0.039	0.0426	0.042	-6e-4	0.042	-6e-4	-0.0135	-0.0138	0.086	-6e-4
64150_42	0.1269	0.1253	0.124	-0.0013	0.124	-0.0013	-0.0103	-0.0105	-0.0128	-0.0015
64235_57	0.1375	0.1458	0.1459	2e-4	0.1459	2e-4	0.0012	0.0012	0.0567	2e-4
64247_53	0.0295	0.0291	0.0291	0	0.0291	0	0.0014	0.0014	-0.0153	0
64251_69	0.0902	0.1015	0.1007	-8e-4	0.1007	-8e-4	-0.0079	-0.0081	0.111	-9e-4
64321_55	0.0337	0.0339	0.0332	-7e-4	0.0332	-7e-4	-0.0207	-0.0212	0.0046	-7e-4
64328_8	0.0687	0.0772	0.0772	0	0.0772	0	1e-4	1e-4	0.1097	0
64412_51	0.0335	0.0336	0.033	-6e-4	0.033	-6e-4	-0.0179	-0.0184	0.0021	-6e-4
64421_22	0.0156	0.0157	0.0155	-2e-4	0.0155	-2e-4	-0.0136	-0.0139	0.0069	-2e-4
64445_34	0.2467	0.2259	0.2269	0.001	0.2269	0.001	0.0042	0.0043	-0.0922	0.0013
64481_83	0.0823	0.0825	0.0817	-7e-4	0.0817	-7e-4	-0.0089	-0.0091	0.0018	-8e-4
64482_32	0.0524	0.0516	0.051	-5e-4	0.051	-5e-4	-0.0103	-0.0106	-0.0152	-6e-4
64495_27	0.0484	0.0532	0.0523	-9e-4	0.0523	-9e-4	-0.0163	-0.0167	0.0897	-9e-4
64497_79	0.0316	0.0314	0.0311	-2e-4	0.0311	-2e-4	-0.0077	-0.0079	-0.0071	-3e-4
64534_53	0.2113	0.2195	0.2187	-8e-4	0.2187	-8e-4	-0.0036	-0.0037	0.0373	-0.001
64624_18	0.049	0.0477	0.0478	1e-4	0.0478	1e-4	0.003	0.0031	-0.0271	2e-4
64673_52	0.0693	0.067	0.0669	-0	0.0669	-0	-5e-4	-5e-4	-0.0342	-0
64676_19	0.0364	0.0358	0.0358	-0	0.0358	-0	-4e-4	-4e-4	-0.0168	-0
64678_12	0.1337	0.1281	0.1281	0	0.1281	0	3e-4	3e-4	-0.0442	0
64813_15	0.0326	0.0354	0.0363	8e-4	0.0363	9e-4	0.0233	0.0239	0.0805	9e-4
64888_77	0.0489	0.0514	0.0504	-0.001	0.0504	-0.001	-0.0192	-0.0196	0.0485	-0.001
65050_45	0.038	0.0532	0.0626	0.0095	0.0629	0.0097	0.1514	0.1545	0.2844	0.0103
65054_79	0.0353	0.035	0.0347	-3e-4	0.0347	-3e-4	-0.0076	-0.0078	-0.0091	-3e-4
65090_6	0.0388	0.0383	0.0381	-3e-4	0.0381	-3e-4	-0.0068	-0.0069	-0.0118	-3e-4
65128_54	0.1628	0.2293	0.2205	-0.0088	0.2203	-0.009	-0.0398	-0.0408	0.29	-0.0117
65171_9	0.032	0.0344	0.0342	-1e-4	0.0342	-2e-4	-0.0043	-0.0044	0.0694	-2e-4
65192_79	0.4076	0.4204	0.4295	0.0091	0.4298	0.0094	0.0213	0.0218	0.0304	0.0161
65241_77	0.1865	0.1992	0.1948	-0.0044	0.1947	-0.0045	-0.0226	-0.0232	0.0639	-0.0056
65294_79	0.0246	0.0241	0.0243	2e-4	0.0243	2e-4	0.0077	0.0079	-0.0192	2e-4
65322_49	0.0769	0.0857	0.0853	-5e-4	0.0853	-5e-4	-0.0055	-0.0056	0.1029	-5e-4
65345_12	0.1823	0.1826	0.1836	0.001	0.1836	0.001	0.0053	0.0054	0.0021	0.0012
65351_70	0.0878	0.0971	0.382	0.2848	0.3889	0.2918	0.7457	0.7503	0.0957	0.3232
65411_32	0.1434	0.1417	0.1412	-5e-4	0.1412	-6e-4	-0.0039	-0.004	-0.012	-7e-4
65427_44	0.1052	0.0987	0.1022	0.0035	0.1023	0.0036	0.0347	0.0355	-0.0655	0.004
65497_10	0.2769	0.2685	0.2694	0.001	0.2694	0.001	0.0035	0.0036	-0.0313	0.0013
65505_35	0.2132	0.1987	0.2011	0.0024	0.2012	0.0024	0.0117	0.012	-0.0729	0.003
65776_11	0.2381	0.2549	0.2488	-0.0062	0.2486	-0.0063	-0.0249	-0.0255	0.0662	-0.0085
65832_39	0.1787	0.2011	0.1998	-0.0013	0.1998	-0.0013	-0.0066	-0.0067	0.1117	-0.0017
65840_29	0.0629	0.0613	0.061	-2e-4	0.061	-2e-4	-0.0039	-0.0039	-0.0274	-3e-4
65841_7	0.0455	0.045	0.0445	-5e-4	0.0445	-5e-4	-0.0105	-0.0108	-0.0114	-5e-4
65994_41	0.0508	0.0497	0.0496	-1e-4	0.0496	-1e-4	-0.0024	-0.0025	-0.0224	-1e-4
66012_61	0.0315	0.0315	0.031	-4e-4	0.031	-4e-4	-0.0132	-0.0135	-0.0016	-4e-4
66071_16	0.1178	0.112	0.111	-0.001	0.111	-0.001	-0.0087	-0.0089	-0.0523	-0.0011
66080_68	0.0292	0.0347	0.0354	7e-4	0.0354	8e-4	0.0209	0.0214	0.1576	8e-4
66100_30	0.0219	0.0217	0.0216	-1e-4	0.0216	-1e-4	-0.0048	-0.0049	-0.0052	-1e-4
66109_62	0.041	0.0398	0.0402	4e-4	0.0402	4e-4	0.0099	0.0101	-0.0299	4e-4
66129_34	0.0455	0.0467	0.0464	-3e-4	0.0464	-4e-4	-0.0074	-0.0076	0.0268	-4e-4
66180_62	0.171	0.1667	0.1645	-0.0022	0.1645	-0.0022	-0.0132	-0.0136	-0.0259	-0.0027
66206_7	0.4945	0.479	0.472	-0.007	0.4718	-0.0072	-0.0149	-0.0153	-0.0322	-0.0138
66267_30	0.0395	0.0388	0.0388	0	0.0388	0	2e-4	2e-4	-0.0193	0
66270_77	0.3337	0.3173	0.314	-0.0033	0.3139	-0.0034	-0.0106	-0.0108	-0.0516	-0.005
66283_67	0.0794	0.0782	0.0787	5e-4	0.0787	5e-4	0.0065	0.0066	-0.0163	6e-4
66299_48	0.3178	0.2928	0.2955	0.0028	0.2956	0.0028	0.0093	0.0096	-0.0855	0.004
66309_81	0.0409	0.0504	0.0502	-1e-4	0.0502	-1e-4	-0.0027	-0.0028	0.1877	-1e-4
66331_65	0.0487	0.0536	0.0532	-4e-4	0.0532	-4e-4	-0.0069	-0.0071	0.0912	-4e-4
66369_51	0.0297	0.0297	0.0293	-4e-4	0.0293	-4e-4	-0.0122	-0.0125	-0.0018	-4e-4
66417_66	0.0464	0.0461	0.0454	-7e-4	0.0454	-8e-4	-0.0164	-0.0168	-0.0062	-8e-4
66421_72	0.0358	0.035	0.0352	2e-4	0.0352	2e-4	0.0059	0.0061	-0.0232	2e-4
66425_76	0.0329	0.0321	0.0324	2e-4	0.0324	3e-4	0.0075	0.0077	-0.0232	3e-4
66450_74	0.0409	0.039	0.0401	0.0011	0.0401	0.0011	0.0274	0.028	-0.0485	0.0012
66571_22	0.0788	0.0767	0.0757	-0.001	0.0757	-0.001	-0.013	-0.0133	-0.0264	-0.0011
66579_6	0.4748	0.4681	0.4687	6e-4	0.4687	6e-4	0.0013	0.0014	-0.0143	0.0012
66599_56	0.0405	0.0401	0.0398	-3e-4	0.0398	-3e-4	-0.0076	-0.0077	-0.012	-3e-4
66622_41	0.0264	0.0259	0.0261	1e-4	0.0261	1e-4	0.0053	0.0055	-0.0178	1e-4
66626_31	0.0423	0.0544	0.054	-4e-4	0.054	-4e-4	-0.0068	-0.007	0.2218	-4e-4
66689_33	0.1618	0.1536	0.1542	6e-4	0.1542	6e-4	0.0038	0.0039	-0.053	7e-4
66690_32	0.0317	0.0306	0.0312	6e-4	0.0312	6e-4	0.0189	0.0193	-0.0345	6e-4
66741_30	0.0401	0.0395	0.0393	-1e-4	0.0393	-1e-4	-0.0034	-0.0035	-0.0157	-1e-4
66778_61	0.2107	0.1952	0.2026	0.0074	0.2027	0.0076	0.0364	0.0373	-0.0796	0.0094
66854_77	0.1714	0.1857	0.1846	-0.0011	0.1845	-0.0012	-0.0061	-0.0062	0.0767	-0.0014
66866_78	0.0385	0.038	0.0378	-2e-4	0.0378	-2e-4	-0.005	-0.0051	-0.0135	-2e-4
66887_7	0.0463	0.0457	0.0453	-4e-4	0.0452	-4e-4	-0.0092	-0.0094	-0.0132	-4e-4
66927_52	0.066	0.0705	0.0702	-3e-4	0.0702	-3e-4	-0.0042	-0.0044	0.0643	-3e-4
66933_7	0.078	0.0755	0.0751	-5e-4	0.0751	-5e-4	-0.0061	-0.0063	-0.033	-5e-4
67019_47	0.0705	0.0669	0.0681	0.0012	0.0681	0.0012	0.0177	0.0181	-0.0542	0.0013
67026_11	0.2378	0.2351	0.2392	0.0042	0.2393	0.0043	0.0174	0.0178	-0.0115	0.0056
67075_9	0.0565	0.0564	0.0573	9e-4	0.0573	9e-4	0.0161	0.0165	-0.0016	0.001
67080_20	0.0307	0.0306	0.0303	-4e-4	0.0303	-4e-4	-0.0122	-0.0125	-0.0023	-4e-4
67081_39	0.2299	0.243	0.2381	-0.0049	0.238	-0.005	-0.0206	-0.0212	0.0541	-0.0067
67105_33	0.3779	0.3836	0.3889	0.0053	0.3891	0.0054	0.0137	0.014	0.0148	0.0088
67186_51	0.065	0.0637	0.063	-7e-4	0.063	-7e-4	-0.0112	-0.0115	-0.021	-8e-4
67212_77	0.0691	0.0674	0.0668	-6e-4	0.0668	-6e-4	-0.0084	-0.0086	-0.0261	-6e-4
67215_38	0.3333	0.3338	0.3389	0.0051	0.339	0.0053	0.0152	0.0155	0.0016	0.0079
67253_31	0.0226	0.0227	0.0223	-4e-4	0.0223	-4e-4	-0.0158	-0.0162	0.0055	-4e-4
67264_36	0.072	0.0693	0.0695	2e-4	0.0695	2e-4	0.0028	0.0028	-0.0391	2e-4
67363_26	0.3581	0.341	0.3457	0.0047	0.3458	0.0048	0.0137	0.014	-0.0503	0.0073
67371_84	0.0454	0.0441	0.0444	4e-4	0.0444	4e-4	0.008	0.0082	-0.0303	4e-4
67400_20	0.0917	0.0987	0.3795	0.2808	0.3864	0.2877	0.7399	0.7445	0.0714	0.3192
67435_57	0.0877	0.0893	0.0887	-6e-4	0.0887	-6e-4	-0.0065	-0.0067	0.0184	-6e-4
67440_31	0.1581	0.1824	0.1827	4e-4	0.1828	4e-4	0.0021	0.0021	0.1328	5e-4
67514_54	0.2927	0.3009	0.3028	0.0019	0.3028	0.0019	0.0062	0.0063	0.0274	0.0027
67609_34	0.0281	0.0277	0.0277	-0	0.0277	-0	-5e-4	-5e-4	-0.0127	-0
67645_61	0.0526	0.0506	0.0513	7e-4	0.0513	7e-4	0.0131	0.0135	-0.0397	7e-4
67676_32	0.2498	0.2362	0.2356	-6e-4	0.2355	-6e-4	-0.0026	-0.0027	-0.0579	-8e-4
67698_33	0.4314	0.4136	0.4187	0.0051	0.4188	0.0052	0.0122	0.0125	-0.0429	0.0089
67827_81	0.0995	0.1014	0.1004	-0.001	0.1004	-0.001	-0.0098	-0.0101	0.0192	-0.0011
67829_25	0.3644	0.3696	0.3662	-0.0034	0.3661	-0.0035	-0.0093	-0.0096	0.014	-0.0056
67896_94	0.2601	0.1574	0.2263	0.0689	0.228	0.0706	0.3044	0.3096	-0.6521	0.0838
67901_15	0.0892	0.0845	0.088	0.0035	0.0881	0.0036	0.0403	0.0412	-0.0559	0.004
67915_16	0.02	0.02	0.0198	-2e-4	0.0198	-2e-4	-0.0113	-0.0116	0.0023	-2e-4
67950_7	0.177	0.1767	0.1833	0.0065	0.1834	0.0067	0.0357	0.0365	-0.0014	0.0081
67978_21	0.1407	0.1388	0.1398	0.001	0.1398	0.001	0.007	0.0071	-0.0136	0.0012
68091_12	0.0708	0.0678	0.0684	6e-4	0.0684	6e-4	0.0089	0.0091	-0.045	7e-4
68208_183	0.4839	0.4867	0.4813	-0.0054	0.4812	-0.0055	-0.0112	-0.0114	0.0057	-0.0107
68235_33	0.0281	0.0283	0.0277	-6e-4	0.0277	-6e-4	-0.0205	-0.021	0.0073	-6e-4
68255_21	0.5315	0.481	0.4951	0.0141	0.4955	0.0145	0.0286	0.0292	-0.105	0.0279
68264_16	0.0555	0.0613	0.0622	9e-4	0.0622	9e-4	0.0138	0.0141	0.0954	9e-4
68265_14	0.1979	0.1962	0.2046	0.0084	0.2048	0.0086	0.0411	0.042	-0.0088	0.0107
68462_12	0.035	0.0345	0.0344	-1e-4	0.0344	-1e-4	-0.0035	-0.0036	-0.0132	-1e-4
68529_65	0.4532	0.4619	0.462	1e-4	0.462	1e-4	1e-4	1e-4	0.0188	1e-4
68549_67	0.0405	0.0402	0.0397	-5e-4	0.0397	-5e-4	-0.0124	-0.0127	-0.0071	-5e-4
68677_55	0.1021	0.1016	0.1017	1e-4	0.1017	1e-4	9e-4	9e-4	-0.0044	1e-4
68678_37	0.0178	0.0214	0.021	-4e-4	0.021	-4e-4	-0.0179	-0.0183	0.1673	-4e-4
68699_11	0.029	0.0289	0.0286	-3e-4	0.0286	-3e-4	-0.0115	-0.0117	-0.0021	-3e-4
68706_76	0.2425	0.2338	0.2349	0.0011	0.235	0.0011	0.0047	0.0048	-0.037	0.0015
68721_68	0.0319	0.0313	0.0314	1e-4	0.0314	1e-4	0.0033	0.0034	-0.0184	1e-4
68725_30	0.0601	0.0579	0.0583	4e-4	0.0583	4e-4	0.0066	0.0067	-0.0367	4e-4
68734_50	0.2539	0.2495	0.2446	-0.0049	0.2445	-0.005	-0.02	-0.0205	-0.0176	-0.0067
68894_29	0.0177	0.0177	0.0175	-2e-4	0.0175	-2e-4	-0.0111	-0.0114	0.0034	-2e-4
68928_14	0.044	0.0432	0.0431	-1e-4	0.0431	-2e-4	-0.0034	-0.0035	-0.0179	-2e-4
68987_7	0.0811	0.0755	0.0779	0.0023	0.0779	0.0024	0.0299	0.0306	-0.0732	0.0026
69001_36	0.0356	0.0352	0.035	-2e-4	0.035	-2e-4	-0.007	-0.0071	-0.0099	-3e-4
69048_73	0.0218	0.0213	0.0216	2e-4	0.0216	2e-4	0.0108	0.011	-0.021	2e-4
69068_26	0.0333	0.0362	0.0355	-6e-4	0.0355	-6e-4	-0.0178	-0.0183	0.0782	-7e-4
69069_57	0.1962	0.2039	0.2038	-1e-4	0.2038	-1e-4	-6e-4	-6e-4	0.038	-2e-4
69082_70	0.0257	0.0273	0.027	-3e-4	0.027	-3e-4	-0.0114	-0.0117	0.0589	-3e-4
69092_90	0.13	0.1384	0.1365	-0.0019	0.1365	-0.0019	-0.0139	-0.0142	0.0605	-0.0023
69146_10	0.0724	0.0723	0.0718	-5e-4	0.0718	-5e-4	-0.0068	-0.007	-0.0017	-5e-4
69193_40	0.0598	0.0601	0.0597	-4e-4	0.0597	-4e-4	-0.0066	-0.0067	0.0056	-4e-4
69221_75	0.0605	0.0591	0.0587	-3e-4	0.0587	-4e-4	-0.0059	-0.0061	-0.024	-4e-4
69380_73	0.0741	0.0725	0.0715	-0.001	0.0714	-0.001	-0.0142	-0.0145	-0.0228	-0.0011
69523_20	0.1262	0.1227	0.1215	-0.0012	0.1215	-0.0012	-0.0099	-0.0102	-0.0278	-0.0014
69571_10	0.2945	0.3013	0.3028	0.0015	0.3028	0.0015	0.005	0.0051	0.0226	0.0022
69622_57	0.2885	0.2683	0.2689	6e-4	0.2689	6e-4	0.0022	0.0022	-0.0751	8e-4
69632_68	0.1569	0.1585	0.1562	-0.0022	0.1562	-0.0023	-0.0141	-0.0145	0.0097	-0.0027
69637_19	0.2971	0.2989	0.2922	-0.0066	0.292	-0.0068	-0.0227	-0.0233	0.006	-0.0097
69670_54	0.0236	0.0263	0.0261	-2e-4	0.0261	-2e-4	-0.0074	-0.0075	0.1017	-2e-4
69679_71	0.0252	0.0254	0.025	-5e-4	0.0249	-5e-4	-0.0188	-0.0192	0.0071	-5e-4
69683_24	0.5318	0.5074	0.5003	-0.007	0.5001	-0.0072	-0.0141	-0.0144	-0.0481	-0.0146
69741_71	0.0459	0.0447	0.0449	2e-4	0.0449	2e-4	0.0042	0.0043	-0.0266	2e-4
69790_49	0.1961	0.2099	0.2067	-0.0032	0.2067	-0.0033	-0.0154	-0.0158	0.0661	-0.0041
69811_17	0.1576	0.1665	0.1663	-1e-4	0.1663	-1e-4	-8e-4	-8e-4	0.0532	-2e-4
69860_81	0.0583	0.0562	0.0567	5e-4	0.0567	5e-4	0.008	0.0082	-0.0373	5e-4
69883_34	0.2721	0.2562	0.2541	-0.0022	0.254	-0.0022	-0.0085	-0.0087	-0.0621	-0.003
70003_29	0.1762	0.1731	0.174	8e-4	0.174	9e-4	0.0048	0.005	-0.0177	0.001
70008_21	0.0183	0.0285	0.028	-5e-4	0.028	-5e-4	-0.0171	-0.0175	0.3571	-5e-4
[truncated: 14,750 more rows]
