# Supplementary material for: Strong population differentiation in lingcod (Ophiodon elongatus) is driven by a small portion of the genome
Source: Evol Appl. 2020 Jun 29;13(10):2536–54. doi: 10.1111/eva.13037 (PMC7691466; doi:10.1111/eva.13037)
Supplement: Supplementary file 18 — Table S14 [file EVA-13-2536-s018.xlsx]

## Sheet: ling_sans_duplicates_hfstat_WC_
	1	2	3	4	5	6	7	8	9	10	11	12	13	14	15	16	17	18	19	20	21	22	23	24	25	26	27	28	29	30	31	32	33	34	35	36	37	38	39	40	41	42
1	NA	0.000404893	0.00146648	0.00111495	0.000829994	0.00224421	0.00103035	0.0020167	0.00126983	0.00129292	0.000616003	0.000863752	0.00085337	0.000323413	0.000484001	0.000225911	0.00280057	0.00276055	0.00189858	0.00140799	0.000435606	0.0018736	0.00186535	0.00102028	0.000950323	0.00147744	0.00129247	0.00290473	0.00285084	0.0018119	0.00742053	0.00827143	0.0225425	0.028009	0.0332302	0.0412518	0.0463123	0.0360889	0.0460742	0.0442704	0.0457441	0.0469783
2	0.000404893	NA	0.00018002	0.000392158	0.000843168	0.00192042	0.00065513	0.00179648	0.000428339	0.000829156	0.00102595	0.00153062	0.00104696	0.00107747	0.000502991	0.00188935	0.00171825	0.00276922	0.00275293	5.76973e-05	0.000766273	0.00179733	0.000573865	0.000538551	0.000990263	0.00125113	0.000478963	0.00196932	0.00212399	0.0012432	0.00610877	0.00839892	0.0221535	0.0284214	0.0329365	0.0406098	0.0459441	0.0355433	0.0453617	0.0446892	0.0461298	0.0499726
3	0.00146648	0.00018002	NA	0.000164336	0.000141091	0.000935568	-2.32239e-05	0.00277021	0.00139123	0.000979013	0.00158707	0.000418441	0.00129423	0.000219607	3.26e-05	-0.000162754	0.00242873	0.0029887	0.00314657	0.000427183	0.000886766	0.00118801	0.000832187	0.000874353	0.001003	0.00101812	0.000356158	0.00164313	0.00197896	0.000703923	0.00580084	0.00759538	0.0217153	0.0264749	0.03229	0.0397435	0.0437045	0.0343803	0.0447088	0.0435808	0.0452405	0.0474794
4	0.00111495	0.000392158	0.000164336	NA	9.61894e-05	0.000258331	-9.14475e-05	0.00100724	-0.000425654	2.11951e-05	2.54288e-05	-1.714e-05	0.000563424	0.000428187	0.000701052	0.000898245	0.0012231	0.00149428	0.000867278	0.000300825	0.000138291	0.000618922	0.000451431	0.000508786	0.000576451	0.000401236	5.08276e-05	0.000717044	0.00172153	0.000976242	0.00446543	0.0068245	0.0203884	0.0260316	0.0294033	0.0364052	0.042009	0.032384	0.041554	0.0397232	0.0413141	0.0434571
5	0.000829994	0.000843168	0.000141091	9.61894e-05	NA	0.000603996	3.68531e-05	0.00101404	-0.000105118	0.000467872	-7.643e-05	0.000304259	0.000648541	0.00111978	0.000442324	0.00192381	0.00244096	0.00198844	0.00165932	0.000397488	0.000768955	0.000450951	-0.000268285	0.000637127	-8.58866e-05	0.000593212	0.000774192	0.00141074	0.00218925	0.00197229	0.00593231	0.0066768	0.022107	0.0281831	0.0323175	0.0409259	0.0445074	0.0356331	0.045466	0.0445703	0.0457522	0.0463398
6	0.00224421	0.00192042	0.000935568	0.000258331	0.000603996	NA	0.00032383	0.00079542	-0.00027296	0.000637465	0.000209519	0.000185161	0.00260463	0.0012993	0.000568951	0.000337651	0.00352924	0.00219433	0.00224823	0.00160505	0.000647301	0.00142229	0.000476774	0.000706722	0.00121534	0.00106067	0.00124158	0.00117209	0.00317326	0.00203777	0.00577084	0.00914903	0.0234146	0.0289736	0.0335406	0.040739	0.045469	0.0366435	0.0455868	0.0446118	0.046147	0.0474255
7	0.00103035	0.00065513	-2.32239e-05	-9.14475e-05	3.68531e-05	0.00032383	NA	0.00170157	-8.08871e-05	0.000615063	0.00148243	6.22483e-06	0.000381274	0.000989649	0.00112986	0.00100581	0.00241642	0.00153591	0.00214429	0.00119901	0.00045983	0.000399623	0.000825734	0.000615484	0.000878431	0.00100945	0.000238518	0.00144831	0.00282936	0.000544562	0.00584839	0.00817681	0.0224976	0.027655	0.0323941	0.0410089	0.0451453	0.0352375	0.0451232	0.0439302	0.0448314	0.0467078
8	0.0020167	0.00179648	0.00277021	0.00100724	0.00101404	0.00079542	0.00170157	NA	0.000175556	0.0011338	0.000874411	0.00101414	0.00134137	0.00134675	0.00177465	0.00124658	0.00258978	0.00205705	0.00343953	0.00101269	0.000728247	0.00146405	0.000978626	0.00114248	0.00117987	0.000807974	0.000442514	0.00140237	0.00167935	0.00103472	0.0066164	0.00749758	0.0230468	0.0285995	0.0322746	0.0404661	0.0456995	0.0363771	0.0458352	0.0451073	0.0473148	0.0479979
9	0.00126983	0.000428339	0.00139123	-0.000425654	-0.000105118	-0.00027296	-8.08871e-05	0.000175556	NA	-0.000148751	0.000236355	-0.00037457	-0.00121837	6.36945e-05	0.000211323	0.000516585	0.00205377	0.00125647	0.000787565	0.000167406	-0.000233938	0.000370981	-0.000455098	0.000520662	0.000750562	0.000492015	0.000462491	0.00124782	0.00176649	0.000678636	0.00498585	0.00781722	0.0220085	0.0284463	0.0319133	0.0397889	0.0443565	0.0359347	0.0451274	0.0434574	0.0447515	0.0469843
10	0.00129292	0.000829156	0.000979013	2.11951e-05	0.000467872	0.000637465	0.000615063	0.0011338	-0.000148751	NA	0.00104858	-0.00022469	0.000564272	0.000128642	0.000650369	0.000822005	0.00183465	0.00168462	0.00190173	0.000768534	0.000688641	0.000866642	-0.000342106	0.000329755	0.00114216	0.000477841	-0.000379337	0.00170862	0.00218449	0.00147596	0.00539448	0.00767152	0.0223421	0.0289007	0.0326523	0.0402247	0.0455485	0.0359336	0.0460015	0.0433616	0.0453325	0.0457094
11	0.000616003	0.00102595	0.00158707	2.54288e-05	-7.643e-05	0.000209519	0.00148243	0.000874411	0.000236355	0.00104858	NA	0.000451478	0.00116698	0.0016446	0.000894035	0.000649015	0.0031625	0.00160205	0.0011496	0.000808886	0.000324176	0.00175775	0.00105317	0.000829452	0.00148065	0.00120526	0.000917846	0.00174009	0.00245103	0.00164833	0.00604528	0.00853022	0.0228493	0.0289049	0.0329346	0.0400125	0.0457075	0.036047	0.0459436	0.0441001	0.0457523	0.0483783
12	0.000863752	0.00153062	0.000418441	-1.714e-05	0.000304259	0.000185161	6.22483e-06	0.00101414	-0.00037457	-0.00022469	0.000451478	NA	0.00137553	0.000414404	0.000285642	-9.11332e-05	0.00189687	0.00114576	0.00226752	0.000850168	0.000130555	0.00049827	0.000840794	-9.1268e-05	0.0003645	0.00108641	7.43718e-05	0.00159059	0.00215887	0.000991856	0.00549894	0.00795995	0.0218742	0.0290416	0.0321001	0.0405162	0.0449479	0.0354374	0.0451264	0.0437672	0.0450412	0.0477512
13	0.00085337	0.00104696	0.00129423	0.000563424	0.000648541	0.00260463	0.000381274	0.00134137	-0.00121837	0.000564272	0.00116698	0.00137553	NA	0.00102794	0.00120261	0.00122469	0.00448689	0.00268706	0.00276443	0.000350564	0.00175208	0.0012372	-0.000230189	-0.000180172	0.00105171	0.00142614	0.000313556	0.00249409	0.0024252	0.001261	0.00665541	0.00719193	0.024141	0.0290414	0.0322277	0.040446	0.0455243	0.0359261	0.0471462	0.0448137	0.0464186	0.0502113
14	0.000323413	0.00107747	0.000219607	0.000428187	0.00111978	0.0012993	0.000989649	0.00134675	6.36945e-05	0.000128642	0.0016446	0.000414404	0.00102794	NA	0.000163498	0.000883082	0.00227129	0.00208993	0.00142853	0.000185962	0.000472801	-0.000179767	-2.14224e-05	0.000536918	2.81502e-06	0.000632651	7.29252e-05	0.00103854	0.00135345	0.00199727	0.00548864	0.00812723	0.0213704	0.0282107	0.0323728	0.0394077	0.0446255	0.0350595	0.0451262	0.0438801	0.0454468	0.0464601
15	0.000484001	0.000502991	3.26e-05	0.000701052	0.000442324	0.000568951	0.00112986	0.00177465	0.000211323	0.000650369	0.000894035	0.000285642	0.00120261	0.000163498	NA	0.000361392	0.00138945	0.00138289	0.00191724	-4.49416e-05	0.000609069	0.000543597	0.00112773	0.000587848	0.00033445	0.0012873	0.000740486	0.00218574	0.00206727	0.00209325	0.00586238	0.00833814	0.0223174	0.02858	0.0334548	0.039105	0.0450284	0.0354124	0.0457502	0.0444061	0.0458919	0.0473388
16	0.000225911	0.00188935	-0.000162754	0.000898245	0.00192381	0.000337651	0.00100581	0.00124658	0.000516585	0.000822005	0.000649015	-9.11332e-05	0.00122469	0.000883082	0.000361392	NA	-0.0014946	-0.000850668	-5.239e-05	0.00103434	0.000538662	0.00136372	0.000845404	0.00190501	0.000961565	0.00271785	0.00133245	0.00281702	0.00303176	0.00172841	0.00644819	0.00818606	0.0232173	0.0295426	0.0347636	0.0407407	0.0462885	0.0363827	0.0478664	0.0457067	0.0465706	0.0488837
17	0.00280057	0.00171825	0.00242873	0.0012231	0.00244096	0.00352924	0.00241642	0.00258978	0.00205377	0.00183465	0.0031625	0.00189687	0.00448689	0.00227129	0.00138945	-0.0014946	NA	0.000674169	-0.00033559	0.00197211	0.00194959	0.00271723	0.00226611	0.00253618	0.0024365	0.00317947	0.0024045	0.00339828	0.00370963	0.00309081	0.00665715	0.0100446	0.0252701	0.0310946	0.0356093	0.0431396	0.0486428	0.0378642	0.0481964	0.0474086	0.0482927	0.0486505
18	0.00276055	0.00276922	0.0029887	0.00149428	0.00198844	0.00219433	0.00153591	0.00205705	0.00125647	0.00168462	0.00160205	0.00114576	0.00268706	0.00208993	0.00138289	-0.000850668	0.000674169	NA	0.000230705	0.00241399	0.00241415	0.00257067	0.00262768	0.00175896	0.00231531	0.00307777	0.00217263	0.00322613	0.00512691	0.00340475	0.00757863	0.00999434	0.0248638	0.0302462	0.0347097	0.0421848	0.0469068	0.0379097	0.0473349	0.0455926	0.0475319	0.0509741
19	0.00189858	0.00275293	0.00314657	0.000867278	0.00165932	0.00224823	0.00214429	0.00343953	0.000787565	0.00190173	0.0011496	0.00226752	0.00276443	0.00142853	0.00191724	-5.239e-05	-0.00033559	0.000230705	NA	0.00145524	0.00136964	0.00221204	0.00255476	0.00171833	0.00195571	0.00238435	0.00201833	0.00275078	0.0032371	0.0020731	0.00529076	0.00677113	0.019218	0.0255363	0.0285859	0.0364485	0.0408712	0.0324059	0.0413478	0.0404601	0.0424214	0.042788
20	0.00140799	5.76973e-05	0.000427183	0.000300825	0.000397488	0.00160505	0.00119901	0.00101269	0.000167406	0.000768534	0.000808886	0.000850168	0.000350564	0.000185962	-4.49416e-05	0.00103434	0.00197211	0.00241399	0.00145524	NA	0.000305201	0.00037064	-0.000219002	0.000212762	0.00087261	-5.55632e-05	0.000621115	0.00179286	0.00217972	0.00195381	0.00624796	0.00799145	0.0216377	0.0284662	0.0324128	0.0399066	0.0450896	0.0351551	0.0455445	0.0440474	0.0457867	0.0448911
21	0.000435606	0.000766273	0.000886766	0.000138291	0.000768955	0.000647301	0.00045983	0.000728247	-0.000233938	0.000688641	0.000324176	0.000130555	0.00175208	0.000472801	0.000609069	0.000538662	0.00194959	0.00241415	0.00136964	0.000305201	NA	-0.000408025	0.00057971	0.000395494	0.000469146	0.000659242	-0.000569955	0.00210202	0.000673859	0.00133264	0.00434278	0.00628555	0.0207046	0.0263665	0.0306849	0.0371059	0.0414766	0.0323301	0.0424069	0.0416723	0.0423876	0.0432394
22	0.0018736	0.00179733	0.00118801	0.000618922	0.000450951	0.00142229	0.000399623	0.00146405	0.000370981	0.000866642	0.00175775	0.00049827	0.0012372	-0.000179767	0.000543597	0.00136372	0.00271723	0.00257067	0.00221204	0.00037064	-0.000408025	NA	0.000433818	0.000659165	0.0006176	0.0005452	0.00041896	0.00140316	0.00298905	0.00260842	0.00563859	0.00807979	0.0225201	0.0291369	0.0326716	0.0407115	0.0452025	0.0354224	0.0473048	0.0449727	0.0461408	0.047093
23	0.00186535	0.000573865	0.000832187	0.000451431	-0.000268285	0.000476774	0.000825734	0.000978626	-0.000455098	-0.000342106	0.00105317	0.000840794	-0.000230189	-2.14224e-05	0.00112773	0.000845404	0.00226611	0.00262768	0.00255476	-0.000219002	0.00057971	0.000433818	NA	0.00109352	0.000285055	0.000176557	0.000147429	0.00127454	0.00162293	0.000710493	0.00460974	0.00717271	0.0223655	0.0287136	0.0321996	0.0399598	0.0441808	0.0351282	0.0451678	0.042838	0.0451816	0.0470383
24	0.00102028	0.000538551	0.000874353	0.000508786	0.000637127	0.000706722	0.000615484	0.00114248	0.000520662	0.000329755	0.000829452	-9.1268e-05	-0.000180172	0.000536918	0.000587848	0.00190501	0.00253618	0.00175896	0.00171833	0.000212762	0.000395494	0.000659165	0.00109352	NA	0.000130421	0.000662639	0.000188812	0.00104648	0.00136412	0.000334077	0.00450307	0.00654101	0.0194002	0.0262927	0.0296959	0.0348139	0.0409162	0.0322689	0.0411734	0.0397214	0.0413332	0.0422159
25	0.000950323	0.000990263	0.001003	0.000576451	-8.58866e-05	0.00121534	0.000878431	0.00117987	0.000750562	0.00114216	0.00148065	0.0003645	0.00105171	2.81502e-06	0.00033445	0.000961565	0.0024365	0.00231531	0.00195571	0.00087261	0.000469146	0.0006176	0.000285055	0.000130421	NA	0.000131104	-0.000427078	0.00124637	0.00108957	0.00046463	0.00412644	0.00589058	0.0192163	0.0245283	0.0286503	0.0356364	0.0396957	0.0308586	0.0408545	0.0385959	0.0410867	0.0422045
26	0.00147744	0.00125113	0.00101812	0.000401236	0.000593212	0.00106067	0.00100945	0.000807974	0.000492015	0.000477841	0.00120526	0.00108641	0.00142614	0.000632651	0.0012873	0.00271785	0.00317947	0.00307777	0.00238435	-5.55632e-05	0.000659242	0.0005452	0.000176557	0.000662639	0.000131104	NA	4.20947e-05	0.00123558	0.00131389	0.000659748	0.00512628	0.00672757	0.0199586	0.0255494	0.0290335	0.0358616	0.0406148	0.03135	0.0409683	0.0399708	0.0416525	0.042911
27	0.00129247	0.000478963	0.000356158	5.08276e-05	0.000774192	0.00124158	0.000238518	0.000442514	0.000462491	-0.000379337	0.000917846	7.43718e-05	0.000313556	7.29252e-05	0.000740486	0.00133245	0.0024045	0.00217263	0.00201833	0.000621115	-0.000569955	0.00041896	0.000147429	0.000188812	-0.000427078	4.20947e-05	NA	-0.000180367	-0.00122564	-0.000193245	0.00272454	0.00440599	0.0157766	0.0210435	0.025535	0.0313421	0.0358258	0.0279167	0.03735	0.0359388	0.0371247	0.0376159
28	0.00290473	0.00196932	0.00164313	0.000717044	0.00141074	0.00117209	0.00144831	0.00140237	0.00124782	0.00170862	0.00174009	0.00159059	0.00249409	0.00103854	0.00218574	0.00281702	0.00339828	0.00322613	0.00275078	0.00179286	0.00210202	0.00140316	0.00127454	0.00104648	0.00124637	0.00123558	-0.000180367	NA	0.000955365	6.16582e-06	0.00200297	0.00369357	0.0143441	0.0187036	0.0225012	0.0292355	0.0325414	0.0246935	0.0325709	0.0314766	0.0330836	0.0338279
29	0.00285084	0.00212399	0.00197896	0.00172153	0.00218925	0.00317326	0.00282936	0.00167935	0.00176649	0.00218449	0.00245103	0.00215887	0.0024252	0.00135345	0.00206727	0.00303176	0.00370963	0.00512691	0.0032371	0.00217972	0.000673859	0.00298905	0.00162293	0.00136412	0.00108957	0.00131389	-0.00122564	0.000955365	NA	-0.000656059	0.000981755	0.00133344	0.0109118	0.0148035	0.0195689	0.0216154	0.0281123	0.0206733	0.0280366	0.0279095	0.0294792	0.0294583
30	0.0018119	0.0012432	0.000703923	0.000976242	0.00197229	0.00203777	0.000544562	0.00103472	0.000678636	0.00147596	0.00164833	0.000991856	0.001261	0.00199727	0.00209325	0.00172841	0.00309081	0.00340475	0.0020731	0.00195381	0.00133264	0.00260842	0.000710493	0.000334077	0.00046463	0.000659748	-0.000193245	6.16582e-06	-0.000656059	NA	-0.00050537	0.00167251	0.0103858	0.0149012	0.0184184	0.0248019	0.0297512	0.0210195	0.0289121	0.0277864	0.0289018	0.0311454
31	0.00742053	0.00610877	0.00580084	0.00446543	0.00593231	0.00577084	0.00584839	0.0066164	0.00498585	0.00539448	0.00604528	0.00549894	0.00665541	0.00548864	0.00586238	0.00644819	0.00665715	0.00757863	0.00529076	0.00624796	0.00434278	0.00563859	0.00460974	0.00450307	0.00412644	0.00512628	0.00272454	0.00200297	0.000981755	-0.00050537	NA	0.00016705	0.00626502	0.0101331	0.0121543	0.0171239	0.0208793	0.0151141	0.0202514	0.0204342	0.0198585	0.0221197
32	0.00827143	0.00839892	0.00759538	0.0068245	0.0066768	0.00914903	0.00817681	0.00749758	0.00781722	0.00767152	0.00853022	0.00795995	0.00719193	0.00812723	0.00833814	0.00818606	0.0100446	0.00999434	0.00677113	0.00799145	0.00628555	0.00807979	0.00717271	0.00654101	0.00589058	0.00672757	0.00440599	0.00369357	0.00133344	0.00167251	0.00016705	NA	0.00462667	0.00601849	0.00931974	0.0124719	0.0160439	0.0112104	0.0160651	0.0163284	0.0163698	0.0164041
33	0.0225425	0.0221535	0.0217153	0.0203884	0.022107	0.0234146	0.0224976	0.0230468	0.0220085	0.0223421	0.0228493	0.0218742	0.024141	0.0213704	0.0223174	0.0232173	0.0252701	0.0248638	0.019218	0.0216377	0.0207046	0.0225201	0.0223655	0.0194002	0.0192163	0.0199586	0.0157766	0.0143441	0.0109118	0.0103858	0.00626502	0.00462667	NA	-0.0015944	-0.000506829	0.0010543	0.00335551	0.000614811	0.00404683	0.00400495	0.00504729	0.00309918
34	0.028009	0.0284214	0.0264749	0.0260316	0.0281831	0.0289736	0.027655	0.0285995	0.0284463	0.0289007	0.0289049	0.0290416	0.0290414	0.0282107	0.02858	0.0295426	0.0310946	0.0302462	0.0255363	0.0284662	0.0263665	0.0291369	0.0287136	0.0262927	0.0245283	0.0255494	0.0210435	0.0187036	0.0148035	0.0149012	0.0101331	0.00601849	-0.0015944	NA	-0.000843131	-0.00148836	0.00127731	1.04437e-05	0.00136486	0.00131693	0.00187889	0.00146431
35	0.0332302	0.0329365	0.03229	0.0294033	0.0323175	0.0335406	0.0323941	0.0322746	0.0319133	0.0326523	0.0329346	0.0321001	0.0322277	0.0323728	0.0334548	0.0347636	0.0356093	0.0347097	0.0285859	0.0324128	0.0306849	0.0326716	0.0321996	0.0296959	0.0286503	0.0290335	0.025535	0.0225012	0.0195689	0.0184184	0.0121543	0.00931974	-0.000506829	-0.000843131	NA	0.00107277	0.00157834	7.24335e-05	0.00100376	0.00191284	0.00186762	0.00209613
36	0.0412518	0.0406098	0.0397435	0.0364052	0.0409259	0.040739	0.0410089	0.0404661	0.0397889	0.0402247	0.0400125	0.0405162	0.040446	0.0394077	0.039105	0.0407407	0.0431396	0.0421848	0.0364485	0.0399066	0.0371059	0.0407115	0.0399598	0.0348139	0.0356364	0.0358616	0.0313421	0.0292355	0.0216154	0.0248019	0.0171239	0.0124719	0.0010543	-0.00148836	0.00107277	NA	-0.000274736	0.00141838	-0.000478404	0.00120817	0.00155832	-0.000715728
37	0.0463123	0.0459441	0.0437045	0.042009	0.0445074	0.045469	0.0451453	0.0456995	0.0443565	0.0455485	0.0457075	0.0449479	0.0455243	0.0446255	0.0450284	0.0462885	0.0486428	0.0469068	0.0408712	0.0450896	0.0414766	0.0452025	0.0441808	0.0409162	0.0396957	0.0406148	0.0358258	0.0325414	0.0281123	0.0297512	0.0208793	0.0160439	0.00335551	0.00127731	0.00157834	-0.000274736	NA	-0.000203461	0.00152414	0.00153118	0.000844552	0.00283091
38	0.0360889	0.0355433	0.0343803	0.032384	0.0356331	0.0366435	0.0352375	0.0363771	0.0359347	0.0359336	0.036047	0.0354374	0.0359261	0.0350595	0.0354124	0.0363827	0.0378642	0.0379097	0.0324059	0.0351551	0.0323301	0.0354224	0.0351282	0.0322689	0.0308586	0.03135	0.0279167	0.0246935	0.0206733	0.0210195	0.0151141	0.0112104	0.000614811	1.04437e-05	7.24335e-05	0.00141838	-0.000203461	NA	0.00206219	0.00112303	0.000979408	0.00266081
39	0.0460742	0.0453617	0.0447088	0.041554	0.045466	0.0455868	0.0451232	0.0458352	0.0451274	0.0460015	0.0459436	0.0451264	0.0471462	0.0451262	0.0457502	0.0478664	0.0481964	0.0473349	0.0413478	0.0455445	0.0424069	0.0473048	0.0451678	0.0411734	0.0408545	0.0409683	0.03735	0.0325709	0.0280366	0.0289121	0.0202514	0.0160651	0.00404683	0.00136486	0.00100376	-0.000478404	0.00152414	0.00206219	NA	0.000873045	0.000305621	0.000953007
40	0.0442704	0.0446892	0.0435808	0.0397232	0.0445703	0.0446118	0.0439302	0.0451073	0.0434574	0.0433616	0.0441001	0.0437672	0.0448137	0.0438801	0.0444061	0.0457067	0.0474086	0.0455926	0.0404601	0.0440474	0.0416723	0.0449727	0.042838	0.0397214	0.0385959	0.0399708	0.0359388	0.0314766	0.0279095	0.0277864	0.0204342	0.0163284	0.00400495	0.00131693	0.00191284	0.00120817	0.00153118	0.00112303	0.000873045	NA	0.00132657	0.00506719
41	0.0457441	0.0461298	0.0452405	0.0413141	0.0457522	0.046147	0.0448314	0.0473148	0.0447515	0.0453325	0.0457523	0.0450412	0.0464186	0.0454468	0.0458919	0.0465706	0.0482927	0.0475319	0.0424214	0.0457867	0.0423876	0.0461408	0.0451816	0.0413332	0.0410867	0.0416525	0.0371247	0.0330836	0.0294792	0.0289018	0.0198585	0.0163698	0.00504729	0.00187889	0.00186762	0.00155832	0.000844552	0.000979408	0.000305621	0.00132657	NA	0.00351196
42	0.0469783	0.0499726	0.0474794	0.0434571	0.0463398	0.0474255	0.0467078	0.0479979	0.0469843	0.0457094	0.0483783	0.0477512	0.0502113	0.0464601	0.0473388	0.0488837	0.0486505	0.0509741	0.042788	0.0448911	0.0432394	0.047093	0.0470383	0.0422159	0.0422045	0.042911	0.0376159	0.0338279	0.0294583	0.0311454	0.0221197	0.0164041	0.00309918	0.00146431	0.00209613	-0.000715728	0.00283091	0.00266081	0.000953007	0.00506719	0.00351196	NA
