# Supplementary material for: Strong population differentiation in lingcod (Ophiodon elongatus) is driven by a small portion of the genome
Source: Evol Appl. 2020 Jun 29;13(10):2536–54. doi: 10.1111/eva.13037 (PMC7691466; doi:10.1111/eva.13037)
Supplement: Supplementary file 19 — Table S15 [file EVA-13-2536-s019.xlsx]

## Sheet: ling_sans_dups_inds_n_outliers_
	1	2	3	4	5	6	7	8	9	10	11	12	13	14	15	16	17	18	19	20	21	22	23	24	25	26	27	28	29	30	31	32	33	34	35	36	37	38	39	40	41	42
1	NA	0.000447575	0.00144527	0.00117703	0.000867286	0.00225151	0.000995087	0.00186466	0.00111851	0.00139752	0.000468556	0.000840924	0.000717226	0.000313245	0.000389884	8.27028e-05	0.00228658	0.00256456	0.00191338	0.00136171	0.000566597	0.00200778	0.00194453	0.00107619	0.000929394	0.00152189	0.0014861	0.00255798	0.00186373	0.000881801	0.00308668	0.00187833	0.00167947	0.000769787	0.00227843	0.00370602	0.00329444	0.00201541	0.00280061	0.00267554	0.00198489	0.00357651
2	0.000447575	NA	0.000127133	0.000426901	0.000920369	0.0017247	0.000597953	0.00172128	0.000445071	0.000947976	0.00103897	0.00151151	0.000834206	0.00117097	0.000536524	0.00175629	0.00123047	0.00248962	0.00280949	5.58808e-05	0.000716798	0.00174106	0.000498496	0.000400243	0.000960307	0.00127008	0.000451459	0.00138534	0.000776393	-1.72191e-05	0.00140296	0.00152769	0.000541799	0.000388576	0.00130895	0.00227353	0.00226524	0.000798207	0.00144933	0.00265041	0.00181244	0.00604684
3	0.00144527	0.000127133	NA	0.000160642	0.000137951	0.000748413	-0.000139089	0.002614	0.00128207	0.000968755	0.00155675	0.000388072	0.00110969	3.70285e-05	1.11409e-05	-0.000408977	0.00181251	0.00271002	0.00297478	0.000365603	0.000819492	0.00112724	0.000703201	0.00073022	0.000901764	0.00110236	0.000349333	0.00105347	0.000786194	-0.000500194	0.00134507	0.00108451	0.000554858	-0.00101294	0.00129927	0.00211006	0.000584779	0.000222749	0.00147488	0.00215777	0.00165653	0.00422447
4	0.00117703	0.000426901	0.000160642	NA	0.00017829	9.55853e-05	-0.000106096	0.000923119	-0.000482391	-1.03363e-05	4.32638e-05	1.41694e-05	0.000448758	0.000360885	0.00066426	0.000673746	0.000919044	0.00124759	0.00102983	0.000324752	0.000151137	0.000617891	0.00042872	0.000501289	0.000659768	0.000460873	8.40597e-05	0.000257435	0.000621514	2.26211e-05	0.000706677	0.000874056	0.000756971	0.000327503	0.000433971	0.0012467	0.00182014	0.000489707	0.00123352	0.00107214	0.000641148	0.00312493
5	0.000867286	0.000920369	0.000137951	0.00017829	NA	0.000530609	0.000110825	0.000991474	1.92069e-05	0.000507091	4.81879e-06	0.00039647	0.000468028	0.00118787	0.000570843	0.00186245	0.00211137	0.00183624	0.00188248	0.000542969	0.000799237	0.000497733	-0.000174026	0.000691835	-4.02453e-05	0.000686764	0.000867579	0.000853818	0.000775488	0.000772952	0.00129472	-0.000190254	0.000445256	0.000171143	0.000628177	0.00262336	0.000681971	0.0008645	0.00154374	0.00250795	0.00141095	0.00205429
6	0.00225151	0.0017247	0.000748413	9.55853e-05	0.000530609	NA	0.000211965	0.000490655	-0.000432118	0.00058766	0.000118893	6.26741e-05	0.00213326	0.00120951	0.000492333	9.38893e-05	0.0029769	0.00196035	0.00196007	0.00145589	0.000647356	0.00145447	0.00037264	0.000566762	0.00098027	0.00103685	0.0010044	0.00031476	0.00145618	0.000475569	0.000825532	0.00193261	0.00127913	0.000305882	0.00144408	0.00185171	0.00127105	0.00148629	0.00119961	0.0021161	0.0015167	0.00281288
7	0.000995087	0.000597953	-0.000139089	-0.000106096	0.000110825	0.000211965	NA	0.00156555	-0.000119173	0.000658016	0.00145626	-3.04814e-05	0.000191416	0.00102922	0.00108821	0.00074287	0.00188999	0.00126965	0.00210462	0.00119304	0.000461064	0.000344036	0.000750972	0.000468454	0.000786406	0.00102315	0.000150395	0.000747592	0.00132987	-0.000818148	0.00116178	0.00126006	0.000942565	-0.000293316	0.00100387	0.00313228	0.0018833	0.000783699	0.00169684	0.00233769	0.00100509	0.00305848
8	0.00186466	0.00172128	0.002614	0.000923119	0.000991474	0.000490655	0.00156555	NA	8.17105e-05	0.00107153	0.000782096	0.00085055	0.00111821	0.00130465	0.00174614	0.00103727	0.00188782	0.00171559	0.00332211	0.000934338	0.000599458	0.00134723	0.000807731	0.000944249	0.00111151	0.000741289	0.000440269	0.000765448	0.000291162	-0.000216098	0.0017216	0.000477509	0.00117004	0.000290815	0.000142998	0.00153241	0.00130521	0.00121747	0.00121394	0.00239362	0.00243121	0.00315045
9	0.00111851	0.000445071	0.00128207	-0.000482391	1.92069e-05	-0.000432118	-0.000119173	8.17105e-05	NA	-0.000244174	0.000249355	-0.000405613	-0.00139496	3.7266e-06	0.000219613	0.000302359	0.00154324	0.000951246	0.000622465	0.000204828	-0.000368092	0.000325269	-0.000522379	0.000400642	0.000637106	0.000445197	0.000255141	0.000417314	4.73966e-05	-0.000901976	1.4042e-05	0.000532148	-0.000135599	-2.45413e-05	-0.000103218	0.0011717	0.000418266	0.000936327	0.00112483	0.0012539	0.000348776	0.00272987
10	0.00139752	0.000947976	0.000968755	-1.03363e-05	0.000507091	0.00058766	0.000658016	0.00107153	-0.000244174	NA	0.00100853	-0.00020747	0.000404504	0.000200234	0.000696501	0.000613881	0.00146763	0.00150506	0.00178261	0.000786525	0.000681005	0.000886949	-0.000415376	0.000205125	0.00104721	0.000527569	-0.000547552	0.000979524	0.000619075	0.000104812	0.000699132	0.000657553	0.000617145	0.00078738	0.00111672	0.00198454	0.00206455	0.00131404	0.00237088	0.00141096	0.00130282	0.00169472
11	0.000468556	0.00103897	0.00155675	4.32638e-05	4.81879e-06	0.000118893	0.00145626	0.000782096	0.000249355	0.00100853	NA	0.000490748	0.001101	0.00164066	0.000961351	0.000429702	0.00281815	0.00144495	0.00111657	0.000817859	0.000297145	0.00181528	0.00102647	0.000800683	0.00146635	0.00123768	0.000789303	0.00103136	0.000868014	0.000194056	0.00130361	0.00152603	0.00105966	0.000710375	0.00125986	0.00159828	0.00212039	0.00135054	0.00217533	0.00212888	0.001608	0.00437833
12	0.000840924	0.00151151	0.000388072	1.41694e-05	0.00039647	6.26741e-05	-3.04814e-05	0.00085055	-0.000405613	-0.00020747	0.000490748	NA	0.00129205	0.000353371	0.000332084	-0.00029702	0.0015243	0.000967151	0.00230552	0.000940203	3.71782e-05	0.000536897	0.000838844	-0.000120852	0.000297628	0.00112911	-6.46851e-05	0.000815393	0.000483683	-0.000352883	0.000772531	0.000998677	0.000224786	0.00107879	0.00068723	0.00260195	0.00169811	0.00094055	0.00168776	0.00211577	0.00127227	0.00421694
13	0.000717226	0.000834206	0.00110969	0.000448758	0.000468028	0.00213326	0.000191416	0.00111821	-0.00139496	0.000404504	0.001101	0.00129205	NA	0.000830482	0.00117173	0.00101427	0.0041145	0.00255456	0.00265652	0.000150203	0.0015181	0.00120806	-0.000377158	-0.000414654	0.000879381	0.00129257	0.000349053	0.00180158	0.00101343	-7.77243e-05	0.00185276	0.000291379	0.00242635	0.000830544	0.000171227	0.00147933	0.00125164	0.000856555	0.00272421	0.00222471	0.0015183	0.00537713
14	0.000313245	0.00117097	3.70285e-05	0.000360885	0.00118787	0.00120951	0.00102922	0.00130465	3.7266e-06	0.000200234	0.00164066	0.000353371	0.000830482	NA	0.000162951	0.000738505	0.00193971	0.0019368	0.00145891	9.55214e-05	0.000456272	-0.000202347	-0.000137699	0.000417716	-0.000118043	0.000657299	1.24415e-06	0.000389232	-0.00023975	0.000567046	0.000699213	0.0011969	-0.0002949	0.000149124	0.000758522	0.00118493	0.00110946	0.000441169	0.00145614	0.00198378	0.00135855	0.00250899
15	0.000389884	0.000536524	1.11409e-05	0.00066426	0.000570843	0.000492333	0.00108821	0.00174614	0.000219613	0.000696501	0.000961351	0.000332084	0.00117173	0.000162951	NA	0.000286273	0.00111029	0.00121968	0.00188331	-1.03065e-05	0.000564019	0.000604392	0.00105133	0.000510531	0.000296891	0.00137966	0.000641687	0.0014574	0.000480394	0.000675276	0.00112299	0.00131275	0.000423627	0.000335654	0.00177665	0.000606947	0.00128429	0.000553363	0.0018924	0.00236671	0.00169311	0.00324647
16	8.27028e-05	0.00175629	-0.000408977	0.000673746	0.00186245	9.38893e-05	0.00074287	0.00103727	0.000302359	0.000613881	0.000429702	-0.00029702	0.00101427	0.000738505	0.000286273	NA	-0.0014868	-0.000935629	-0.000270645	0.000856455	0.000306134	0.00124918	0.000713706	0.0015495	0.000588997	0.00257928	0.00110167	0.00190747	0.00122833	6.25783e-05	0.00138556	0.000909067	0.00110477	0.00091782	0.0026939	0.00187768	0.00214695	0.00113183	0.00354754	0.00316388	0.00168865	0.00418864
17	0.00228658	0.00123047	0.00181251	0.000919044	0.00211137	0.0029769	0.00188999	0.00188782	0.00154324	0.00146763	0.00281815	0.0015243	0.0041145	0.00193971	0.00111029	-0.0014868	NA	0.000738774	-0.000482845	0.00157111	0.00141845	0.00258892	0.0017991	0.00199266	0.00200289	0.00286196	0.00218973	0.00249588	0.0020501	0.00150528	0.00151296	0.00308214	0.00354184	0.00278004	0.00363348	0.00423711	0.00459799	0.00281214	0.00367844	0.00492135	0.00327317	0.00325875
18	0.00256456	0.00248962	0.00271002	0.00124759	0.00183624	0.00196035	0.00126965	0.00171559	0.000951246	0.00150506	0.00144495	0.000967151	0.00255456	0.0019368	0.00121968	-0.000935629	0.000738774	NA	4.06388e-05	0.0021785	0.00210769	0.00256403	0.00243942	0.00140145	0.00192184	0.00282827	0.00172861	0.00208733	0.00306984	0.00154211	0.00241895	0.00251475	0.00258846	0.00139279	0.00256938	0.00336496	0.00296364	0.0027841	0.00314469	0.00333469	0.00301019	0.00657714
19	0.00191338	0.00280949	0.00297478	0.00102983	0.00188248	0.00196007	0.00210462	0.00332211	0.000622465	0.00178261	0.00111657	0.00230552	0.00265652	0.00145891	0.00188331	-0.000270645	-0.000482845	4.06388e-05	NA	0.00143951	0.0013306	0.00213337	0.00246104	0.00178891	0.00222142	0.00260563	0.00264724	0.00313031	0.00327718	0.00218545	0.00282949	0.00255851	0.00216699	0.00266624	0.00214156	0.00406783	0.0032202	0.0031701	0.00351869	0.00428428	0.00420277	0.00496675
20	0.00136171	5.58808e-05	0.000365603	0.000324752	0.000542969	0.00145589	0.00119304	0.000934338	0.000204828	0.000786525	0.000817859	0.000940203	0.000150203	9.55214e-05	-1.03065e-05	0.000856455	0.00157111	0.0021785	0.00143951	NA	0.000170723	0.000291915	-0.000263291	0.000165111	0.00078596	-6.54681e-05	0.000451932	0.000954129	0.00051209	0.000604549	0.00156614	0.00097457	-8.41335e-05	0.000456026	0.000969734	0.00194637	0.00179621	0.000568662	0.00212501	0.00233122	0.00211377	0.00114855
21	0.000566597	0.000716798	0.000819492	0.000151137	0.000799237	0.000647356	0.000461064	0.000599458	-0.000368092	0.000681005	0.000297145	3.71782e-05	0.0015181	0.000456272	0.000564019	0.000306134	0.00141845	0.00210769	0.0013306	0.000170723	NA	-0.000354476	0.000627459	0.000396941	0.000503705	0.00073568	-0.0004576	0.00177896	-0.000412041	0.000379811	0.000501703	0.000302312	0.000797729	0.000262677	0.00116608	0.00118904	0.000319291	-0.000196555	0.00122094	0.00221672	0.000785167	0.00194907
22	0.00200778	0.00174106	0.00112724	0.000617891	0.000497733	0.00145447	0.000344036	0.00134723	0.000325269	0.000886949	0.00181528	0.000536897	0.00120806	-0.000202347	0.000604392	0.00124918	0.00258892	0.00256403	0.00213337	0.000291915	-0.000354476	NA	0.000482186	0.000588331	0.000581229	0.000563207	0.000347304	0.000641731	0.00139485	0.00119558	0.000798568	0.00102045	0.000656097	0.000890729	0.000843017	0.00226243	0.0014211	0.00055991	0.00351761	0.00292087	0.00182375	0.00286862
23	0.00194453	0.000498496	0.000703201	0.00042872	-0.000174026	0.00037264	0.000750972	0.000807731	-0.000522379	-0.000415376	0.00102647	0.000838844	-0.000377158	-0.000137699	0.00105133	0.000713706	0.0017991	0.00243942	0.00246104	-0.000263291	0.000627459	0.000482186	NA	0.00102743	0.00018205	0.000130225	-7.62326e-05	0.000488566	-7.63408e-05	-0.000745601	-0.000256644	5.79786e-05	0.000533094	0.000518421	0.000370397	0.00155566	0.00039795	0.00026872	0.00128705	0.000678091	0.000873081	0.00290249
24	0.00107619	0.000400243	0.00073022	0.000501289	0.000691835	0.000566762	0.000468454	0.000944249	0.000400642	0.000205125	0.000800683	-0.000120852	-0.000414654	0.000417716	0.000510531	0.0015495	0.00199266	0.00140145	0.00178891	0.000165111	0.000396941	0.000588331	0.00102743	NA	0.000108453	0.000739889	0.000207409	0.000660335	0.000356582	-0.000474652	0.000944313	0.000852515	7.91824e-05	0.00101992	0.00108527	-8.60321e-05	0.000934678	0.000722569	0.00114402	0.00133393	0.000985353	0.00218634
25	0.000929394	0.000960307	0.000901764	0.000659768	-4.02453e-05	0.00098027	0.000786406	0.00111151	0.000637106	0.00104721	0.00146635	0.000297628	0.000879381	-0.000118043	0.000296891	0.000588997	0.00200289	0.00192184	0.00222142	0.00078596	0.000503705	0.000581229	0.00018205	0.000108453	NA	0.000202924	-0.000267404	0.00100917	0.000327818	-0.000252399	0.000753403	0.000502797	0.000555862	-6.00252e-05	0.000801688	0.00172108	0.000653884	7.94195e-05	0.00186019	0.00110171	0.00172644	0.00320914
26	0.00152189	0.00127008	0.00110236	0.000460873	0.000686764	0.00103685	0.00102315	0.000741289	0.000445197	0.000527569	0.00123768	0.00112911	0.00129257	0.000657299	0.00137966	0.00257928	0.00286196	0.00282827	0.00260563	-6.54681e-05	0.00073568	0.000563207	0.000130225	0.000739889	0.000202924	NA	0.000217742	0.00104464	0.000506635	4.03642e-06	0.00176222	0.00127359	0.000933426	0.000418911	0.00059752	0.00121772	0.000742908	-8.28186e-05	0.00101085	0.00173285	0.00145314	0.00303772
27	0.0014861	0.000451459	0.000349333	8.40597e-05	0.000867579	0.0010044	0.000150395	0.000440269	0.000255141	-0.000547552	0.000789303	-6.46851e-05	0.000349053	1.24415e-06	0.000641687	0.00110167	0.00218973	0.00172861	0.00264724	0.000451932	-0.0004576	0.000347304	-7.62326e-05	0.000207409	-0.000267404	0.000217742	NA	0.000173411	-0.00106047	-0.000108253	0.000933972	0.000675187	-0.000171169	-0.000579528	0.000701132	0.000937108	0.000228696	0.000333956	0.00181069	0.00180231	0.00105538	0.00251538
28	0.00255798	0.00138534	0.00105347	0.000257435	0.000853818	0.00031476	0.000747592	0.000765448	0.000417314	0.000979524	0.00103136	0.000815393	0.00180158	0.000389232	0.0014574	0.00190747	0.00249588	0.00208733	0.00313031	0.000954129	0.00177896	0.000641731	0.000488566	0.000660335	0.00100917	0.00104464	0.000173411	NA	0.00162118	0.000402748	0.00118288	0.00127263	0.00121293	0.000420933	0.00111485	0.00294826	0.00118811	0.000809363	0.00118523	0.00141447	0.00129352	0.00313742
29	0.00186373	0.000776393	0.000786194	0.000621514	0.000775488	0.00145618	0.00132987	0.000291162	4.73966e-05	0.000619075	0.000868014	0.000483683	0.00101343	-0.00023975	0.000480394	0.00122833	0.0020501	0.00306984	0.00327718	0.00051209	-0.000412041	0.00139485	-7.63408e-05	0.000356582	0.000327818	0.000506635	-0.00106047	0.00162118	NA	0.000198721	0.00119461	0.000415334	0.000833645	9.94124e-05	0.00164751	-0.00111401	0.000649238	0.000316122	0.000513268	0.00158014	0.00154236	0.00329297
30	0.000881801	-1.72191e-05	-0.000500194	2.26211e-05	0.000772952	0.000475569	-0.000818148	-0.000216098	-0.000901976	0.000104812	0.000194056	-0.000352883	-7.77243e-05	0.000567046	0.000675276	6.25783e-05	0.00150528	0.00154211	0.00218545	0.000604549	0.000379811	0.00119558	-0.000745601	-0.000474652	-0.000252399	4.03642e-06	-0.000108253	0.000402748	0.000198721	NA	-0.000573697	0.000282037	-0.000557727	-0.000879279	-0.000321935	0.00133517	0.00153687	-0.000179274	0.000620532	0.000726462	0.000238574	0.00394307
31	0.00308668	0.00140296	0.00134507	0.000706677	0.00129472	0.000825532	0.00116178	0.0017216	1.4042e-05	0.000699132	0.00130361	0.000772531	0.00185276	0.000699213	0.00112299	0.00138556	0.00151296	0.00241895	0.00282949	0.00156614	0.000501703	0.000798568	-0.000256644	0.000944313	0.000753403	0.00176222	0.000933972	0.00118288	0.00119461	-0.000573697	NA	0.000835702	0.000875676	0.00101332	0.000468257	0.00150242	0.00119072	0.00144552	0.000452411	0.00180457	-0.00024058	0.00304353
32	0.00187833	0.00152769	0.00108451	0.000874056	-0.000190254	0.00193261	0.00126006	0.000477509	0.000532148	0.000657553	0.00152603	0.000998677	0.000291379	0.0011969	0.00131275	0.000909067	0.00308214	0.00251475	0.00255851	0.00097457	0.000302312	0.00102045	5.79786e-05	0.000852515	0.000502797	0.00127359	0.000675187	0.00127263	0.000415334	0.000282037	0.000835702	NA	0.00163826	-8.94027e-05	0.00110345	0.00132206	0.00110213	0.00138935	0.00116171	0.00224382	0.00103734	0.00277568
33	0.00167947	0.000541799	0.000554858	0.000756971	0.000445256	0.00127913	0.000942565	0.00117004	-0.000135599	0.000617145	0.00105966	0.000224786	0.00242635	-0.0002949	0.000423627	0.00110477	0.00354184	0.00258846	0.00216699	-8.41335e-05	0.000797729	0.000656097	0.000533094	7.91824e-05	0.000555862	0.000933426	-0.000171169	0.00121293	0.000833645	-0.000557727	0.000875676	0.00163826	NA	-0.00096269	-0.00088752	-0.000240513	-1.01914e-05	-0.000363994	0.00082533	0.000936013	0.00144286	0.000912086
34	0.000769787	0.000388576	-0.00101294	0.000327503	0.000171143	0.000305882	-0.000293316	0.000290815	-2.45413e-05	0.00078738	0.000710375	0.00107879	0.000830544	0.000149124	0.000335654	0.00091782	0.00278004	0.00139279	0.00266624	0.000456026	0.000262677	0.000890729	0.000518421	0.00101992	-6.00252e-05	0.000418911	-0.000579528	0.000420933	9.94124e-05	-0.000879279	0.00101332	-8.94027e-05	-0.00096269	NA	-0.000288553	-0.000994139	0.000172208	0.000314049	0.000267478	0.000273288	0.000460147	0.00186762
35	0.00227843	0.00130895	0.00129927	0.000433971	0.000628177	0.00144408	0.00100387	0.000142998	-0.000103218	0.00111672	0.00125986	0.00068723	0.000171227	0.000758522	0.00177665	0.0026939	0.00363348	0.00256938	0.00214156	0.000969734	0.00116608	0.000843017	0.000370397	0.00108527	0.000801688	0.00059752	0.000701132	0.00111485	0.00164751	-0.000321935	0.000468257	0.00110345	-0.00088752	-0.000288553	NA	0.00134891	0.00086954	0.000309629	0.000300247	0.00129938	0.000944416	0.00191922
36	0.00370602	0.00227353	0.00211006	0.0012467	0.00262336	0.00185171	0.00313228	0.00153241	0.0011717	0.00198454	0.00159828	0.00260195	0.00147933	0.00118493	0.000606947	0.00187768	0.00423711	0.00336496	0.00406783	0.00194637	0.00118904	0.00226243	0.00155566	-8.60321e-05	0.00172108	0.00121772	0.000937108	0.00294826	-0.00111401	0.00133517	0.00150242	0.00132206	-0.000240513	-0.000994139	0.00134891	NA	-0.000307955	0.00173269	-0.000710514	0.00119242	0.00138019	-0.000499122
37	0.00329444	0.00226524	0.000584779	0.00182014	0.000681971	0.00127105	0.0018833	0.00130521	0.000418266	0.00206455	0.00212039	0.00169811	0.00125164	0.00110946	0.00128429	0.00214695	0.00459799	0.00296364	0.0032202	0.00179621	0.000319291	0.0014211	0.00039795	0.000934678	0.000653884	0.000742908	0.000228696	0.00118811	0.000649238	0.00153687	0.00119072	0.00110213	-1.01914e-05	0.000172208	0.00086954	-0.000307955	NA	-0.000501376	0.00161988	0.00167987	0.000866268	0.00283292
38	0.00201541	0.000798207	0.000222749	0.000489707	0.0008645	0.00148629	0.000783699	0.00121747	0.000936327	0.00131404	0.00135054	0.00094055	0.000856555	0.000441169	0.000553363	0.00113183	0.00281214	0.0027841	0.0031701	0.000568662	-0.000196555	0.00055991	0.00026872	0.000722569	7.94195e-05	-8.28186e-05	0.000333956	0.000809363	0.000316122	-0.000179274	0.00144552	0.00138935	-0.000363994	0.000314049	0.000309629	0.00173269	-0.000501376	NA	0.00183451	0.000939269	0.000355526	0.00274265
39	0.00280061	0.00144933	0.00147488	0.00123352	0.00154374	0.00119961	0.00169684	0.00121394	0.00112483	0.00237088	0.00217533	0.00168776	0.00272421	0.00145614	0.0018924	0.00354754	0.00367844	0.00314469	0.00351869	0.00212501	0.00122094	0.00351761	0.00128705	0.00114402	0.00186019	0.00101085	0.00181069	0.00118523	0.000513268	0.000620532	0.000452411	0.00116171	0.00082533	0.000267478	0.000300247	-0.000710514	0.00161988	0.00183451	NA	0.000881098	0.000250849	0.000972467
40	0.00267554	0.00265041	0.00215777	0.00107214	0.00250795	0.0021161	0.00233769	0.00239362	0.0012539	0.00141096	0.00212888	0.00211577	0.00222471	0.00198378	0.00236671	0.00316388	0.00492135	0.00333469	0.00428428	0.00233122	0.00221672	0.00292087	0.000678091	0.00133393	0.00110171	0.00173285	0.00180231	0.00141447	0.00158014	0.000726462	0.00180457	0.00224382	0.000936013	0.000273288	0.00129938	0.00119242	0.00167987	0.000939269	0.000881098	NA	0.00125699	0.00519738
41	0.00198489	0.00181244	0.00165653	0.000641148	0.00141095	0.0015167	0.00100509	0.00243121	0.000348776	0.00130282	0.001608	0.00127227	0.0015183	0.00135855	0.00169311	0.00168865	0.00327317	0.00301019	0.00420277	0.00211377	0.000785167	0.00182375	0.000873081	0.000985353	0.00172644	0.00145314	0.00105538	0.00129352	0.00154236	0.000238574	-0.00024058	0.00103734	0.00144286	0.000460147	0.000944416	0.00138019	0.000866268	0.000355526	0.000250849	0.00125699	NA	0.003703
42	0.00357651	0.00604684	0.00422447	0.00312493	0.00205429	0.00281288	0.00305848	0.00315045	0.00272987	0.00169472	0.00437833	0.00421694	0.00537713	0.00250899	0.00324647	0.00418864	0.00325875	0.00657714	0.00496675	0.00114855	0.00194907	0.00286862	0.00290249	0.00218634	0.00320914	0.00303772	0.00251538	0.00313742	0.00329297	0.00394307	0.00304353	0.00277568	0.000912086	0.00186762	0.00191922	-0.000499122	0.00283292	0.00274265	0.000972467	0.00519738	0.003703	NA
