# Supplementary material for: Strong population differentiation in lingcod (Ophiodon elongatus) is driven by a small portion of the genome
Source: Evol Appl. 2020 Jun 29;13(10):2536–54. doi: 10.1111/eva.13037 (PMC7691466; doi:10.1111/eva.13037)
Supplement: Supplementary file 20 — Table S16 [file EVA-13-2536-s020.csv]

locus	Ho	Hs	Ht	Dst	Htp	Dstp	Fst	Fstp	Fis	Dest
25_85	0.5281	0.4999	0.5008	9e-4	0.5017	0.0018	0.0018	0.0036	-0.0565	0.0036
67_83	0.4048	0.322	0.3233	0.0013	0.3246	0.0025	0.0039	0.0077	-0.2568	0.0037
76_48	0.0426	0.0409	0.0418	8e-4	0.0426	0.0017	0.0202	0.0396	-0.0413	0.0018
177_28	0.066	0.0663	0.0664	0	0.0664	0	3e-4	5e-4	0.0052	0
200_83	0.4034	0.4024	0.4034	9e-4	0.4043	0.0019	0.0023	0.0046	-0.0025	0.0031
218_14	0.0674	0.0781	0.078	-1e-4	0.0779	-2e-4	-0.0013	-0.0027	0.1371	-2e-4
240_87	0.0542	0.0529	0.0528	-1e-4	0.0527	-2e-4	-0.0019	-0.0038	-0.0239	-2e-4
323_22	0.2966	0.3367	0.3365	-2e-4	0.3364	-3e-4	-5e-4	-9e-4	0.1191	-5e-4
331_87	0.4592	0.3544	0.3542	-2e-4	0.354	-4e-4	-6e-4	-0.0012	-0.2957	-6e-4
345_85	0	0.4653	0.4652	-1e-4	0.4651	-2e-4	-2e-4	-5e-4	1	-4e-4
349_83	0.5446	0.4877	0.4875	-3e-4	0.4872	-6e-4	-6e-4	-0.0012	-0.1166	-0.0011
389_85	0.2007	0.1939	0.1938	-1e-4	0.1937	-3e-4	-7e-4	-0.0014	-0.035	-3e-4
424_47	0.0106	0.0105	0.0105	0	0.0106	1e-4	0.0035	0.0071	-0.0071	1e-4
430_10	0.037	0.0364	0.0364	-0	0.0364	-0	-6e-4	-0.0013	-0.0165	-0
443_13	0.1416	0.1382	0.1381	-1e-4	0.138	-3e-4	-0.001	-0.0021	-0.0242	-3e-4
473_64	0.0465	0.0454	0.0455	0	0.0455	0	3e-4	6e-4	-0.0223	0
474_35	0.0728	0.0704	0.0703	-1e-4	0.0702	-2e-4	-0.0016	-0.0032	-0.0344	-2e-4
502_90	0.2107	0.2099	0.2096	-3e-4	0.2094	-5e-4	-0.0013	-0.0025	-0.0039	-7e-4
514_18	0.1242	0.1168	0.1167	-1e-4	0.1167	-1e-4	-4e-4	-9e-4	-0.064	-1e-4
552_83	0.4007	0.4274	0.4286	0.0012	0.4298	0.0024	0.0028	0.0056	0.0625	0.0042
561_64	0.2711	0.2438	0.2438	-0	0.2437	-0	-1e-4	-2e-4	-0.1122	-1e-4
569_83	0.4887	0.4497	0.4513	0.0016	0.4529	0.0032	0.0035	0.0071	-0.0867	0.0058
575_71	0.2869	0.279	0.2798	8e-4	0.2806	0.0015	0.0027	0.0054	-0.0282	0.0021
576_74	0.2023	0.1879	0.1876	-3e-4	0.1874	-5e-4	-0.0014	-0.0027	-0.0768	-6e-4
583_16	0.0183	0.0182	0.0182	-0	0.0181	-0	-3e-4	-6e-4	-0.0072	-0
592_78	0.0466	0.0456	0.0455	-0	0.0455	-1e-4	-0.001	-0.0021	-0.0211	-1e-4
596_70	0.0419	0.0434	0.0435	1e-4	0.0436	2e-4	0.0029	0.0057	0.0337	3e-4
602_85	0.0596	0.069	0.0692	2e-4	0.0694	3e-4	0.0023	0.0047	0.1371	3e-4
615_31	0.4185	0.4143	0.4148	5e-4	0.4153	0.001	0.0012	0.0024	-0.0103	0.0017
625_27	0.0455	0.0445	0.0445	0	0.0446	1e-4	7e-4	0.0013	-0.0221	1e-4
650_70	0.0585	0.0569	0.0568	-1e-4	0.0568	-2e-4	-0.0016	-0.0032	-0.0268	-2e-4
699_45	0.1658	0.1575	0.1577	3e-4	0.158	5e-4	0.0017	0.0034	-0.0527	6e-4
701_31	0.4985	0.4781	0.4774	-7e-4	0.4768	-0.0014	-0.0014	-0.0029	-0.0426	-0.0026
709_81	0.1087	0.1031	0.1029	-1e-4	0.1028	-3e-4	-0.0013	-0.0025	-0.0545	-3e-4
786_55	0.2192	0.2056	0.2056	-1e-4	0.2055	-1e-4	-3e-4	-6e-4	-0.0657	-1e-4
793_55	0.1191	0.1439	0.144	1e-4	0.144	1e-4	4e-4	8e-4	0.1728	1e-4
820_57	0.0369	0.0363	0.0362	-0	0.0362	-1e-4	-0.0014	-0.0027	-0.0157	-1e-4
829_25	0.1076	0.1043	0.1042	-1e-4	0.1041	-2e-4	-8e-4	-0.0015	-0.0316	-2e-4
834_6	0.1259	0.1204	0.1203	-1e-4	0.1202	-2e-4	-9e-4	-0.0018	-0.0455	-3e-4
838_50	0.0177	0.0176	0.0175	-0	0.0175	-0	-0.0011	-0.0022	-0.0059	-0
903_15	0.1232	0.1158	0.1158	-0	0.1158	-0	-2e-4	-3e-4	-0.0637	-0
972_48	0.1425	0.1549	0.1549	0	0.1549	1e-4	2e-4	4e-4	0.0799	1e-4
974_84	0.0743	0.0782	0.078	-1e-4	0.0779	-2e-4	-0.0015	-0.003	0.049	-3e-4
991_84	0.0709	0.0709	0.0708	-1e-4	0.0707	-1e-4	-9e-4	-0.0018	1e-4	-1e-4
1009_26	0.382	0.3098	0.3095	-3e-4	0.3092	-5e-4	-8e-4	-0.0017	-0.2333	-7e-4
1016_36	0.2289	0.2324	0.232	-4e-4	0.2316	-8e-4	-0.0017	-0.0034	0.0149	-0.001
1021_53	0.3842	0.3584	0.358	-4e-4	0.3577	-7e-4	-0.001	-0.002	-0.0719	-0.0011
1028_13	0.3725	0.3919	0.3912	-7e-4	0.3905	-0.0015	-0.0019	-0.0037	0.0496	-0.0024
1033_86	0.2861	0.2788	0.2785	-4e-4	0.2781	-7e-4	-0.0013	-0.0026	-0.0263	-0.001
1041_54	0.3351	0.3492	0.3492	0	0.3492	0	1e-4	1e-4	0.0403	1e-4
1080_65	0.0013	0.0339	0.0338	-1e-4	0.0337	-2e-4	-0.0025	-0.0051	0.9625	-2e-4
1100_89	0	0.2627	0.2626	-2e-4	0.2624	-3e-4	-7e-4	-0.0013	1	-5e-4
1101_84	0.1117	0.1081	0.108	-1e-4	0.1079	-1e-4	-7e-4	-0.0014	-0.0339	-2e-4
1131_85	0.035	0.0345	0.0345	-1e-4	0.0344	-1e-4	-0.0017	-0.0033	-0.0144	-1e-4
1221_34	0.2944	0.2709	0.2706	-3e-4	0.2704	-5e-4	-0.001	-0.002	-0.0869	-7e-4
1255_6	0.0716	0.0692	0.0692	-1e-4	0.0691	-2e-4	-0.0012	-0.0025	-0.0341	-2e-4
1275_17	0.0165	0.0164	0.0164	-0	0.0164	-0	-6e-4	-0.0013	-0.0061	-0
1286_53	0.0455	0.049	0.049	-1e-4	0.0489	-1e-4	-0.0011	-0.0021	0.0721	-1e-4
1294_16	0.3483	0.3656	0.3651	-5e-4	0.3646	-0.001	-0.0013	-0.0026	0.0474	-0.0015
1343_19	0.405	0.4203	0.4196	-7e-4	0.4189	-0.0014	-0.0016	-0.0033	0.0362	-0.0024
1391_58	0.2005	0.2057	0.206	3e-4	0.2063	6e-4	0.0015	0.003	0.0253	8e-4
1402_54	0.0712	0.0688	0.0688	0	0.0688	0	1e-4	3e-4	-0.0352	0
1437_39	0.0303	0.0298	0.0299	1e-4	0.0299	1e-4	0.0017	0.0034	-0.0154	1e-4
1449_41	0.0739	0.0714	0.0713	-1e-4	0.0712	-2e-4	-0.0015	-0.003	-0.0351	-2e-4
1461_26	0.1509	0.1459	0.1459	-0	0.1459	-0	-0	-1e-4	-0.034	-0
1463_6	0.1003	0.0997	0.0996	-2e-4	0.0994	-3e-4	-0.0015	-0.0031	-0.0061	-3e-4
1491_66	0.4848	0.5001	0.4993	-8e-4	0.4984	-0.0017	-0.0017	-0.0033	0.0306	-0.0033
1576_12	0.478	0.4699	0.4713	0.0014	0.4728	0.0029	0.0031	0.0061	-0.0174	0.0054
1632_42	0.0365	0.0628	0.0626	-1e-4	0.0625	-3e-4	-0.0024	-0.0047	0.4187	-3e-4
1647_16	0.1196	0.1126	0.1126	-0	0.1126	-0	-2e-4	-3e-4	-0.0617	-0
1651_64	0.0339	0.0334	0.0334	-0	0.0334	-0	-5e-4	-9e-4	-0.0151	-0
1678_76	0.0344	0.0339	0.0339	-0	0.0339	-0	-7e-4	-0.0014	-0.0152	-0
1680_48	0.1979	0.2016	0.2013	-4e-4	0.2009	-7e-4	-0.0018	-0.0036	0.0186	-9e-4
1707_8	0.3881	0.4471	0.4462	-8e-4	0.4454	-0.0017	-0.0019	-0.0037	0.132	-0.003
1778_42	0.0367	0.0355	0.0361	6e-4	0.0367	0.0012	0.017	0.0335	-0.0346	0.0013
1834_56	0.0152	0.0151	0.0151	-0	0.0151	-0	-0.0015	-0.003	-0.0043	-0
1843_84	0.1549	0.1453	0.1452	-1e-4	0.1451	-2e-4	-8e-4	-0.0015	-0.0662	-3e-4
1956_57	0.0409	0.04	0.0401	1e-4	0.0402	3e-4	0.0032	0.0064	-0.0225	3e-4
1971_83	0.3502	0.3542	0.3547	5e-4	0.3552	0.001	0.0014	0.0029	0.0113	0.0016
1982_28	0.0265	0.0262	0.0262	-0	0.0262	-1e-4	-0.0013	-0.0026	-0.0104	-1e-4
1988_42	0.2894	0.3051	0.305	-2e-4	0.3048	-4e-4	-6e-4	-0.0013	0.0515	-5e-4
1999_14	0.0731	0.0707	0.0706	-1e-4	0.0705	-2e-4	-0.0012	-0.0024	-0.0349	-2e-4
2000_75	0.0526	0.0538	0.0538	-1e-4	0.0537	-1e-4	-0.0012	-0.0024	0.0218	-1e-4
2031_11	0.0911	0.0921	0.0919	-2e-4	0.0917	-3e-4	-0.0017	-0.0034	0.0106	-3e-4
2065_61	0.0673	0.0652	0.0652	-1e-4	0.0651	-1e-4	-0.0011	-0.0022	-0.0321	-2e-4
2083_28	0.026	0.0355	0.0355	-1e-4	0.0354	-2e-4	-0.0023	-0.0047	0.2685	-2e-4
2129_9	0.0651	0.0631	0.063	-1e-4	0.063	-2e-4	-0.0012	-0.0025	-0.0306	-2e-4
2134_73	0.0831	0.0944	0.0942	-2e-4	0.094	-4e-4	-0.0019	-0.0038	0.1196	-4e-4
2139_17	0.0387	0.0381	0.0381	-0	0.038	-1e-4	-0.0011	-0.0022	-0.0169	-1e-4
2162_84	0.3095	0.3113	0.3109	-5e-4	0.3104	-9e-4	-0.0015	-0.0029	0.0058	-0.0013
2226_16	0.0046	0.0243	0.0242	-1e-4	0.0242	-1e-4	-0.0028	-0.0056	0.812	-1e-4
2314_83	0.4548	0.4611	0.4608	-3e-4	0.4605	-6e-4	-6e-4	-0.0013	0.0137	-0.0011
2315_47	0.0736	0.0733	0.0734	1e-4	0.0735	2e-4	0.0011	0.0022	-0.0045	2e-4
2333_66	0.3984	0.4151	0.4145	-6e-4	0.4139	-0.0013	-0.0015	-0.003	0.0402	-0.0022
2400_13	0.0443	0.0434	0.0434	-1e-4	0.0433	-1e-4	-0.0016	-0.0033	-0.0193	-1e-4
2428_55	0.0911	0.0868	0.087	2e-4	0.0873	5e-4	0.0027	0.0054	-0.0489	5e-4
2436_85	0.263	0.3193	0.3197	4e-4	0.3201	8e-4	0.0013	0.0025	0.1762	0.0012
2471_75	0.0659	0.0638	0.0638	0	0.0638	1e-4	4e-4	8e-4	-0.0327	1e-4
2533_43	0.0199	0.0222	0.0222	0	0.0222	0	4e-4	8e-4	0.1039	0
2545_16	0.0524	0.0512	0.0511	-1e-4	0.051	-2e-4	-0.0017	-0.0035	-0.0233	-2e-4
2558_49	0.085	0.0839	0.0838	-1e-4	0.0837	-2e-4	-0.0012	-0.0024	-0.0138	-2e-4
2564_76	0.0303	0.0299	0.0299	-0	0.0298	-1e-4	-0.0016	-0.0031	-0.0122	-1e-4
2580_86	0.1295	0.1212	0.1213	2e-4	0.1215	4e-4	0.0015	0.003	-0.069	4e-4
2597_92	0.0313	0.0308	0.0308	0	0.0308	0	4e-4	8e-4	-0.0147	0
2604_41	0.1278	0.1275	0.1276	0	0.1276	1e-4	3e-4	7e-4	-0.0019	1e-4
2608_38	0.1579	0.1521	0.1519	-2e-4	0.1516	-5e-4	-0.0016	-0.0032	-0.038	-6e-4
2622_87	0.0353	0.0348	0.0347	-1e-4	0.0347	-1e-4	-0.0015	-0.003	-0.0148	-1e-4
2627_71	0.5207	0.471	0.4709	-2e-4	0.4707	-3e-4	-3e-4	-7e-4	-0.1055	-6e-4
2635_24	0.2028	0.2287	0.2284	-3e-4	0.2281	-6e-4	-0.0013	-0.0026	0.113	-8e-4
2637_10	0.2123	0.1978	0.198	2e-4	0.1982	4e-4	9e-4	0.0018	-0.0735	4e-4
2765_85	0.1735	0.1684	0.1685	1e-4	0.1687	2e-4	7e-4	0.0014	-0.0304	3e-4
2817_29	0.3555	0.3764	0.3779	0.0015	0.3794	0.003	0.0039	0.0078	0.0555	0.0048
2822_63	0.0439	0.0453	0.0453	-0	0.0453	-0	-0	-0	0.0301	-0
2837_35	0.0357	0.0377	0.0376	-1e-4	0.0376	-1e-4	-0.0014	-0.0028	0.0518	-1e-4
2863_18	0.0237	0.0235	0.0235	-0	0.0234	-1e-4	-0.0018	-0.0036	-0.0084	-1e-4
2872_55	0.127	0.1297	0.1303	6e-4	0.1309	0.0013	0.0048	0.0096	0.0203	0.0014
2878_44	0.0383	0.0377	0.0377	-0	0.0376	-0	-6e-4	-0.0012	-0.0171	-0
3027_71	0.2375	0.2431	0.243	-1e-4	0.2429	-2e-4	-4e-4	-8e-4	0.0228	-2e-4
3059_52	0.1017	0.1013	0.1014	0	0.1014	1e-4	4e-4	8e-4	-0.0036	1e-4
3065_79	0	0.3023	0.302	-3e-4	0.3017	-5e-4	-9e-4	-0.0018	1	-8e-4
3070_63	0.0449	0.044	0.044	-1e-4	0.0439	-1e-4	-0.0017	-0.0034	-0.0194	-2e-4
3097_31	0.045	0.0442	0.0441	-1e-4	0.044	-2e-4	-0.0017	-0.0034	-0.0196	-2e-4
3117_82	0.2299	0.2328	0.2332	4e-4	0.2336	8e-4	0.0017	0.0034	0.0124	0.001
3141_83	0.3255	0.3278	0.3274	-3e-4	0.3271	-6e-4	-9e-4	-0.0019	0.007	-9e-4
3173_33	0.0889	0.1186	0.1192	5e-4	0.1197	0.0011	0.0045	0.009	0.2504	0.0012
3247_12	0.1666	0.1566	0.1592	0.0026	0.1618	0.0052	0.0162	0.0319	-0.0635	0.0061
3252_17	0.17	0.1714	0.1711	-3e-4	0.1709	-5e-4	-0.0016	-0.0032	0.008	-7e-4
3262_60	0.145	0.14	0.141	0.001	0.142	0.002	0.0072	0.0144	-0.0363	0.0024
3343_71	0.0025	0.0076	0.0076	0	0.0076	0	8e-4	0.0015	0.6662	0
3359_78	0.3515	0.3813	0.3816	3e-4	0.382	7e-4	9e-4	0.0018	0.078	0.0011
3375_37	0.0353	0.0348	0.0348	-1e-4	0.0347	-1e-4	-0.0018	-0.0036	-0.0143	-1e-4
3417_71	0.0435	0.0427	0.0427	-1e-4	0.0426	-1e-4	-0.0015	-0.0031	-0.0188	-1e-4
3432_18	0.4711	0.4651	0.4794	0.0143	0.4936	0.0285	0.0297	0.0577	-0.0129	0.0533
3480_10	0.1049	0.104	0.104	0	0.104	0	0	1e-4	-0.0081	0
3489_83	0.0926	0.0886	0.0884	-1e-4	0.0883	-3e-4	-0.0015	-0.003	-0.0454	-3e-4
3549_92	0.3852	0.4079	0.409	0.001	0.41	0.002	0.0025	0.005	0.0556	0.0034
3552_84	0.2779	0.2643	0.2641	-2e-4	0.2639	-4e-4	-8e-4	-0.0016	-0.0514	-6e-4
3554_84	0	0.0767	0.0774	7e-4	0.0781	0.0014	0.0091	0.0181	1	0.0015
3566_20	0.1998	0.18	0.1802	2e-4	0.1803	3e-4	9e-4	0.0019	-0.1101	4e-4
3569_71	0.0118	0.0117	0.0118	1e-4	0.0118	1e-4	0.0043	0.0085	-0.0086	1e-4
3613_72	0.0217	0.0213	0.0215	2e-4	0.0217	4e-4	0.0091	0.0181	-0.0185	4e-4
3641_23	0.1925	0.1743	0.1742	-1e-4	0.1742	-2e-4	-5e-4	-0.001	-0.1043	-2e-4
3647_51	0.4482	0.476	0.4752	-8e-4	0.4744	-0.0017	-0.0018	-0.0035	0.0585	-0.0032
3730_44	0.2598	0.2664	0.2665	1e-4	0.2666	1e-4	2e-4	4e-4	0.0248	2e-4
3779_33	0.1853	0.1858	0.1857	-1e-4	0.1856	-2e-4	-6e-4	-0.0012	0.0026	-3e-4
3802_28	0.4826	0.4824	0.4817	-7e-4	0.4811	-0.0014	-0.0014	-0.0029	-3e-4	-0.0027
3822_47	0.3605	0.3554	0.3563	9e-4	0.3572	0.0019	0.0026	0.0053	-0.0144	0.0029
3843_82	0.4141	0.4289	0.429	0	0.429	0	0	1e-4	0.0345	0
3853_42	0	0.0249	0.0248	-1e-4	0.0247	-2e-4	-0.0037	-0.0075	1	-2e-4
3856_85	0.3164	0.3363	0.336	-3e-4	0.3357	-6e-4	-9e-4	-0.0018	0.0591	-9e-4
3857_49	0.0881	0.0866	0.0866	1e-4	0.0867	2e-4	0.001	0.002	-0.0179	2e-4
3903_8	0.0342	0.0337	0.0337	-1e-4	0.0336	-1e-4	-0.0017	-0.0034	-0.0139	-1e-4
3933_10	0.0312	0.0308	0.0307	-0	0.0307	-1e-4	-0.0014	-0.0027	-0.0126	-1e-4
3934_85	0.5366	0.4994	0.5003	9e-4	0.5012	0.0019	0.0019	0.0037	-0.0744	0.0037
3946_86	0	0.3772	0.3784	0.0012	0.3795	0.0024	0.0031	0.0062	1	0.0038
3974_63	0.0153	0.0152	0.0152	-0	0.0152	-0	-0.001	-0.002	-0.005	-0
4032_48	0.1814	0.1813	0.1812	-1e-4	0.1811	-2e-4	-5e-4	-0.001	-8e-4	-2e-4
4055_22	0.0136	0.0135	0.0135	-0	0.0135	-0	-0.0017	-0.0033	-0.0034	-0
4058_16	0.4341	0.4569	0.4561	-8e-4	0.4554	-0.0015	-0.0017	-0.0034	0.0498	-0.0028
4068_21	0.1642	0.1617	0.1629	0.0012	0.164	0.0023	0.0071	0.0141	-0.0153	0.0028
4076_52	0.0236	0.0233	0.0233	0	0.0234	1e-4	0.0017	0.0033	-0.0119	1e-4
4099_64	0.0636	0.0835	0.0838	3e-4	0.0841	6e-4	0.0037	0.0074	0.2379	7e-4
4140_61	0.0335	0.033	0.033	-1e-4	0.0329	-1e-4	-0.0017	-0.0034	-0.0135	-1e-4
4151_79	0.1824	0.1938	0.1944	7e-4	0.1951	0.0013	0.0035	0.0069	0.0588	0.0017
4193_9	0.0408	0.04	0.04	0	0.04	0	2e-4	4e-4	-0.0194	0
4297_11	0.0494	0.0482	0.0483	1e-4	0.0484	2e-4	0.0026	0.0051	-0.0262	3e-4
4336_47	0.0269	0.0266	0.0266	-0	0.0266	-0	-3e-4	-7e-4	-0.0115	-0
4354_83	0.4964	0.4861	0.4855	-6e-4	0.4849	-0.0011	-0.0012	-0.0023	-0.0212	-0.0022
4359_47	0.2804	0.2416	0.2415	-2e-4	0.2413	-3e-4	-7e-4	-0.0014	-0.1606	-4e-4
4364_10	0.0396	0.039	0.0389	-0	0.0389	-1e-4	-9e-4	-0.0017	-0.0175	-1e-4
4378_30	0.0202	0.0199	0.0201	2e-4	0.0202	3e-4	0.0086	0.0171	-0.0174	4e-4
4402_16	0.1569	0.1694	0.1693	-0	0.1693	-1e-4	-2e-4	-3e-4	0.0736	-1e-4
4470_83	0.1411	0.1585	0.1582	-3e-4	0.1579	-6e-4	-0.0018	-0.0035	0.1098	-7e-4
4483_39	0.4457	0.4199	0.4196	-3e-4	0.4193	-6e-4	-7e-4	-0.0014	-0.0615	-0.001
4497_81	0.0567	0.1128	0.1132	4e-4	0.1135	7e-4	0.0032	0.0063	0.4974	8e-4
4530_85	0.0988	0.0942	0.0941	-1e-4	0.094	-3e-4	-0.0015	-0.0031	-0.0486	-3e-4
4536_14	0.0343	0.0444	0.0444	-0	0.0443	-1e-4	-0.001	-0.002	0.2272	-1e-4
4542_30	0.4556	0.453	0.4532	2e-4	0.4534	4e-4	4e-4	8e-4	-0.0057	7e-4
4637_83	0.3883	0.402	0.4014	-6e-4	0.4007	-0.0013	-0.0016	-0.0032	0.034	-0.0021
4641_83	0.2909	0.2727	0.2722	-5e-4	0.2717	-9e-4	-0.0017	-0.0035	-0.0667	-0.0013
4678_13	0.0512	0.0497	0.05	2e-4	0.0502	5e-4	0.0048	0.0095	-0.0293	5e-4
4698_68	0.0729	0.0724	0.0724	-0	0.0724	-1e-4	-6e-4	-0.0012	-0.0059	-1e-4
4709_14	0.0367	0.0361	0.0361	-1e-4	0.036	-1e-4	-0.0014	-0.0029	-0.0156	-1e-4
4722_55	0.0205	0.0228	0.0228	0	0.0228	0	2e-4	3e-4	0.1024	0
4732_66	0.2342	0.2366	0.2375	9e-4	0.2385	0.0018	0.0038	0.0076	0.0105	0.0024
4763_45	0.055	0.0536	0.0535	-0	0.0535	-1e-4	-9e-4	-0.0019	-0.0257	-1e-4
4796_63	0.0192	0.0189	0.0191	2e-4	0.0192	3e-4	0.0081	0.0161	-0.0163	3e-4
4800_33	0.1541	0.1687	0.169	3e-4	0.1693	6e-4	0.0017	0.0033	0.087	7e-4
4802_13	0.083	0.0798	0.0797	-1e-4	0.0796	-3e-4	-0.0016	-0.0033	-0.0399	-3e-4
4808_53	0.1113	0.1054	0.1053	-1e-4	0.1051	-3e-4	-0.0014	-0.0028	-0.0556	-3e-4
4831_42	0.0253	0.025	0.0251	1e-4	0.0251	1e-4	0.002	0.004	-0.0131	1e-4
4841_82	0.3566	0.3677	0.369	0.0013	0.3704	0.0026	0.0036	0.0071	0.0302	0.0042
4926_55	0.019	0.0187	0.0189	1e-4	0.019	3e-4	0.0078	0.0155	-0.0158	3e-4
5000_42	0.0696	0.0695	0.0694	-1e-4	0.0693	-2e-4	-0.0013	-0.0026	-0.0019	-2e-4
5029_57	0.4773	0.4986	0.4999	0.0013	0.5012	0.0025	0.0025	0.0051	0.0428	0.0051
5033_53	0.3817	0.3552	0.3551	-0	0.3551	-0	-1e-4	-1e-4	-0.0746	-1e-4
5058_14	0.1191	0.1167	0.1166	-1e-4	0.1164	-3e-4	-0.0012	-0.0024	-0.0199	-3e-4
5068_85	0.1358	0.127	0.1268	-2e-4	0.1266	-4e-4	-0.0016	-0.0031	-0.0694	-5e-4
5077_82	0.0346	0.0341	0.0341	0	0.0341	0	0	1e-4	-0.0159	0
5100_84	0.0741	0.073	0.076	0.003	0.079	0.006	0.0394	0.0759	-0.0145	0.0065
5111_33	0.0333	0.035	0.035	0	0.0351	1e-4	0.0012	0.0025	0.0472	1e-4
5163_84	0.338	0.318	0.3206	0.0026	0.3231	0.0051	0.008	0.0158	-0.0629	0.0075
5170_16	0.3769	0.3838	0.3838	0	0.3838	0	0	0	0.0181	0
5265_55	0.0116	0.0246	0.0245	-1e-4	0.0244	-1e-4	-0.003	-0.0059	0.5291	-1e-4
5312_28	0.0348	0.0368	0.0367	-1e-4	0.0366	-1e-4	-0.002	-0.004	0.0534	-2e-4
5323_59	0.0202	0.0201	0.0201	0	0.0201	0	8e-4	0.0015	-0.0094	0
5393_6	0.0663	0.0643	0.0642	-1e-4	0.0642	-1e-4	-0.001	-0.0019	-0.0316	-1e-4
5417_83	0.2334	0.2172	0.2179	7e-4	0.2185	0.0014	0.0032	0.0063	-0.0746	0.0018
5425_51	0.0422	0.0413	0.0413	0	0.0414	0	5e-4	0.001	-0.0204	0
5489_84	0.2732	0.2365	0.2363	-3e-4	0.236	-5e-4	-0.0012	-0.0023	-0.1551	-7e-4
5495_38	0.1654	0.1601	0.1599	-2e-4	0.1596	-5e-4	-0.0014	-0.0029	-0.0332	-5e-4
5509_83	0.3646	0.33	0.3295	-5e-4	0.329	-0.001	-0.0015	-0.003	-0.1048	-0.0015
5512_37	0.3304	0.3352	0.3353	1e-4	0.3354	1e-4	2e-4	4e-4	0.0143	2e-4
5544_37	0.0433	0.0447	0.0447	-1e-4	0.0446	-1e-4	-0.0016	-0.0032	0.0314	-2e-4
5576_90	0.046	0.045	0.045	-0	0.045	-0	-2e-4	-5e-4	-0.0215	-0
5595_34	0.0992	0.145	0.1446	-4e-4	0.1442	-7e-4	-0.0026	-0.0052	0.3159	-9e-4
5640_25	0.0662	0.0642	0.0641	-1e-4	0.0641	-2e-4	-0.0013	-0.0027	-0.031	-2e-4
5656_21	0.0394	0.0413	0.0412	-0	0.0412	-1e-4	-0.0012	-0.0024	0.0452	-1e-4
5683_44	0.0575	0.0556	0.0559	3e-4	0.0562	6e-4	0.0053	0.0105	-0.0334	6e-4
5777_49	0.1228	0.1156	0.1155	-1e-4	0.1153	-3e-4	-0.0012	-0.0023	-0.0623	-3e-4
5784_84	0.0193	0.0192	0.0192	0	0.0192	0	4e-4	8e-4	-0.0086	0
5801_90	0	0.0159	0.0159	-0	0.0158	-1e-4	-0.0022	-0.0043	1	-1e-4
5828_44	0.0562	0.0569	0.0568	-1e-4	0.0568	-2e-4	-0.0015	-0.0029	0.0129	-2e-4
5838_24	0.1114	0.10780000000000001	0.1152	0.0073	0.1225	0.0147	0.0637	0.1197	-0.0327	0.0164
5840_21	0.0319	0.0315	0.0315	-0	0.0314	-1e-4	-0.0015	-0.003	-0.0129	-1e-4
5842_85	0.4826	0.4957	0.495	-7e-4	0.4944	-0.0013	-0.0013	-0.0027	0.0265	-0.0026
5848_40	0.3522	0.3719	0.3716	-3e-4	0.3712	-7e-4	-9e-4	-0.0018	0.053	-0.0011
5878_16	0.1302	0.1392	0.1392	0	0.1393	1e-4	3e-4	7e-4	0.0645	1e-4
5894_86	0.1514	0.149	0.1488	-3e-4	0.1485	-5e-4	-0.0017	-0.0035	-0.0158	-6e-4
5896_21	0.05	0.0489	0.0488	-1e-4	0.0487	-1e-4	-0.0015	-0.003	-0.0225	-2e-4
5919_85	0.0976	0.1081	0.1079	-2e-4	0.1077	-4e-4	-0.0019	-0.0039	0.0972	-5e-4
5993_54	0.0173	0.0172	0.0172	-0	0.0172	-0	-3e-4	-5e-4	-0.0069	-0
5997_8	0.2627	0.2837	0.2832	-5e-4	0.2828	-9e-4	-0.0016	-0.0032	0.0741	-0.0013
6053_48	0.389	0.3986	0.3981	-5e-4	0.3975	-0.0011	-0.0014	-0.0027	0.024	-0.0018
6068_81	0.3408	0.3409	0.3403	-5e-4	0.3398	-0.0011	-0.0016	-0.0032	3e-4	-0.0016
6072_32	0.1432	0.1524	0.1523	-1e-4	0.1522	-2e-4	-7e-4	-0.0015	0.0601	-3e-4
6107_16	0.0366	0.036	0.036	-1e-4	0.0359	-1e-4	-0.0016	-0.0032	-0.0153	-1e-4
6112_17	0.1547	0.1687	0.1684	-3e-4	0.1682	-5e-4	-0.0016	-0.0032	0.0832	-6e-4
6120_15	0.0243	0.0241	0.0241	-0	0.024	-1e-4	-0.0018	-0.0035	-0.0087	-1e-4
6122_14	0.0398	0.0392	0.0391	-0	0.0391	-1e-4	-9e-4	-0.0018	-0.0176	-1e-4
6124_73	0.1699	0.2883	0.2876	-7e-4	0.2869	-0.0014	-0.0024	-0.0049	0.4105	-0.002
6134_70	0.0213	0.0211	0.0211	-0	0.0211	-1e-4	-0.0015	-0.0031	-0.0073	-1e-4
6156_11	0.1077	0.1022	0.102	-2e-4	0.1019	-3e-4	-0.0017	-0.0034	-0.0532	-4e-4
6165_84	0.1241	0.1159	0.1166	7e-4	0.1173	0.0014	0.0061	0.0122	-0.0709	0.0016
6167_87	0.5028	0.4727	0.4726	-1e-4	0.4724	-3e-4	-3e-4	-6e-4	-0.0637	-5e-4
6189_46	0.0324	0.032	0.0319	-1e-4	0.0319	-1e-4	-0.0017	-0.0033	-0.013	-1e-4
6209_50	0.0635	0.0617	0.0616	-1e-4	0.0615	-2e-4	-0.0015	-0.0031	-0.0294	-2e-4
6223_44	0.02	0.0224	0.0223	-0	0.0223	-1e-4	-0.002	-0.0039	0.1065	-1e-4
6224_6	0.4985	0.4874	0.493	0.0057	0.4987	0.0113	0.0115	0.0227	-0.0229	0.0221
6226_18	0.0805	0.0772	0.0774	2e-4	0.0775	3e-4	0.0021	0.0042	-0.0423	4e-4
6299_90	0.5237	0.4982	0.4991	9e-4	0.5	0.0018	0.0018	0.0037	-0.0512	0.0037
6329_30	0.4273	0.4959	0.5007	0.0048	0.5055	0.0096	0.0096	0.019	0.1385	0.019
6415_77	0.4342	0.4251	0.4244	-7e-4	0.4236	-0.0015	-0.0017	-0.0035	-0.0214	-0.0026
6419_9	0.0264	0.091	0.0908	-2e-4	0.0906	-4e-4	-0.0022	-0.0044	0.7099	-4e-4
6455_85	0.1901	0.1802	0.1801	-1e-4	0.18	-2e-4	-5e-4	-0.001	-0.055	-2e-4
6471_38	0.4093	0.4458	0.446	3e-4	0.4463	5e-4	6e-4	0.0011	0.0819	9e-4
6483_65	0.0425	0.0417	0.0416	-1e-4	0.0416	-1e-4	-0.0014	-0.0028	-0.0184	-1e-4
6561_78	0.0306	0.0301	0.0301	0	0.0302	0	2e-4	4e-4	-0.0142	0
6570_60	0.0337	0.0358	0.0358	-1e-4	0.0357	-1e-4	-0.0019	-0.0039	0.0583	-1e-4
6618_18	0.2611	0.2278	0.2274	-4e-4	0.227	-7e-4	-0.0016	-0.0032	-0.1465	-9e-4
6633_23	0.0262	0.0259	0.0259	-0	0.0259	-0	-1e-4	-3e-4	-0.0113	-0
6656_14	0.2269	0.2376	0.2373	-4e-4	0.2369	-7e-4	-0.0016	-0.0031	0.045	-0.001
6739_15	0.0229	0.0251	0.0251	-0	0.0251	-0	-5e-4	-9e-4	0.0863	-0
6766_85	0.0154	0.0202	0.0202	0	0.0202	0	0	0	0.2362	0
6783_83	0.4336	0.4809	0.4799	-9e-4	0.479	-0.0019	-0.002	-0.0039	0.0983	-0.0036
6806_61	0.0291	0.0287	0.0287	-0	0.0287	-0	-5e-4	-9e-4	-0.0127	-0
6807_7	0.0654	0.0655	0.0654	-1e-4	0.0653	-2e-4	-0.0016	-0.0031	0.002	-2e-4
6829_33	0.4244	0.4349	0.4343	-6e-4	0.4337	-0.0012	-0.0014	-0.0028	0.0241	-0.0021
6847_23	0.0324	0.0319	0.0319	-1e-4	0.0318	-1e-4	-0.0017	-0.0033	-0.013	-1e-4
6859_34	0.277	0.2393	0.239	-3e-4	0.2387	-6e-4	-0.0012	-0.0025	-0.1577	-8e-4
6866_12	0.0977	0.0929	0.0931	2e-4	0.0932	3e-4	0.0018	0.0036	-0.0517	4e-4
6874_77	0.0209	0.0208	0.0208	-0	0.0207	-1e-4	-0.0016	-0.0032	-0.0074	-1e-4
6894_42	0.1536	0.152	0.152	-0	0.1519	-1e-4	-2e-4	-4e-4	-0.0105	-1e-4
6915_45	0.3039	0.3125	0.312	-5e-4	0.3115	-0.001	-0.0016	-0.0032	0.0274	-0.0015
6965_84	0.0335	0.0329	0.033	1e-4	0.0331	1e-4	0.0017	0.0034	-0.0169	1e-4
7009_46	0.4557	0.4729	0.4729	-0	0.4729	-0	-0	-0	0.0362	-0
7017_75	0.021	0.0208	0.0209	0	0.0209	0	5e-4	9e-4	-0.0094	0
7024_20	0.4543	0.4732	0.4725	-7e-4	0.4718	-0.0014	-0.0015	-0.003	0.0401	-0.0027
7059_53	0.4637	0.5018	0.5008	-9e-4	0.4999	-0.0019	-0.0019	-0.0037	0.0758	-0.0037
7076_84	0.3576	0.3476	0.3499	0.0023	0.3522	0.0047	0.0066	0.0132	-0.0288	0.0071
7081_15	0.0395	0.0411	0.0413	1e-4	0.0414	3e-4	0.0035	0.0069	0.0404	3e-4
7093_15	0.0912	0.0911	0.0914	4e-4	0.0918	7e-4	0.004	0.008	-8e-4	8e-4
7151_38	0.4774	0.465	0.4665	0.0016	0.4681	0.0031	0.0034	0.0067	-0.0266	0.0058
7157_9	0.0297	0.0294	0.0294	-0	0.0293	-1e-4	-9e-4	-0.0019	-0.0124	-1e-4
7165_20	0.0909	0.0932	0.0932	-1e-4	0.0931	-1e-4	-8e-4	-0.0015	0.0247	-2e-4
7172_29	0.3588	0.3566	0.3569	3e-4	0.3573	7e-4	9e-4	0.0019	-0.0061	0.001
7212_9	0.0087	0.0087	0.0087	0	0.0087	0	0.0025	0.005	-0.0051	0
7218_85	0.3504	0.3453	0.3451	-1e-4	0.345	-3e-4	-4e-4	-8e-4	-0.0149	-4e-4
7239_8	0.0314	0.031	0.0309	-0	0.0309	-1e-4	-0.0016	-0.0032	-0.0126	-1e-4
7252_33	0.1091	0.1075	0.1074	-1e-4	0.1073	-3e-4	-0.0013	-0.0027	-0.0147	-3e-4
7313_51	0.1911	0.1933	0.1929	-3e-4	0.1926	-6e-4	-0.0017	-0.0033	0.0113	-8e-4
7325_59	0.4105	0.4531	0.4535	3e-4	0.4538	6e-4	7e-4	0.0014	0.0941	0.0011
7355_88	0.2467	0.2491	0.2489	-2e-4	0.2487	-4e-4	-8e-4	-0.0017	0.0098	-6e-4
7359_36	0.045	0.0626	0.0625	-1e-4	0.0623	-2e-4	-0.0019	-0.0038	0.2809	-3e-4
7363_14	0.023	0.0228	0.0227	-0	0.0227	-1e-4	-0.0015	-0.0031	-0.0085	-1e-4
7379_14	0.0445	0.0436	0.0435	-0	0.0435	-0	-5e-4	-0.001	-0.0206	-0
7385_33	0.0221	0.0219	0.0219	-0	0.0218	-1e-4	-0.0017	-0.0035	-0.0076	-1e-4
7398_44	0.164	0.2746	0.274	-6e-4	0.2735	-0.0011	-0.002	-0.0041	0.4029	-0.0015
7400_63	0.0569	0.0552	0.0553	2e-4	0.0555	4e-4	0.0032	0.0064	-0.0309	4e-4
7423_83	0.5231	0.4969	0.4962	-7e-4	0.4954	-0.0015	-0.0015	-0.003	-0.0528	-0.0029
7436_9	0.3538	0.4222	0.4214	-8e-4	0.4207	-0.0016	-0.0019	-0.0038	0.1621	-0.0027
7456_28	0.068	0.0659	0.0658	-1e-4	0.0657	-2e-4	-0.0016	-0.0032	-0.0317	-2e-4
7461_89	0.1704	0.1559	0.1561	2e-4	0.1563	4e-4	0.0013	0.0025	-0.0928	5e-4
7509_63	0.0278	0.0398	0.0397	-0	0.0397	-1e-4	-0.0012	-0.0023	0.3012	-1e-4
7550_33	0.3996	0.4128	0.4128	-1e-4	0.4127	-1e-4	-2e-4	-3e-4	0.032	-2e-4
7631_57	0.0249	0.0246	0.0246	-0	0.0246	-0	-7e-4	-0.0013	-0.0103	-0
7639_36	0.31	0.3325	0.332	-5e-4	0.3314	-0.0011	-0.0016	-0.0033	0.0678	-0.0016
7653_41	0.0229	0.052	0.0521	1e-4	0.0522	2e-4	0.0018	0.0035	0.5594	2e-4
7694_6	0.0461	0.0448	0.0451	3e-4	0.0455	6e-4	0.0068	0.0136	-0.0288	6e-4
7703_29	0.2951	0.3185	0.3183	-2e-4	0.3182	-3e-4	-5e-4	-0.001	0.0735	-5e-4
7714_45	0.4152	0.4047	0.4092	0.0045	0.4137	0.009	0.011	0.0217	-0.0257	0.0151
7760_10	0.1115	0.1098	0.1096	-2e-4	0.1095	-3e-4	-0.0016	-0.0032	-0.015	-4e-4
7803_29	0.027	0.0267	0.0267	-0	0.0267	-0	-6e-4	-0.0012	-0.0114	-0
7811_22	0.099	0.0944	0.0943	-1e-4	0.0942	-2e-4	-0.0013	-0.0026	-0.049	-3e-4
7840_61	0.1589	0.1616	0.1619	2e-4	0.1621	5e-4	0.0014	0.0028	0.0166	6e-4
7849_21	0.0194	0.0517	0.0517	-0	0.0517	-0	-1e-4	-3e-4	0.6254	-0
7857_60	0.0245	0.0267	0.0267	-0	0.0267	-1e-4	-0.001	-0.0021	0.0842	-1e-4
7930_78	0.1276	0.1362	0.1365	3e-4	0.1368	6e-4	0.0022	0.0044	0.0633	7e-4
7950_80	0.1245	0.1233	0.1233	0	0.1233	0	0	1e-4	-0.0099	0
7991_36	0.422	0.4336	0.4329	-7e-4	0.4322	-0.0015	-0.0017	-0.0034	0.0268	-0.0026
7998_6	0.0646	0.0649	0.0649	-0	0.0648	-1e-4	-4e-4	-9e-4	0.0036	-1e-4
8009_47	0.5379	0.5016	0.5008	-8e-4	0.5	-0.0016	-0.0016	-0.0032	-0.0723	-0.0032
8018_40	0.097	0.1096	0.1093	-2e-4	0.1091	-4e-4	-0.002	-0.0039	0.1146	-5e-4
8038_54	0.432	0.4116	0.4152	0.0036	0.4187	0.0071	0.0086	0.0171	-0.0496	0.0121
8078_84	0.522	0.483	0.4824	-6e-4	0.4818	-0.0013	-0.0013	-0.0026	-0.0806	-0.0024
8112_45	0.1761	0.163	0.1629	-1e-4	0.1629	-2e-4	-5e-4	-0.001	-0.0804	-2e-4
8122_42	0.0514	0.0525	0.0524	-1e-4	0.0523	-2e-4	-0.0016	-0.0033	0.0212	-2e-4
8128_12	0.201	0.2132	0.2128	-4e-4	0.2124	-7e-4	-0.0017	-0.0034	0.0572	-9e-4
8143_53	0.2419	0.2366	0.2363	-3e-4	0.2359	-7e-4	-0.0014	-0.0029	-0.0221	-9e-4
8153_16	0.0013	0.0418	0.0417	-1e-4	0.0415	-3e-4	-0.0033	-0.0067	0.969	-3e-4
8170_83	0.3472	0.351	0.3505	-5e-4	0.35	-0.0011	-0.0015	-0.0031	0.0109	-0.0017
8179_83	0.4434	0.433	0.4338	8e-4	0.4345	0.0015	0.0017	0.0035	-0.024	0.0027
8203_59	0.0437	0.0453	0.0453	-0	0.0453	-1e-4	-8e-4	-0.0015	0.0356	-1e-4
8229_21	0.0602	0.0585	0.0584	-0	0.0584	-0	-4e-4	-8e-4	-0.0288	-1e-4
8275_81	0.0349	0.0344	0.0344	-0	0.0344	-0	-4e-4	-8e-4	-0.0155	-0
8298_9	0.0453	0.0444	0.0443	-1e-4	0.0443	-1e-4	-0.0017	-0.0034	-0.0196	-2e-4
8315_41	0.0322	0.0317	0.0317	-0	0.0317	-0	-3e-4	-6e-4	-0.0143	-0
8356_76	0.4804	0.4317	0.431	-7e-4	0.4304	-0.0014	-0.0016	-0.0031	-0.1129	-0.0024
8387_39	0.191	0.1792	0.179	-3e-4	0.1787	-5e-4	-0.0014	-0.0029	-0.066	-6e-4
8415_37	0.0692	0.0667	0.0669	2e-4	0.0671	4e-4	0.0029	0.0058	-0.0371	4e-4
8450_40	0.2452	0.2346	0.2343	-4e-4	0.2339	-8e-4	-0.0017	-0.0034	-0.045	-0.001
8464_45	0.4368	0.4278	0.4274	-4e-4	0.4269	-9e-4	-0.001	-0.0021	-0.021	-0.0016
8491_64	0.0845	0.0811	0.0811	-0	0.0811	-1e-4	-5e-4	-0.001	-0.042	-1e-4
8511_86	0.0474	0.0489	0.0488	-1e-4	0.0487	-2e-4	-0.0018	-0.0036	0.029	-2e-4
8566_9	0.0524	0.0512	0.0511	-0	0.0511	-1e-4	-9e-4	-0.0017	-0.0241	-1e-4
8602_20	0.0191	0.0189	0.0189	-0	0.0189	-0	-4e-4	-9e-4	-0.0074	-0
8642_47	0.0481	0.0469	0.047	1e-4	0.047	1e-4	0.0013	0.0026	-0.0243	1e-4
8643_41	0.0364	0.0359	0.0358	-1e-4	0.0358	-1e-4	-0.0017	-0.0034	-0.015	-1e-4
8645_55	0.221	0.2407	0.2413	5e-4	0.2418	0.001	0.0022	0.0043	0.082	0.0014
8648_30	0.3531	0.3331	0.3354	0.0023	0.3378	0.0046	0.0069	0.0137	-0.06	0.0069
8665_8	0	0	0.5	0.5	1	1	1	1	NaN	1
8682_37	0.0431	0.0474	0.0474	-0	0.0473	-0	-3e-4	-5e-4	0.0898	-0
8724_34	0.2	0.2114	0.2112	-2e-4	0.2111	-3e-4	-8e-4	-0.0016	0.0538	-4e-4
8746_38	0.062	0.0858	0.0856	-2e-4	0.0854	-4e-4	-0.0022	-0.0044	0.2769	-4e-4
8830_11	0.045	0.0441	0.0441	-1e-4	0.044	-1e-4	-0.0017	-0.0034	-0.0195	-2e-4
8831_65	0.0889	0.0812	0.0851	0.0038	0.0889	0.0077	0.045	0.0861	-0.0942	0.0083
8844_39	0.0354	0.0349	0.0349	-1e-4	0.0348	-1e-4	-0.0017	-0.0034	-0.0146	-1e-4
8847_83	0.0743	0.0716	0.0717	0	0.0717	1e-4	6e-4	0.0012	-0.0372	1e-4
8870_58	0.042	0.0412	0.0412	-1e-4	0.0411	-1e-4	-0.0016	-0.0032	-0.0182	-1e-4
8872_82	0.522	0.4876	0.4869	-7e-4	0.4862	-0.0014	-0.0014	-0.0029	-0.0706	-0.0027
8898_83	0.4803	0.4927	0.4921	-7e-4	0.4914	-0.0013	-0.0013	-0.0027	0.0251	-0.0026
8933_84	0.3669	0.3839	0.3836	-3e-4	0.3833	-6e-4	-8e-4	-0.0016	0.0443	-0.001
8937_79	0.1978	0.1808	0.1806	-3e-4	0.1803	-5e-4	-0.0015	-0.003	-0.0936	-7e-4
8970_55	0.0088	0.3177	0.3166	-0.0011	0.3155	-0.0022	-0.0035	-0.0071	0.9725	-0.0033
8999_58	0.5751	0.41	0.4102	2e-4	0.4103	4e-4	4e-4	9e-4	-0.4028	6e-4
9008_48	0.0536	0.0522	0.0522	-0	0.0522	-0	-0	-0	-0.0258	-0
9035_9	0.0506	0.0494	0.0494	-1e-4	0.0493	-1e-4	-0.0014	-0.0029	-0.0228	-1e-4
9041_84	0.0517	0.0529	0.0528	-1e-4	0.0527	-2e-4	-0.0016	-0.0031	0.0218	-2e-4
9065_84	0.0272	0.0269	0.0269	-0	0.0269	-1e-4	-0.001	-0.0019	-0.0111	-1e-4
9122_63	0.0774	0.0878	0.0877	-2e-4	0.0875	-3e-4	-0.002	-0.004	0.1191	-4e-4
9135_15	0.0798	0.0787	0.079	3e-4	0.0793	6e-4	0.004	0.0079	-0.0136	7e-4
9147_39	0.0415	0.0407	0.0407	-1e-4	0.0406	-1e-4	-0.0015	-0.0029	-0.0179	-1e-4
9158_47	0.207	0.2209	0.221	1e-4	0.2211	2e-4	4e-4	7e-4	0.0631	2e-4
9182_62	0.0668	0.0648	0.0647	-1e-4	0.0647	-1e-4	-8e-4	-0.0016	-0.032	-1e-4
9207_84	0.1824	0.1736	0.1734	-2e-4	0.1733	-3e-4	-9e-4	-0.0018	-0.0511	-4e-4
9272_85	0.071	0.0703	0.0706	3e-4	0.071	6e-4	0.0044	0.0088	-0.0092	7e-4
9346_25	0.0725	0.0916	0.0918	2e-4	0.092	4e-4	0.002	0.0039	0.2088	4e-4
9369_23	0.4147	0.4411	0.4414	3e-4	0.4417	6e-4	7e-4	0.0014	0.0598	0.0011
9395_64	0.4461	0.4503	0.4496	-7e-4	0.4489	-0.0015	-0.0016	-0.0032	0.0094	-0.0026
9447_82	0.4464	0.428	0.4276	-5e-4	0.4271	-9e-4	-0.0011	-0.0022	-0.043	-0.0016
9458_25	0.5077	0.5015	0.5007	-8e-4	0.4999	-0.0016	-0.0016	-0.0031	-0.0125	-0.0031
9459_23	0.1259	0.1249	0.1247	-2e-4	0.1244	-4e-4	-0.0017	-0.0034	-0.008	-5e-4
9477_32	0.0299	0.0295	0.0295	-0	0.0295	-0	-4e-4	-9e-4	-0.0131	-0
9557_49	0.1789	0.2116	0.2112	-4e-4	0.2108	-8e-4	-0.0018	-0.0037	0.1543	-0.001
9576_29	0.3537	0.3732	0.3726	-6e-4	0.3719	-0.0013	-0.0017	-0.0034	0.0522	-0.002
9624_83	0.2392	0.2316	0.2316	-1e-4	0.2315	-2e-4	-3e-4	-7e-4	-0.0328	-2e-4
9776_59	0.1123	0.1103	0.1102	-1e-4	0.1101	-3e-4	-0.0013	-0.0026	-0.0177	-3e-4
9783_56	0.0413	0.0404	0.0405	1e-4	0.0406	1e-4	0.0018	0.0037	-0.0211	2e-4
9807_73	0.0417	0.0433	0.0432	-0	0.0432	-1e-4	-7e-4	-0.0015	0.0365	-1e-4
9865_51	0.1815	0.2007	0.2006	-1e-4	0.2005	-2e-4	-5e-4	-0.0011	0.0957	-3e-4
9881_39	0.2729	0.2738	0.2734	-4e-4	0.273	-9e-4	-0.0016	-0.0032	0.0034	-0.0012
9894_62	0.0452	0.0442	0.0443	1e-4	0.0444	2e-4	0.0026	0.0052	-0.0242	2e-4
9896_84	0.315	0.3328	0.3328	1e-4	0.3329	1e-4	2e-4	4e-4	0.0533	2e-4
9906_73	0.0969	0.0946	0.0946	0	0.0946	0	0	1e-4	-0.0245	0
9963_61	0.0444	0.0435	0.0435	-0	0.0435	-0	-3e-4	-7e-4	-0.0207	-0
9981_86	0.0011	0.0385	0.0387	2e-4	0.0388	3e-4	0.0042	0.0084	0.9713	3e-4
10019_33	0.0321	0.0317	0.0316	-1e-4	0.0316	-1e-4	-0.0017	-0.0033	-0.0129	-1e-4
10035_18	0.1469	0.1451	0.1453	3e-4	0.1456	6e-4	0.0019	0.0038	-0.0129	6e-4
10041_78	0.1118	0.108	0.1079	-2e-4	0.1077	-3e-4	-0.0014	-0.0028	-0.0346	-3e-4
10073_83	0.2332	0.3303	0.3296	-7e-4	0.3288	-0.0015	-0.0022	-0.0044	0.2938	-0.0022
10083_21	0.0457	0.047	0.047	0	0.0471	0	3e-4	6e-4	0.0283	0
10099_26	0.3752	0.3646	0.3642	-4e-4	0.3638	-9e-4	-0.0012	-0.0024	-0.029	-0.0014
10105_6	0.1387	0.1316	0.1315	-2e-4	0.1313	-4e-4	-0.0015	-0.003	-0.0533	-4e-4
10112_23	0.1727	0.1783	0.1781	-2e-4	0.1779	-4e-4	-0.001	-0.002	0.0316	-4e-4
10384_17	0.4192	0.4039	0.4034	-5e-4	0.403	-0.001	-0.0012	-0.0025	-0.0379	-0.0017
10389_31	0.0204	0.0203	0.0203	-0	0.0202	-0	-3e-4	-6e-4	-0.0081	-0
10403_85	0.1849	0.1949	0.1945	-3e-4	0.1942	-7e-4	-0.0018	-0.0035	0.0511	-9e-4
10407_8	0.1897	0.1906	0.191	4e-4	0.1914	9e-4	0.0022	0.0045	0.0046	0.0011
10436_69	0.0958	0.1193	0.119	-2e-4	0.1188	-5e-4	-0.0019	-0.0038	0.1971	-5e-4
10455_16	0.1886	0.2016	0.2018	2e-4	0.202	4e-4	0.0011	0.0021	0.0644	5e-4
10470_17	0.2775	0.2759	0.2754	-4e-4	0.275	-9e-4	-0.0015	-0.0031	-0.0058	-0.0012
10494_9	0.0236	0.0233	0.0233	-0	0.0233	-0	-2e-4	-4e-4	-0.0101	-0
10522_23	0.0412	0.0405	0.0404	-1e-4	0.0404	-1e-4	-0.0015	-0.003	-0.0178	-1e-4
10541_12	0.0436	0.0427	0.0427	-0	0.0427	-1e-4	-6e-4	-0.0012	-0.02	-1e-4
10604_35	0.0323	0.0317	0.0318	1e-4	0.0319	2e-4	0.0038	0.0075	-0.0183	2e-4
10622_41	0.0277	0.0274	0.0274	-0	0.0274	-0	-7e-4	-0.0015	-0.0115	-0
10638_64	0.0347	0.0342	0.0342	-0	0.0342	-0	-5e-4	-0.001	-0.0155	-0
10670_90	0	0.0283	0.0283	-1e-4	0.0282	-1e-4	-0.0026	-0.0052	1	-2e-4
10683_86	0.3984	0.3788	0.3785	-3e-4	0.3781	-7e-4	-9e-4	-0.0018	-0.0517	-0.0011
10728_73	0.1024	0.1017	0.1081	0.0064	0.1145	0.0127	0.0589	0.1112	-0.0067	0.0142
10747_9	0.0571	0.0556	0.0556	-0	0.0555	-1e-4	-6e-4	-0.0011	-0.0271	-1e-4
10767_64	0.1085	0.1053	0.1053	-0	0.1053	-0	-2e-4	-4e-4	-0.0308	-0
10777_24	0.0486	0.0496	0.0497	1e-4	0.0498	2e-4	0.0024	0.0048	0.0204	3e-4
10781_83	0.4254	0.4676	0.4671	-6e-4	0.4665	-0.0012	-0.0013	-0.0025	0.0903	-0.0022
10794_46	0.0423	0.0414	0.0415	1e-4	0.0416	2e-4	0.0029	0.0059	-0.0229	3e-4
10809_23	0.1094	0.1139	0.1142	3e-4	0.1145	6e-4	0.0026	0.0051	0.0394	7e-4
10827_22	0.0385	0.0426	0.0426	0	0.0427	1e-4	0.001	0.0021	0.0961	1e-4
10842_61	0.0499	0.0488	0.0487	-1e-4	0.0486	-2e-4	-0.0019	-0.0037	-0.0218	-2e-4
10899_48	0.0955	0.1055	0.1059	3e-4	0.1062	6e-4	0.0031	0.0061	0.0951	7e-4
10928_33	0.1245	0.1212	0.121	-2e-4	0.1208	-4e-4	-0.0015	-0.0031	-0.0275	-4e-4
10930_66	0.0402	0.0395	0.0395	-1e-4	0.0394	-1e-4	-0.0014	-0.0028	-0.0173	-1e-4
10962_37	0.1574	0.1533	0.15310000000000001	-2e-4	0.1529	-4e-4	-0.0012	-0.0025	-0.0267	-4e-4
10969_19	0.3672	0.3198	0.3201	3e-4	0.3205	7e-4	0.0011	0.0022	-0.1483	0.001
11023_40	0.0919	0.0877	0.0878	1e-4	0.0879	2e-4	0.0011	0.0022	-0.0475	2e-4
11035_85	0.4485	0.4889	0.4889	-0	0.4889	-0	-0	-0	0.0827	-0
11045_13	0.0343	0.0338	0.0338	0	0.0338	1e-4	8e-4	0.0016	-0.0165	1e-4
11080_7	0.4844	0.4975	0.4966	-9e-4	0.4957	-0.0019	-0.0019	-0.0038	0.0263	-0.0037
11087_19	0.0758	0.0774	0.0774	-0	0.0774	-0	-2e-4	-3e-4	0.0204	-0
11107_47	0.4	0.4652	0.4646	-6e-4	0.4641	-0.0011	-0.0012	-0.0025	0.1401	-0.0021
11123_14	0.0647	0.0709	0.0737	0.0028	0.0765	0.0056	0.0378	0.0729	0.0873	0.006
11133_47	0.0318	0.0313	0.0313	0	0.0314	1e-4	0.0011	0.0022	-0.0156	1e-4
11139_50	0.4734	0.4658	0.4654	-4e-4	0.465	-9e-4	-9e-4	-0.0019	-0.0162	-0.0016
11160_83	0.3489	0.3323	0.3323	0	0.3324	0	0	0	-0.0497	0
11181_11	0.4729	0.4986	0.4984	-3e-4	0.4981	-5e-4	-5e-4	-0.0011	0.0516	-0.0011
11233_21	0.194	0.2028	0.2028	0	0.2028	0	1e-4	2e-4	0.0433	0
11277_8	0.092	0.088	0.0879	-1e-4	0.0878	-3e-4	-0.0015	-0.003	-0.045	-3e-4
11302_6	0.0912	0.0939	0.0939	-0	0.0939	-0	-1e-4	-3e-4	0.0285	-0
11356_41	0.0776	0.0792	0.079	-1e-4	0.0789	-2e-4	-0.0015	-0.0031	0.0203	-3e-4
11458_25	0.1622	0.1584	0.1581	-3e-4	0.1578	-5e-4	-0.0016	-0.0032	-0.0245	-6e-4
11464_85	0.5134	0.5009	0.5004	-5e-4	0.4999	-0.001	-0.001	-0.002	-0.025	-0.002
11476_29	0.5181	0.4936	0.4931	-5e-4	0.4926	-0.001	-0.001	-0.0021	-0.0496	-0.002
11547_11	0.0196	0.0195	0.0195	-0	0.0195	-0	-2e-4	-4e-4	-0.0079	-0
11576_73	0.0336	0.0331	0.0331	-1e-4	0.033	-1e-4	-0.0017	-0.0034	-0.0136	-1e-4
11619_70	0.1709	0.1565	0.1565	0	0.1565	0	2e-4	3e-4	-0.092	1e-4
11632_28	0.0442	0.0433	0.0433	-0	0.0433	-0	-2e-4	-3e-4	-0.0208	-0
11658_9	0.0289	0.0285	0.0285	-0	0.0285	-1e-4	-0.0012	-0.0024	-0.0117	-1e-4
11662_12	0.1497	0.143	0.1428	-2e-4	0.1426	-4e-4	-0.0014	-0.0028	-0.0466	-5e-4
11688_38	0.3216	0.3352	0.3349	-4e-4	0.3345	-7e-4	-0.0011	-0.0021	0.0406	-0.0011
11704_52	0.0594	0.0575	0.0577	3e-4	0.058	5e-4	0.0046	0.0091	-0.0337	6e-4
11717_53	0.0269	0.0266	0.0266	-0	0.0265	-1e-4	-0.0012	-0.0024	-0.0108	-1e-4
11729_75	0.0693	0.0695	0.0694	-1e-4	0.0692	-2e-4	-0.0018	-0.0036	0.0027	-3e-4
11734_79	0.406	0.3919	0.392	1e-4	0.3921	3e-4	4e-4	7e-4	-0.036	5e-4
11742_50	0.5159	0.4925	0.4917	-8e-4	0.4909	-0.0016	-0.0016	-0.0032	-0.0476	-0.0031
11758_40	0.0012	0.0012	0.5	0.4988	0.9988	0.9976	0.9976	0.9988	0.0022	0.9988
11765_88	0	0.0091	0.0091	0	0.0092	0	0.0013	0.0026	1	0
11840_92	0	0.4991	0.4974	-0.0017	0.4957	-0.0034	-0.0034	-0.0068	1	-0.0068
11882_11	0.3096	0.3168	0.3191	0.0024	0.3215	0.0047	0.0074	0.0147	0.0227	0.0069
11884_13	0.0837	0.0825	0.0824	-1e-4	0.0823	-2e-4	-0.0012	-0.0024	-0.015	-2e-4
11933_82	0.0357	0.0352	0.0351	-0	0.0351	-0	-5e-4	-9e-4	-0.016	-0
11942_7	0.0384	0.0378	0.0378	-0	0.0377	-1e-4	-9e-4	-0.0018	-0.0169	-1e-4
11971_6	0.1645	0.1602	0.1599	-2e-4	0.1597	-5e-4	-0.0016	-0.0031	-0.0269	-6e-4
11983_43	0.0297	0.0293	0.0293	-0	0.0292	-1e-4	-0.0015	-0.003	-0.012	-1e-4
12019_41	0.3192	0.303	0.3025	-5e-4	0.302	-0.001	-0.0017	-0.0034	-0.0535	-0.0015
12023_48	0.0285	0.0282	0.0281	-0	0.0281	-0	-7e-4	-0.0014	-0.0121	-0
12032_77	0.354	0.3543	0.3545	2e-4	0.3548	4e-4	6e-4	0.0012	0.001	7e-4
12040_50	0.0482	0.0493	0.0493	-1e-4	0.0492	-2e-4	-0.0016	-0.0032	0.0235	-2e-4
12058_45	0.0314	0.0308	0.031	2e-4	0.0311	3e-4	0.005	0.01	-0.0195	3e-4
12138_53	0.0205	0.0203	0.0203	0	0.0204	0	5e-4	0.001	-0.0092	0
12150_13	0.012	0.012	0.012	-0	0.012	-0	-0.0018	-0.0036	-0.0025	-0
12184_48	0.1562	0.1673	0.1694	0.0021	0.1715	0.0042	0.0123	0.0243	0.0666	0.005
12198_61	0.0013	0.0183	0.0183	-1e-4	0.0182	-1e-4	-0.0027	-0.0055	0.9279	-1e-4
12202_45	0.0742	0.0716	0.0715	-1e-4	0.0715	-2e-4	-0.0012	-0.0023	-0.0355	-2e-4
12233_77	0.1241	0.1507	0.1504	-3e-4	0.1502	-5e-4	-0.0018	-0.0036	0.1764	-6e-4
12240_86	0.0735	0.0732	0.0731	-1e-4	0.073	-1e-4	-9e-4	-0.0019	-0.0047	-1e-4
12287_45	0.2855	0.2902	0.2898	-3e-4	0.2895	-7e-4	-0.0012	-0.0023	0.016	-0.001
12292_38	0.0142	0.019	0.019	-0	0.019	-0	-5e-4	-0.001	0.2518	-0
12316_85	0.075	0.0724	0.0723	-1e-4	0.0722	-2e-4	-0.0016	-0.0033	-0.0355	-3e-4
12340_61	0.0556	0.0542	0.0542	-0	0.0541	-1e-4	-8e-4	-0.0015	-0.0261	-1e-4
12356_84	0.4339	0.3609	0.3605	-5e-4	0.36	-9e-4	-0.0013	-0.0026	-0.2022	-0.0015
12391_83	0.0444	0.0435	0.0435	-1e-4	0.0434	-1e-4	-0.0017	-0.0034	-0.0193	-2e-4
12397_50	0.0394	0.0387	0.0387	-0	0.0386	-1e-4	-0.0012	-0.0024	-0.0171	-1e-4
12428_7	0.1354	0.1308	0.1306	-2e-4	0.1304	-4e-4	-0.0015	-0.0031	-0.0346	-5e-4
12429_83	0.2112	0.2008	0.2007	-2e-4	0.2005	-3e-4	-7e-4	-0.0015	-0.0518	-4e-4
12435_85	0.2918	0.3128	0.3122	-5e-4	0.3117	-0.0011	-0.0017	-0.0034	0.067	-0.0016
12475_35	0.1225	0.1396	0.1396	-0	0.1395	-1e-4	-3e-4	-6e-4	0.1226	-1e-4
12483_34	0.0296	0.0365	0.0364	-1e-4	0.0363	-1e-4	-0.002	-0.004	0.1885	-2e-4
12566_49	0.0828	0.1071	0.1073	1e-4	0.1074	3e-4	0.0012	0.0024	0.2276	3e-4
12632_82	0.0834	0.0793	0.0801	7e-4	0.0808	0.0014	0.009	0.0179	-0.0512	0.0016
12665_27	0.1179	0.1113	0.1111	-2e-4	0.1109	-3e-4	-0.0015	-0.003	-0.0594	-4e-4
12749_27	0.0329	0.0325	0.0324	-0	0.0324	-1e-4	-0.0014	-0.0028	-0.0134	-1e-4
12778_72	0.1167	0.1158	0.1163	5e-4	0.1168	9e-4	0.0039	0.0077	-0.0076	0.001
12809_67	0.3525	0.3512	0.3528	0.0016	0.3544	0.0032	0.0045	0.0089	-0.0038	0.0049
12820_74	0.1043	0.1015	0.1013	-2e-4	0.1011	-4e-4	-0.0017	-0.0035	-0.0281	-4e-4
12839_84	0.1483	0.1471	0.1476	5e-4	0.1481	0.0011	0.0036	0.0071	-0.0084	0.0012
12853_47	0.0582	0.0566	0.0566	-0	0.0566	-0	-3e-4	-5e-4	-0.028	-0
12885_83	0.2212	0.2379	0.4259	0.188	0.6139	0.376	0.4414	0.61240000000000006	0.0703	0.4933
12889_37	0.4657	0.4324	0.4318	-7e-4	0.4311	-0.0014	-0.0016	-0.0032	-0.0768	-0.0024
12895_67	0.0387	0.0381	0.038	-0	0.038	-1e-4	-0.0012	-0.0025	-0.0168	-1e-4
12935_35	0.047	0.046	0.046	-0	0.0459	-1e-4	-0.001	-0.0019	-0.0214	-1e-4
12979_37	0.4936	0.4574	0.457	-5e-4	0.4565	-9e-4	-0.001	-0.002	-0.0791	-0.0017
13005_11	0.2679	0.2415	0.2412	-4e-4	0.2408	-8e-4	-0.0016	-0.0031	-0.109	-0.001
13010_11	0.0302	0.0298	0.0298	-0	0.0297	-0	-8e-4	-0.0016	-0.0128	-0
13022_80	0.0165	0.0164	0.0164	-0	0.0163	-0	-0.001	-0.0019	-0.0056	-0
13068_63	0.0753	0.0698	0.0725	0.0027	0.0753	0.0055	0.0376	0.0725	-0.0781	0.0059
13073_26	0.0285	0.0282	0.0282	-0	0.0282	-0	-4e-4	-9e-4	-0.0124	-0
13075_65	0	0	0.5	0.5	1	1	1	1	NaN	1
13089_11	0.3664	0.4128	0.4134	6e-4	0.4139	0.0011	0.0014	0.0027	0.1124	0.0019
13150_26	0.2518	0.2484	0.2479	-4e-4	0.2475	-9e-4	-0.0018	-0.0036	-0.0138	-0.0012
13212_69	0.262	0.2707	0.2703	-4e-4	0.2699	-8e-4	-0.0014	-0.0029	0.0323	-0.0011
13217_87	0.5136	0.5015	0.5008	-7e-4	0.5001	-0.0014	-0.0014	-0.0027	-0.024	-0.0027
13252_87	0.2404	0.2111	0.2118	7e-4	0.2125	0.0014	0.0033	0.0065	-0.1386	0.0018
13275_72	0.4361	0.418	0.4178	-2e-4	0.4176	-5e-4	-6e-4	-0.0011	-0.0433	-8e-4
13349_40	0.0509	0.0496	0.0497	0	0.0497	1e-4	9e-4	0.0017	-0.0253	1e-4
13357_72	0.3639	0.3407	0.3404	-3e-4	0.3401	-6e-4	-8e-4	-0.0016	-0.0681	-8e-4
13375_68	0.0353	0.0348	0.0348	-0	0.0347	-1e-4	-0.0013	-0.0025	-0.0151	-1e-4
13387_41	0.0499	0.0506	0.051	4e-4	0.0513	8e-4	0.0075	0.0148	0.0139	8e-4
13408_83	0.0469	0.0459	0.0459	-1e-4	0.0458	-2e-4	-0.0018	-0.0035	-0.0204	-2e-4
13493_79	0.0583	0.0567	0.0567	-0	0.0566	-1e-4	-5e-4	-0.001	-0.0277	-1e-4
13501_6	0.0309	0.0405	0.0404	-1e-4	0.0403	-2e-4	-0.002	-0.0039	0.2377	-2e-4
13507_15	0.0453	0.0468	0.0467	-1e-4	0.0467	-1e-4	-0.0015	-0.003	0.0326	-1e-4
13520_83	0.0283	0.028	0.0279	-0	0.0279	-1e-4	-0.0013	-0.0027	-0.0114	-1e-4
13538_58	0.1449	0.137	0.1367	-2e-4	0.1365	-4e-4	-0.0015	-0.0031	-0.0583	-5e-4
13559_85	0.3807	0.309	0.3086	-4e-4	0.3083	-7e-4	-0.0011	-0.0023	-0.2321	-0.001
13680_12	0.0468	0.0459	0.0458	-1e-4	0.0457	-2e-4	-0.0016	-0.0033	-0.0206	-2e-4
13754_40	0.4128	0.4011	0.4004	-7e-4	0.3998	-0.0013	-0.0016	-0.0033	-0.0292	-0.0022
13788_67	0.0562	0.0547	0.0548	1e-4	0.0548	2e-4	0.0014	0.0028	-0.0285	2e-4
13819_47	0.4384	0.4397	0.439	-7e-4	0.4383	-0.0014	-0.0016	-0.0031	0.003	-0.0024
13901_42	0.0739	0.0967	0.4944	0.3977	0.892	0.7953	0.8044	0.8916	0.2362	0.8805
13917_30	0.0402	0.0395	0.0395	-0	0.0395	-1e-4	-9e-4	-0.0018	-0.0179	-1e-4
13954_69	0.0189	0.0188	0.0188	0	0.0188	0	3e-4	6e-4	-0.0082	0
14043_66	0.0822	0.0791	0.079	-1e-4	0.0789	-2e-4	-0.0014	-0.0028	-0.0397	-2e-4
14046_60	0.0749	0.0767	0.0768	1e-4	0.0769	2e-4	0.0013	0.0025	0.0236	2e-4
14050_60	0.5028	0.4625	0.4623	-2e-4	0.4621	-5e-4	-5e-4	-0.001	-0.0871	-9e-4
14054_22	0.177	0.1693	0.1708	0.0015	0.1723	0.0029	0.0086	0.017	-0.0453	0.0035
14061_12	0.3477	0.288	0.2876	-4e-4	0.2872	-8e-4	-0.0013	-0.0026	-0.2072	-0.0011
14085_25	0.0627	0.0707	0.0706	-1e-4	0.0705	-1e-4	-0.001	-0.0021	0.1124	-2e-4
14106_75	0.3128	0.3146	0.3143	-3e-4	0.314	-6e-4	-9e-4	-0.0019	0.0056	-9e-4
14122_39	0.079	0.0759	0.076	1e-4	0.0761	2e-4	0.0013	0.0025	-0.0408	2e-4
14143_36	0.0201	0.0199	0.0199	-0	0.0199	-1e-4	-0.0015	-0.003	-0.0069	-1e-4
14169_20	0.1197	0.1169	0.1168	-1e-4	0.1167	-2e-4	-7e-4	-0.0015	-0.0245	-2e-4
14272_49	0.0179	0.0178	0.0177	-0	0.0177	-0	-5e-4	-0.001	-0.0068	-0
14276_149	0.328	0.3328	0.3324	-3e-4	0.3321	-6e-4	-9e-4	-0.0019	0.0143	-9e-4
14296_82	0.1174	0.1213	0.1217	5e-4	0.1222	9e-4	0.0039	0.0078	0.0323	0.0011
14312_12	0.0446	0.0436	0.0436	0	0.0437	1e-4	6e-4	0.0012	-0.0216	1e-4
14325_50	0.0202	0.02	0.0201	0	0.0201	0	4e-4	8e-4	-0.009	0
14330_10	0.0382	0.0393	0.0397	4e-4	0.0401	8e-4	0.0099	0.0197	0.027	8e-4
14378_52	0.3654	0.4032	0.4065	0.0032	0.4097	0.0065	0.008	0.0158	0.0937	0.0108
14380_62	0.0857	0.0944	0.0945	1e-4	0.0945	1e-4	6e-4	0.0012	0.0929	1e-4
14416_77	0.321	0.2912	0.2924	0.0012	0.2935	0.0023	0.0039	0.0078	-0.1021	0.0033
14477_45	0.1146	0.1152	0.115	-2e-4	0.1148	-4e-4	-0.0019	-0.0038	0.0059	-5e-4
14602_81	0.2556	0.2506	0.2502	-4e-4	0.2498	-8e-4	-0.0017	-0.0033	-0.0199	-0.0011
14604_21	0.0353	0.0348	0.0347	-1e-4	0.0347	-1e-4	-0.0017	-0.0034	-0.0145	-1e-4
14605_7	0.053900000000000003	0.0526	0.0525	-1e-4	0.0525	-2e-4	-0.0015	-0.003	-0.0243	-2e-4
14615_68	0.0381	0.0373	0.0374	1e-4	0.0375	1e-4	0.0017	0.0034	-0.0195	1e-4
14625_30	0.5301	0.4998	0.4993	-5e-4	0.4988	-0.0011	-0.0011	-0.0021	-0.0605	-0.0021
14663_45	0.362	0.3488	0.3483	-5e-4	0.3478	-0.001	-0.0015	-0.0029	-0.0377	-0.0016
14696_36	0.0468	0.0458	0.0458	-0	0.0457	-1e-4	-8e-4	-0.0016	-0.0214	-1e-4
14720_78	0.0615	0.0597	0.0597	0	0.0598	0	3e-4	7e-4	-0.0304	0
14846_19	0.0437	0.0429	0.0428	-1e-4	0.0428	-1e-4	-0.0016	-0.0032	-0.0189	-1e-4
14850_62	0.0395	0.0388	0.0388	-0	0.0387	-1e-4	-9e-4	-0.0019	-0.0176	-1e-4
14894_29	0.2568	0.2388	0.2406	0.0018	0.2423	0.0036	0.0074	0.0147	-0.0756	0.0047
14904_18	0.0634	0.0658	0.0657	-1e-4	0.0656	-2e-4	-0.0013	-0.0027	0.0361	-2e-4
14927_36	0.175	0.1658	0.1662	4e-4	0.1666	7e-4	0.0022	0.0044	-0.055	9e-4
15042_44	0.0452	0.0442	0.0442	0	0.0443	0	5e-4	0.0011	-0.0221	0
15063_51	0.2985	0.2957	0.2952	-5e-4	0.2947	-0.001	-0.0017	-0.0035	-0.0093	-0.0014
15117_76	0.4111	0.3819	0.3814	-5e-4	0.3809	-9e-4	-0.0012	-0.0025	-0.0765	-0.0015
15147_11	0.0262	0.0259	0.0259	-0	0.0258	-1e-4	-0.0017	-0.0035	-0.0097	-1e-4
15156_29	0.0156	0.0155	0.0155	-0	0.0155	-0	-8e-4	-0.0016	-0.0054	-0
15233_81	0.0925	0.0904	0.0905	2e-4	0.0907	3e-4	0.0018	0.0036	-0.0239	4e-4
15244_24	0.342	0.4221	0.4214	-7e-4	0.4207	-0.0014	-0.0017	-0.0034	0.1898	-0.0025
15257_48	0.4778	0.4764	0.4769	5e-4	0.4774	0.001	0.001	0.0021	-0.003	0.0019
15310_37	0.0117	0.0141	0.0142	1e-4	0.0142	1e-4	0.005	0.01	0.1735	1e-4
15374_78	0.3957	0.3712	0.3723	0.0011	0.3734	0.0022	0.0029	0.0058	-0.0658	0.0035
15396_31	0.054	0.055	0.0549	-1e-4	0.0548	-2e-4	-0.0018	-0.0035	0.0188	-2e-4
15439_21	0.0683	0.0657	0.0661	3e-4	0.0664	7e-4	0.0053	0.0105	-0.039	7e-4
15518_33	0.021	0.0208	0.0208	-0	0.0208	-1e-4	-0.0016	-0.0031	-0.0072	-1e-4
15546_57	0.0255	0.0252	0.0252	-0	0.0252	-1e-4	-0.0013	-0.0026	-0.0099	-1e-4
15583_21	0.008	0.0103	0.0103	0	0.0103	1e-4	0.0032	0.0064	0.2172	1e-4
15612_45	0.0185	0.0182	0.0184	1e-4	0.0185	3e-4	0.0077	0.0154	-0.0156	3e-4
15671_33	0.154	0.1536	0.1536	-0	0.1536	-0	-1e-4	-1e-4	-0.0027	-0
15695_75	0.2571	0.2536	0.2547	0.0011	0.2558	0.0022	0.0042	0.0084	-0.0137	0.0029
15758_49	0.3946	0.3765	0.377	6e-4	0.3776	0.0011	0.0015	0.0029	-0.0481	0.0018
15822_83	0.1174	0.1042	0.4935	0.3893	0.8829	0.7787	0.7889	0.882	-0.1268	0.8692
15896_66	0.0248	0.0245	0.0246	0	0.0246	1e-4	0.002	0.004	-0.0129	1e-4
15979_69	0.0147	0.0145	0.0146	1e-4	0.0147	2e-4	0.0059	0.0116	-0.0118	2e-4
16072_44	0.0296	0.0292	0.0292	-0	0.0292	-1e-4	-0.0011	-0.0021	-0.0121	-1e-4
16082_53	0.0376	0.0369	0.0369	-0	0.0369	-0	-4e-4	-8e-4	-0.0169	-0
16099_45	0.0294	0.0291	0.029	-0	0.029	-1e-4	-0.0013	-0.0027	-0.0118	-1e-4
16176_24	0.0149	0.0172	0.0172	-0	0.0172	-0	-0.0014	-0.0028	0.1386	-0
16204_21	0.4287	0.4558	0.4553	-6e-4	0.4547	-0.0011	-0.0012	-0.0025	0.0595	-0.0021
16255_26	0.4435	0.4587	0.4587	-1e-4	0.4586	-1e-4	-1e-4	-3e-4	0.0331	-2e-4
16262_63	0.0638	0.0615	0.0619	4e-4	0.0622	8e-4	0.0062	0.0123	-0.0378	8e-4
16283_41	0.4681	0.4705	0.4701	-4e-4	0.4696	-8e-4	-9e-4	-0.0018	0.0051	-0.0016
16331_20	0.0295	0.0291	0.0291	-0	0.0291	-0	-5e-4	-0.001	-0.0129	-0
16339_15	0.0425	0.0417	0.0416	-1e-4	0.0416	-1e-4	-0.0016	-0.0032	-0.0184	-1e-4
16430_69	0.1336	0.1271	0.1269	-1e-4	0.1268	-3e-4	-0.001	-0.002	-0.0513	-3e-4
16434_15	0.0323	0.0318	0.0318	-0	0.0317	-1e-4	-0.0015	-0.0031	-0.013	-1e-4
16480_73	0.1691	0.1633	0.163	-3e-4	0.1627	-5e-4	-0.0016	-0.0032	-0.0355	-6e-4
16621_29	0.0297	0.0294	0.0293	-0	0.0293	-1e-4	-0.0014	-0.0028	-0.012	-1e-4
16632_27	0.3535	0.3251	0.3256	5e-4	0.326	0.001	0.0015	0.003	-0.0874	0.0015
16662_49	0.0312	0.0308	0.0307	-0	0.0307	-1e-4	-0.0015	-0.003	-0.0125	-1e-4
16679_44	0.2967	0.2904	0.2906	1e-4	0.2907	3e-4	5e-4	0.001	-0.0216	4e-4
16690_25	0.4678	0.443	0.4427	-4e-4	0.4423	-7e-4	-8e-4	-0.0016	-0.0559	-0.0013
16710_48	0.2106	0.2029	0.2026	-3e-4	0.2022	-7e-4	-0.0017	-0.0034	-0.038	-9e-4
16723_18	0.2471	0.2383	0.3133	0.075	0.3882	0.1499	0.2392	0.3861	-0.0366	0.1968
16725_177	0.1834	0.173	0.1728	-2e-4	0.1727	-3e-4	-0.001	-0.0019	-0.0599	-4e-4
16751_75	0.0388	0.0382	0.0381	-0	0.0381	-1e-4	-0.0012	-0.0024	-0.0168	-1e-4
16756_43	0.1318	0.1256	0.1254	-2e-4	0.1252	-4e-4	-0.0016	-0.0031	-0.0491	-4e-4
16795_28	0.0873	0.0837	0.0836	-1e-4	0.0835	-2e-4	-0.0015	-0.0029	-0.0425	-3e-4
16816_48	0.4018	0.3945	0.3949	4e-4	0.3953	8e-4	0.001	0.002	-0.0184	0.0013
16875_47	0.197	0.2241	0.2237	-4e-4	0.2232	-9e-4	-0.002	-0.0039	0.1207	-0.0011
16895_14	0.0341	0.0336	0.0336	-0	0.0336	-0	-7e-4	-0.0014	-0.0151	-0
16905_27	0.0441	0.0431	0.0432	0	0.0432	1e-4	0.001	0.002	-0.0218	1e-4
16925_81	0.0193	0.0335	0.0335	-1e-4	0.0334	-2e-4	-0.0026	-0.0051	0.4261	-2e-4
16956_26	0.1855	0.1725	0.1724	-1e-4	0.1723	-3e-4	-8e-4	-0.0015	-0.0754	-3e-4
16997_17	0.0596	0.0581	0.058	-1e-4	0.0579	-2e-4	-0.0017	-0.0034	-0.0272	-2e-4
17024_18	0.1457	0.1374	0.1372	-2e-4	0.137	-4e-4	-0.0015	-0.003	-0.0604	-5e-4
17055_72	0.0174	0.0173	0.0172	-0	0.0172	-0	-8e-4	-0.0016	-0.0062	-0
17067_6	0.0436	0.0428	0.0428	-0	0.0428	-0	-2e-4	-5e-4	-0.0204	-0
17164_35	0.0194	0.0193	0.0192	-0	0.0192	-0	-3e-4	-6e-4	-0.0077	-0
17186_82	0.0422	0.0436	0.0436	-1e-4	0.0435	-1e-4	-0.0017	-0.0034	0.0328	-2e-4
17216_58	0.1655	0.1588	0.1585	-3e-4	0.1583	-5e-4	-0.0017	-0.0034	-0.0424	-6e-4
17290_23	0.4837	0.4958	0.4948	-0.001	0.4938	-0.0019	-0.002	-0.0039	0.0243	-0.0039
17338_81	0.114	0.1114	0.1116	2e-4	0.1117	3e-4	0.0015	0.003	-0.0234	4e-4
17414_26	0.0164	0.0163	0.0163	-0	0.0163	-0	-5e-4	-0.001	-0.0062	-0
17431_8	0.1422	0.1367	0.1364	-2e-4	0.1362	-4e-4	-0.0015	-0.0031	-0.0402	-5e-4
17524_33	0.0453	0.0444	0.0443	-1e-4	0.0442	-1e-4	-0.0016	-0.0031	-0.0199	-1e-4
17577_39	0.5164	0.5007	0.5	-7e-4	0.4993	-0.0014	-0.0014	-0.0027	-0.0313	-0.0027
17608_8	0.0223	0.0221	0.0221	0	0.0221	0	8e-4	0.0015	-0.0103	0
17641_6	0.3359	0.3767	0.3763	-5e-4	0.3758	-0.001	-0.0013	-0.0026	0.1084	-0.0015
17659_44	0.0364	0.0359	0.0358	-1e-4	0.0358	-1e-4	-0.0015	-0.0031	-0.0153	-1e-4
17717_83	0.1709	0.1707	0.1704	-3e-4	0.1701	-6e-4	-0.0018	-0.0035	-0.0014	-7e-4
17748_65	0.0402	0.0416	0.0417	1e-4	0.0418	2e-4	0.0025	0.005	0.0345	2e-4
17790_66	0.0807	0.0776	0.0776	0	0.0776	1e-4	3e-4	7e-4	-0.0405	1e-4
17829_10	0.0649	0.063	0.0629	-1e-4	0.0628	-2e-4	-0.0016	-0.0032	-0.0302	-2e-4
17870_78	0.0245	0.0267	0.0266	-0	0.0266	-1e-4	-0.0013	-0.0026	0.081	-1e-4
17917_68	0.0763	0.0756	0.0756	0	0.0756	0	1e-4	3e-4	-0.0096	0
17951_62	0.1778	0.189	0.189	0	0.189	0	0	0	0.0591	0
17987_78	0.1558	0.162	0.1618	-3e-4	0.1615	-6e-4	-0.0017	-0.0035	0.0385	-7e-4
18000_23	0.104	0.0989	0.0988	-2e-4	0.0986	-3e-4	-0.0016	-0.0031	-0.0515	-3e-4
18027_10	0.2762	0.2726	0.2742	0.0016	0.2758	0.0032	0.0059	0.0116	-0.0133	0.0044
18081_40	0.0275	0.0272	0.0272	-0	0.0272	-1e-4	-0.0011	-0.0022	-0.0112	-1e-4
18135_44	0.0243	0.024	0.024	-0	0.024	-0	-1e-4	-1e-4	-0.0106	-0
18176_87	0	0.0146	0.0146	1e-4	0.0147	1e-4	0.0039	0.0078	1	1e-4
18207_47	0.0961	0.0913	0.0916	3e-4	0.0919	6e-4	0.0034	0.0067	-0.0523	7e-4
18227_78	0.0796	0.0766	0.0765	-1e-4	0.0765	-2e-4	-0.0011	-0.0023	-0.0386	-2e-4
18238_51	0.1008	0.0982	0.098	-2e-4	0.0979	-3e-4	-0.0016	-0.0033	-0.0266	-4e-4
18252_32	0.0363	0.0357	0.0357	0	0.0357	0	2e-4	4e-4	-0.0168	0
18257_12	0.4481	0.4491	0.4488	-3e-4	0.4485	-6e-4	-7e-4	-0.0014	0.0023	-0.0011
18265_66	0.2421	0.233	0.2326	-3e-4	0.2323	-7e-4	-0.0015	-0.0029	-0.0393	-9e-4
18315_9	0.181	0.1809	0.1809	-0	0.1808	-1e-4	-2e-4	-4e-4	-4e-4	-1e-4
18324_7	0.0916	0.0898	0.0897	-1e-4	0.0896	-2e-4	-0.0013	-0.0027	-0.02	-3e-4
18348_16	0.3098	0.3006	0.3019	0.0013	0.3032	0.0026	0.0043	0.0085	-0.0304	0.0037
18353_32	0.0328	0.0346	0.0345	-1e-4	0.0345	-1e-4	-0.0018	-0.0035	0.0516	-1e-4
18363_27	0.021	0.0233	0.0233	-0	0.0232	-1e-4	-0.0018	-0.0036	0.0991	-1e-4
18392_48	0.1611	0.1647	0.1647	0	0.1647	1e-4	2e-4	4e-4	0.0218	1e-4
18429_85	0.1904	0.1738	0.1745	7e-4	0.1751	0.0013	0.0038	0.0076	-0.0955	0.0016
18451_15	0.0816	0.0921	0.0919	-2e-4	0.0918	-3e-4	-0.0017	-0.0034	0.1139	-3e-4
18541_68	0.1577	0.1456	0.1455	-1e-4	0.1454	-2e-4	-7e-4	-0.0014	-0.083	-2e-4
18549_84	0.2375	0.267	0.2667	-3e-4	0.2664	-7e-4	-0.0013	-0.0025	0.1106	-9e-4
18555_13	0.0476	0.0466	0.0465	-1e-4	0.0465	-2e-4	-0.0018	-0.0036	-0.0207	-2e-4
18588_61	0.0466	0.048	0.0479	-1e-4	0.0478	-2e-4	-0.0016	-0.0032	0.0286	-2e-4
18592_61	0.4036	0.368	0.3682	2e-4	0.3683	4e-4	5e-4	0.001	-0.0969	6e-4
18641_36	0.3398	0.3648	0.3642	-6e-4	0.3635	-0.0013	-0.0017	-0.0034	0.0684	-0.002
18680_50	0.5408	0.4879	0.4885	7e-4	0.4892	0.0014	0.0014	0.0028	-0.1085	0.0027
18712_23	0.4905	0.4958	0.4951	-7e-4	0.4944	-0.0014	-0.0014	-0.0028	0.0107	-0.0027
18753_24	0.5261	0.4985	0.4999	0.0014	0.5012	0.0027	0.0027	0.0054	-0.0553	0.0054
18777_16	0.2089	0.2218	0.2213	-4e-4	0.2209	-9e-4	-0.002	-0.004	0.0579	-0.0011
18788_23	0.1438	0.1359	0.1357	-2e-4	0.1356	-3e-4	-0.0011	-0.0023	-0.0583	-4e-4
18837_22	0.0206	0.0202	0.0204	2e-4	0.0206	4e-4	0.0087	0.0172	-0.0175	4e-4
18854_77	0.326	0.3267	0.3266	-1e-4	0.3265	-2e-4	-3e-4	-6e-4	0.0022	-3e-4
18890_51	0.47	0.4946	0.4965	0.0019	0.4984	0.0038	0.0038	0.0077	0.0498	0.0076
18944_79	0.0434	0.0425	0.0426	0	0.0426	0	3e-4	6e-4	-0.0209	0
18948_20	0.431	0.4898	0.4889	-9e-4	0.488	-0.0019	-0.0019	-0.0038	0.1202	-0.0037
19018_72	0.1335	0.129	0.1288	-2e-4	0.1286	-4e-4	-0.0015	-0.0031	-0.0351	-5e-4
19025_9	0.025	0.0248	0.0247	-0	0.0247	-1e-4	-0.0012	-0.0024	-0.0099	-1e-4
19092_39	0.4715	0.4861	0.4916	0.0056	0.4972	0.0112	0.0114	0.0225	0.03	0.0217
19106_22	0.098	0.1033	0.1031	-2e-4	0.1029	-4e-4	-0.0017	-0.0035	0.0514	-4e-4
19112_45	0.094	0.0921	0.0921	-0	0.0921	-0	-1e-4	-2e-4	-0.0208	-0
19130_32	0.0829	0.0796	0.0796	-1e-4	0.0795	-1e-4	-8e-4	-0.0015	-0.0406	-1e-4
19140_9	0.0422	0.0414	0.0414	-1e-4	0.0413	-1e-4	-0.0017	-0.0033	-0.0179	-1e-4
19165_23	0.03	0.0296	0.0296	-0	0.0295	-1e-4	-0.0015	-0.003	-0.012	-1e-4
19170_30	0.2248	0.2219	0.2215	-3e-4	0.2212	-7e-4	-0.0015	-0.003	-0.0131	-8e-4
19175_42	0.2059	0.2097	0.2096	-1e-4	0.2094	-3e-4	-7e-4	-0.0013	0.0182	-4e-4
19232_9	0.0927	0.1014	0.1015	1e-4	0.1015	1e-4	5e-4	0.0011	0.0855	1e-4
19328_65	0.0304	0.0299	0.03	1e-4	0.0301	2e-4	0.0037	0.0074	-0.0174	2e-4
19362_15	0.0252	0.0249	0.0249	1e-4	0.025	1e-4	0.0024	0.0048	-0.0135	1e-4
19586_7	0.1316	0.1291	0.1289	-2e-4	0.1287	-4e-4	-0.0014	-0.0029	-0.0193	-4e-4
19593_69	0.0285	0.0282	0.0282	-0	0.0281	-1e-4	-0.0012	-0.0025	-0.0115	-1e-4
19594_6	0.2239	0.235	0.2348	-2e-4	0.2346	-4e-4	-8e-4	-0.0015	0.0472	-5e-4
19709_43	0.0894	0.0876	0.0878	3e-4	0.0881	6e-4	0.0033	0.0067	-0.0215	6e-4
19775_28	0.0574	0.0559	0.0559	-1e-4	0.0558	-1e-4	-0.001	-0.002	-0.0269	-1e-4
19798_81	0.0599	0.0583	0.0582	-1e-4	0.0581	-2e-4	-0.0017	-0.0034	-0.0274	-2e-4
19955_78	0.13	0.1286	0.1284	-2e-4	0.1281	-5e-4	-0.0018	-0.0036	-0.0105	-5e-4
19961_35	0.242	0.2357	0.2358	1e-4	0.2358	1e-4	2e-4	5e-4	-0.0268	1e-4
20000_47	0.3262	0.312	0.3115	-5e-4	0.311	-0.001	-0.0015	-0.0031	-0.0458	-0.0014
20006_60	0.1306	0.126	0.1263	2e-4	0.1265	4e-4	0.0017	0.0035	-0.0365	5e-4
20048_39	0.0491	0.0481	0.048	-0	0.048	-1e-4	-0.001	-0.002	-0.0224	-1e-4
20060_20	0.0802	0.0821	0.0819	-1e-4	0.0818	-3e-4	-0.0018	-0.0036	0.0222	-3e-4
20084_72	0.0302	0.0416	0.0425	8e-4	0.0433	0.0017	0.0199	0.0391	0.2747	0.0018
20101_38	0.0465	0.052	0.0521	1e-4	0.0522	2e-4	0.0023	0.0047	0.1059	3e-4
20117_59	0.0811	0.08	0.08	1e-4	0.0801	1e-4	8e-4	0.0016	-0.0147	1e-4
20128_68	0.1779	0.1728	0.1726	-2e-4	0.1723	-5e-4	-0.0013	-0.0027	-0.0297	-6e-4
20151_67	0.0724	0.07	0.0699	-1e-4	0.0698	-2e-4	-0.0014	-0.0029	-0.0344	-2e-4
20178_65	0.3808	0.3695	0.3692	-3e-4	0.3689	-6e-4	-9e-4	-0.0018	-0.0306	-0.001
20198_38	0.3391	0.3345	0.3339	-6e-4	0.3333	-0.0012	-0.0018	-0.0037	-0.0138	-0.0018
20233_11	0.1828	0.1985	0.1981	-3e-4	0.1978	-6e-4	-0.0016	-0.0032	0.0788	-8e-4
20279_74	0.0152	0.0152	0.0151	-0	0.0151	-0	-0.0015	-0.003	-0.0043	-0
20286_39	0.2011	0.1737	0.1982	0.0246	0.2228	0.0492	0.124	0.2206	-0.1579	0.0595
20293_10	0.0459	0.069	0.0694	4e-4	0.0699	9e-4	0.0064	0.0128	0.3343	0.001
20302_19	0.1348	0.1317	0.1318	1e-4	0.1319	2e-4	7e-4	0.0015	-0.0234	2e-4
20331_65	0.0489	0.0502	0.0501	-1e-4	0.0501	-1e-4	-0.0014	-0.0027	0.0269	-1e-4
20362_38	0.4346	0.4883	0.4875	-8e-4	0.4867	-0.0016	-0.0016	-0.0033	0.1099	-0.0031
20363_65	0.5042	0.4924	0.495	0.0026	0.4977	0.0052	0.0053	0.0105	-0.0239	0.0103
20406_21	0.0305	0.0301	0.03	-0	0.03	-1e-4	-0.0013	-0.0026	-0.0123	-1e-4
20420_43	0.0231	0.0229	0.0229	-0	0.0228	-1e-4	-0.0017	-0.0035	-0.0082	-1e-4
20444_66	0.1081	0.1023	0.1024	1e-4	0.1025	2e-4	0.0012	0.0024	-0.0567	3e-4
20506_55	0.1	0.0998	0.0998	0	0.0998	1e-4	3e-4	7e-4	-0.0024	1e-4
20528_57	0.3344	0.3381	0.338	-1e-4	0.338	-1e-4	-2e-4	-4e-4	0.0111	-2e-4
20552_16	0.2239	0.2296	0.2292	-4e-4	0.2288	-8e-4	-0.0018	-0.0035	0.0249	-0.001
20587_56	0.0852	0.0814	0.0817	3e-4	0.082	6e-4	0.0038	0.0075	-0.0467	7e-4
20604_40	0.0164	0.0163	0.0163	-0	0.0163	-0	-9e-4	-0.0017	-0.0057	-0
20631_55	0.0103	0.0102	0.0103	0	0.0103	1e-4	0.0033	0.0066	-0.0067	1e-4
20732_28	0.0705	0.08	0.08	0	0.08	0	2e-4	4e-4	0.1189	0
20777_25	0.0417	0.0409	0.0409	-0	0.0409	-0	-1e-4	-2e-4	-0.0196	-0
20795_20	0.1182	0.1296	0.1296	-1e-4	0.1295	-1e-4	-5e-4	-0.001	0.0882	-2e-4
20818_66	0.2155	0.2177	0.2174	-3e-4	0.217	-7e-4	-0.0016	-0.0031	0.0101	-9e-4
20819_87	0	0.4926	0.493	4e-4	0.4934	9e-4	9e-4	0.0018	1	0.0018
20832_31	0.0406	0.0398	0.0398	0	0.0398	0	6e-4	0.0012	-0.0197	0
20849_56	0.3235	0.332	0.3315	-6e-4	0.3309	-0.0011	-0.0017	-0.0034	0.0257	-0.0017
20875_7	0.0353	0.0348	0.0347	-1e-4	0.0347	-1e-4	-0.0017	-0.0035	-0.0144	-1e-4
20904_23	0.3944	0.4048	0.4042	-6e-4	0.4036	-0.0012	-0.0015	-0.003	0.0258	-0.002
20974_45	0.0408	0.0424	0.0425	1e-4	0.0426	2e-4	0.0029	0.0058	0.0366	3e-4
21001_72	0.0676	0.0678	0.0677	-1e-4	0.0676	-2e-4	-0.0017	-0.0033	0.0029	-2e-4
21031_45	0.1963	0.2007	0.2006	-1e-4	0.2004	-2e-4	-6e-4	-0.0012	0.0221	-3e-4
21037_74	0.0392	0.0408	0.041	1e-4	0.0411	2e-4	0.003	0.006	0.0402	3e-4
21108_20	0.1151	0.1107	0.1106	-1e-4	0.1106	-2e-4	-7e-4	-0.0015	-0.04	-2e-4
21136_25	0.2292	0.2153	0.21560000000000001	3e-4	0.2159	6e-4	0.0013	0.0026	-0.0644	7e-4
21140_64	0.128	0.1264	0.1267	3e-4	0.1269	5e-4	0.002	0.0041	-0.0122	6e-4
21154_59	0.1545	0.1465	0.1465	-1e-4	0.1464	-1e-4	-4e-4	-7e-4	-0.0543	-1e-4
21158_51	0.2255	0.2286	0.2288	1e-4	0.2289	2e-4	5e-4	0.0011	0.0138	3e-4
21228_47	0.0635	0.0615	0.0616	1e-4	0.0617	2e-4	0.0018	0.0035	-0.0328	2e-4
21254_85	0.0634	0.0616	0.0615	-0	0.0615	-0	-3e-4	-6e-4	-0.0308	-0
21381_75	0.2199	0.2179	0.2178	-1e-4	0.2177	-3e-4	-6e-4	-0.0013	-0.0092	-4e-4
21409_73	0.027	0.0267	0.0267	-0	0.0266	-1e-4	-0.0011	-0.0022	-0.0109	-1e-4
21460_87	0.0512	0.0499	0.05	1e-4	0.0501	1e-4	0.0011	0.0022	-0.0257	1e-4
21473_66	0.1677	0.1665	0.1662	-3e-4	0.1659	-6e-4	-0.0018	-0.0037	-0.0073	-7e-4
21475_34	0.317	0.3344	0.3339	-5e-4	0.3334	-0.001	-0.0015	-0.003	0.0521	-0.0015
21529_25	0.0344	0.0339	0.0339	0	0.0339	0	2e-4	5e-4	-0.016	0
21631_25	0.4513	0.4063	0.4061	-2e-4	0.4059	-4e-4	-5e-4	-0.0011	-0.1107	-7e-4
21708_20	0.0619	0.0599	0.0601	2e-4	0.0603	3e-4	0.0028	0.0056	-0.033	4e-4
21831_48	0.0759	0.0825	0.0864	0.0039	0.0904	0.0079	0.0456	0.0872	0.0798	0.0086
21845_70	0.0511	0.0499	0.0498	-0	0.0498	-1e-4	-8e-4	-0.0015	-0.0238	-1e-4
21851_73	0.0209	0.0207	0.0207	-0	0.0207	-1e-4	-0.0016	-0.0032	-0.0073	-1e-4
22017_51	0	0	0.5	0.5	1	1	1	1	NaN	1
22043_73	0.0275	0.0272	0.0272	-0	0.0272	-0	-2e-4	-3e-4	-0.0119	-0
22113_65	0.0673	0.0652	0.0652	-0	0.0652	-0	-2e-4	-4e-4	-0.0329	-0
22167_52	0.4159	0.3756	0.375	-5e-4	0.3745	-0.0011	-0.0015	-0.0029	-0.1074	-0.0018
22220_42	0.1051	0.1043	0.1041	-2e-4	0.1039	-3e-4	-0.0017	-0.0033	-0.0077	-4e-4
22269_74	0.1626	0.1517	0.1515	-2e-4	0.1513	-4e-4	-0.0014	-0.0029	-0.0717	-5e-4
22289_72	0.0112	0.0111	0.0112	0	0.0112	1e-4	0.0041	0.0081	-0.0081	1e-4
22296_20	0.5314	0.5005	0.4997	-8e-4	0.499	-0.0016	-0.0016	-0.0032	-0.0616	-0.0032
22305_8	0.0264	0.0284	0.0285	1e-4	0.0286	2e-4	0.0035	0.007	0.0696	2e-4
22339_21	0.1708	0.1668	0.1678	0.001	0.1688	0.0021	0.0062	0.0123	-0.0243	0.0025
22344_30	0.1538	0.1546	0.1544	-2e-4	0.1541	-5e-4	-0.0016	-0.0032	0.0052	-6e-4
22377_25	0.034	0.0335	0.0334	-0	0.0334	-1e-4	-0.0015	-0.0029	-0.0142	-1e-4
22412_71	0.2884	0.2696	0.2692	-4e-4	0.2688	-8e-4	-0.0015	-0.003	-0.0697	-0.0011
22424_15	0.3183	0.3291	0.3289	-2e-4	0.3287	-3e-4	-5e-4	-0.001	0.0329	-5e-4
22448_38	0.0303	0.0299	0.0299	-0	0.0298	-1e-4	-0.0015	-0.003	-0.0122	-1e-4
22465_62	0.0863	0.0828	0.0827	-1e-4	0.0826	-3e-4	-0.0016	-0.0032	-0.0418	-3e-4
22469_23	0.0457	0.0448	0.0448	-1e-4	0.0447	-1e-4	-0.0016	-0.0033	-0.02	-2e-4
22474_20	0.0307	0.0303	0.0303	0	0.0303	0	0	1e-4	-0.014	0
22513_48	0.0467	0.048	0.0479	-1e-4	0.0478	-1e-4	-0.0014	-0.0027	0.0254	-1e-4
22551_69	0.0492	0.0478	0.0481	3e-4	0.0483	5e-4	0.0053	0.0106	-0.0289	5e-4
22607_42	0.1157	0.1162	0.1161	-1e-4	0.1159	-3e-4	-0.0012	-0.0024	0.0042	-3e-4
22638_63	0.1288	0.1274	0.1272	-2e-4	0.127	-4e-4	-0.0017	-0.0034	-0.0112	-5e-4
22721_39	0.0144	0.0143	0.0144	1e-4	0.0144	2e-4	0.0057	0.0114	-0.0115	2e-4
22732_85	0.2962	0.2966	0.2962	-4e-4	0.2958	-8e-4	-0.0014	-0.0028	0.0014	-0.0012
22803_25	0.1355	0.1479	0.1477	-2e-4	0.1475	-4e-4	-0.0015	-0.0029	0.0836	-5e-4
22941_12	0.3083	0.3264	0.3258	-5e-4	0.3253	-0.0011	-0.0017	-0.0033	0.0554	-0.0016
22983_10	0.0425	0.0417	0.0416	-1e-4	0.0416	-1e-4	-0.0014	-0.0029	-0.0184	-1e-4
23101_26	0.0611	0.0595	0.0594	-1e-4	0.0593	-2e-4	-0.0015	-0.0029	-0.0284	-2e-4
23105_80	0.1215	0.1281	0.1279	-2e-4	0.1277	-4e-4	-0.0016	-0.0032	0.0512	-5e-4
23145_83	0.0269	0.0265	0.0266	1e-4	0.0267	2e-4	0.0029	0.0059	-0.0149	2e-4
23187_52	0	0	0.5	0.5	1	1	1	1	NaN	1
23201_28	0.4383	0.4832	0.4823	-9e-4	0.4815	-0.0017	-0.0018	-0.0035	0.0929	-0.0033
23250_43	0.1746	0.1749	0.1746	-3e-4	0.1743	-6e-4	-0.0016	-0.0032	0.0018	-7e-4
23255_63	0.1721	0.1662	0.1666	4e-4	0.167	8e-4	0.0024	0.0049	-0.0355	0.001
23285_40	0.0497	0.0483	0.0486	3e-4	0.0488	5e-4	0.0056	0.0111	-0.0296	6e-4
23294_71	0.0274	0.0293	0.0293	-0	0.0293	-1e-4	-0.0015	-0.003	0.0666	-1e-4
23306_28	0.0374	0.0389	0.0392	3e-4	0.0395	6e-4	0.008	0.016	0.0379	7e-4
23309_36	0.3866	0.4002	0.3995	-7e-4	0.3987	-0.0015	-0.0018	-0.0037	0.0341	-0.0024
23349_25	0.2276	0.2416	0.2419	2e-4	0.2421	4e-4	9e-4	0.0018	0.0581	6e-4
23415_50	0.0452	0.0444	0.0443	-1e-4	0.0442	-1e-4	-0.0017	-0.0034	-0.0196	-2e-4
23418_35	0.0348	0.0343	0.0343	-1e-4	0.0342	-1e-4	-0.0017	-0.0033	-0.0141	-1e-4
23422_9	0.4983	0.5001	0.5009	8e-4	0.5017	0.0016	0.0016	0.0031	0.0036	0.0031
23451_79	0.0556	0.0542	0.0541	-0	0.0541	-0	-4e-4	-8e-4	-0.0265	-0
23520_51	0.0392	0.0385	0.0385	-0	0.0385	-1e-4	-0.001	-0.0019	-0.0172	-1e-4
23551_16	0.111	0.1172	0.117	-2e-4	0.1168	-4e-4	-0.0018	-0.0035	0.053	-5e-4
23613_47	0.2896	0.2848	0.2846	-3e-4	0.2843	-5e-4	-9e-4	-0.0019	-0.0165	-7e-4
23704_54	0.0129	0.0128	0.0128	1e-4	0.0129	1e-4	0.0048	0.0095	-0.0096	1e-4
23715_39	0.4397	0.5014	0.5007	-8e-4	0.4999	-0.0015	-0.0015	-0.0031	0.1231	-0.0031
23779_10	0.0711	0.0709	0.0708	-1e-4	0.0707	-2e-4	-0.0011	-0.0022	-0.0031	-2e-4
23786_26	0.3375	0.3459	0.3453	-6e-4	0.3447	-0.0012	-0.0017	-0.0035	0.0243	-0.0018
23974_27	0.0265	0.0262	0.0262	-0	0.0261	-1e-4	-0.0011	-0.0022	-0.0107	-1e-4
23997_34	0.5232	0.497	0.4963	-6e-4	0.4957	-0.0013	-0.0013	-0.0026	-0.0529	-0.0026
24005_58	0.3496	0.3501	0.3502	1e-4	0.3504	3e-4	4e-4	8e-4	0.0013	4e-4
24047_81	0.0309	0.0305	0.0305	-0	0.0305	-1e-4	-0.0015	-0.003	-0.0124	-1e-4
24081_73	0.1346	0.1389	0.1389	0	0.1389	0	1e-4	2e-4	0.0308	0
24120_28	0.0331	0.0326	0.0326	-0	0.0326	-0	-2e-4	-5e-4	-0.0148	-0
24122_77	0.0983	0.0958	0.0957	-1e-4	0.0955	-3e-4	-0.0013	-0.0027	-0.026	-3e-4
24222_9	0.0635	0.0615	0.0615	0	0.0616	0	3e-4	6e-4	-0.0313	0
24225_79	0.1718	0.1711	0.1708	-3e-4	0.1705	-6e-4	-0.0017	-0.0034	-0.0041	-7e-4
24230_30	0.2249	0.2316	0.2322	6e-4	0.2328	0.0012	0.0026	0.0051	0.029	0.0015
24345_21	0.0454	0.0445	0.0445	-0	0.0445	-0	-1e-4	-2e-4	-0.0214	-0
24381_55	0.3603	0.3484	0.3479	-5e-4	0.3474	-0.001	-0.0014	-0.0027	-0.0341	-0.0015
24422_8	0.0647	0.0651	0.065	-1e-4	0.0648	-2e-4	-0.0017	-0.0035	0.006	-2e-4
24448_49	0.4448	0.4658	0.4655	-3e-4	0.4652	-6e-4	-6e-4	-0.0013	0.0452	-0.0011
24463_43	0.1923	0.1751	0.2002	0.0251	0.2253	0.0502	0.1255	0.2229	-0.0986	0.0609
24531_90	0.0195	0.0217	0.0219	2e-4	0.0221	4e-4	0.0092	0.0183	0.1012	4e-4
24546_44	0.4582	0.4789	0.4782	-7e-4	0.4774	-0.0014	-0.0015	-0.003	0.0431	-0.0028
24557_6	0.4682	0.4314	0.4309	-5e-4	0.4304	-0.0011	-0.0012	-0.0025	-0.0852	-0.0019
24558_6	0.0385	0.0379	0.0378	-0	0.0378	-1e-4	-9e-4	-0.0017	-0.0172	-1e-4
24559_72	0.0328	0.0324	0.0324	-0	0.0323	-0	-3e-4	-5e-4	-0.0148	-0
24604_9	0.4959	0.4567	0.4565	-2e-4	0.4563	-5e-4	-5e-4	-0.001	-0.0857	-8e-4
24744_8	0.0257	0.0254	0.0254	-0	0.0254	-1e-4	-0.0013	-0.0025	-0.0101	-1e-4
24756_29	0.235	0.2401	0.2401	-1e-4	0.24	-2e-4	-3e-4	-7e-4	0.0212	-2e-4
24808_20	0.0396	0.039	0.0389	-1e-4	0.0388	-1e-4	-0.0015	-0.0031	-0.0169	-1e-4
24832_37	0.0474	0.0464	0.0464	-1e-4	0.0463	-2e-4	-0.0017	-0.0034	-0.0206	-2e-4
24858_65	0.0198	0.0196	0.0196	0	0.0196	0	7e-4	0.0014	-0.0091	0
24877_36	0.2067	0.2046	0.2045	-1e-4	0.2044	-2e-4	-6e-4	-0.0012	-0.0103	-3e-4
24960_56	0.0993	0.1007	0.1006	-1e-4	0.1005	-2e-4	-9e-4	-0.0017	0.0131	-2e-4
24965_39	0.0397	0.039	0.039	-0	0.0389	-0	-5e-4	-9e-4	-0.0179	-0
25018_28	0.0211	0.021	0.021	-0	0.021	-0	-2e-4	-3e-4	-0.0086	-0
25034_73	0.0694	0.0732	0.074	7e-4	0.0747	0.0014	0.0098	0.0194	0.0527	0.0016
25114_29	0.0341	0.0359	0.0359	-0	0.0359	-1e-4	-9e-4	-0.0018	0.0504	-1e-4
25136_18	0.0581	0.0566	0.0565	-1e-4	0.0565	-1e-4	-9e-4	-0.0018	-0.0273	-1e-4
25141_18	0.0294	0.0291	0.029	-0	0.029	-1e-4	-0.0011	-0.0022	-0.012	-1e-4
25146_20	0.2889	0.3158	0.3153	-5e-4	0.3147	-0.0011	-0.0017	-0.0035	0.0852	-0.0016
25151_9	0.0232	0.0227	0.023	2e-4	0.0232	5e-4	0.01	0.0198	-0.0202	5e-4
25212_59	0.0541	0.0528	0.0527	-1e-4	0.0527	-2e-4	-0.0015	-0.003	-0.0245	-2e-4
25237_22	0.0407	0.04	0.0399	-0	0.0399	-1e-4	-0.0012	-0.0025	-0.0178	-1e-4
25301_13	0.0742	0.0717	0.0716	-1e-4	0.0715	-1e-4	-7e-4	-0.0015	-0.0362	-1e-4
25339_30	0.4175	0.4228	0.422	-7e-4	0.4213	-0.0014	-0.0017	-0.0034	0.0125	-0.0025
25346_14	0.042	0.0412	0.0411	-1e-4	0.0411	-1e-4	-0.0015	-0.0031	-0.0181	-1e-4
25366_24	0.0203	0.0202	0.0201	-0	0.0201	-1e-4	-0.0015	-0.0031	-0.0069	-1e-4
25500_11	0.4862	0.4853	0.485	-2e-4	0.4848	-5e-4	-5e-4	-0.001	-0.002	-9e-4
25514_53	0.2774	0.2849	0.2865	0.0016	0.2882	0.0033	0.0057	0.0114	0.0263	0.0046
25555_23	0.2469	0.2494	0.2498	4e-4	0.2502	8e-4	0.0017	0.0033	0.01	0.0011
25593_32	0.3463	0.3039	0.3043	4e-4	0.3046	7e-4	0.0012	0.0024	-0.1394	0.001
25632_16	0.1305	0.1327	0.1325	-2e-4	0.1323	-3e-4	-0.0013	-0.0025	0.0164	-4e-4
25654_15	0.0199	0.0198	0.0198	0	0.0198	0	1e-4	1e-4	-0.0084	0
25704_21	0.0608	0.061	0.0611	1e-4	0.0612	2e-4	0.0013	0.0026	0.0041	2e-4
25742_18	0.2036	0.1849	0.185	1e-4	0.1851	2e-4	5e-4	0.001	-0.1008	2e-4
25807_36	0.0248	0.0245	0.0246	0	0.0246	1e-4	0.0013	0.0027	-0.0121	1e-4
25820_51	0.2944	0.2845	0.2843	-2e-4	0.2841	-4e-4	-6e-4	-0.0012	-0.0349	-5e-4
25855_82	0.0364	0.0358	0.0358	-0	0.0357	-1e-4	-8e-4	-0.0015	-0.016	-1e-4
25988_63	0.0566	0.055	0.0551	0	0.0551	1e-4	6e-4	0.0012	-0.0282	1e-4
26011_7	0.0332	0.0327	0.0327	0	0.0327	0	4e-4	9e-4	-0.0156	0
26017_50	0.1675	0.1639	0.1637	-2e-4	0.1635	-4e-4	-0.0012	-0.0025	-0.0218	-5e-4
26069_27	0.1269	0.1211	0.1211	-0	0.1211	-0	-2e-4	-4e-4	-0.0477	-0
26081_47	0.3959	0.3909	0.391	1e-4	0.3911	2e-4	2e-4	4e-4	-0.0126	3e-4
26142_20	0.0191	0.0189	0.0189	-0	0.0189	-0	-8e-4	-0.0016	-0.0069	-0
26183_70	0.1376	0.1478	0.1478	-1e-4	0.1477	-2e-4	-5e-4	-0.0011	0.0694	-2e-4
26191_54	0.0745	0.0765	0.0764	-1e-4	0.0763	-2e-4	-0.0016	-0.0032	0.0263	-3e-4
26195_39	0.4417	0.4013	0.4008	-5e-4	0.4003	-9e-4	-0.0012	-0.0024	-0.1008	-0.0016
26214_10	0.2354	0.2273	0.2269	-4e-4	0.2265	-7e-4	-0.0016	-0.0032	-0.0358	-9e-4
26219_52	0.1098	0.1105	0.1106	0	0.1106	0	2e-4	4e-4	0.0066	0
26325_7	0.4908	0.5002	0.4999	-4e-4	0.4995	-7e-4	-7e-4	-0.0015	0.0189	-0.0015
26360_43	0.0836	0.0844	0.0843	-1e-4	0.0842	-2e-4	-0.0013	-0.0027	0.0091	-2e-4
26433_67	0.0207	0.023	0.023	0	0.023	1e-4	0.0012	0.0023	0.0981	1e-4
26438_12	0.1171	0.1147	0.1146	-0	0.1146	-1e-4	-4e-4	-8e-4	-0.0208	-1e-4
26451_14	0.0471	0.0458	0.0461	3e-4	0.0463	5e-4	0.0055	0.011	-0.0282	5e-4
26473_69	0.0404	0.0397	0.0397	-1e-4	0.0396	-1e-4	-0.0015	-0.003	-0.0174	-1e-4
26486_65	0.4177	0.4388	0.4386	-2e-4	0.4384	-4e-4	-4e-4	-9e-4	0.048	-7e-4
26518_24	0.3548	0.3516	0.3511	-6e-4	0.3505	-0.0011	-0.0016	-0.0033	-0.009	-0.0018
26519_6	0.1189	0.1165	0.1163	-2e-4	0.1162	-3e-4	-0.0014	-0.0027	-0.0205	-4e-4
26520_73	0.1011	0.0961	0.0961	-0	0.0961	-0	-2e-4	-4e-4	-0.0514	-0
26591_25	0.0322	0.0318	0.0317	-1e-4	0.0317	-1e-4	-0.0016	-0.0032	-0.0131	-1e-4
26695_66	0.0373	0.0367	0.0367	-0	0.0366	-1e-4	-7e-4	-0.0014	-0.0166	-1e-4
26711_42	0.0222	0.0218	0.022	2e-4	0.0222	4e-4	0.0095	0.0188	-0.0191	4e-4
26749_67	0.0374	0.0368	0.0368	-0	0.0367	-1e-4	-7e-4	-0.0014	-0.0166	-1e-4
26784_28	0.0265	0.0262	0.0262	-0	0.0261	-1e-4	-0.0018	-0.0037	-0.0097	-1e-4
26808_17	0.2336	0.2369	0.2366	-3e-4	0.2364	-5e-4	-0.0011	-0.0022	0.0137	-7e-4
26886_52	0.0256	0.0254	0.0253	-0	0.0253	-1e-4	-0.0016	-0.0032	-0.0096	-1e-4
26944_29	0.0355	0.0373	0.0372	-1e-4	0.0372	-1e-4	-0.0014	-0.0027	0.0482	-1e-4
26957_11	0.3019	0.316	0.3155	-5e-4	0.315	-0.001	-0.0016	-0.0031	0.0448	-0.0014
26958_70	0.0702	0.0702	0.0701	-1e-4	0.07	-2e-4	-0.0015	-0.0031	-8e-4	-2e-4
26979_39	0.0616	0.0621	0.062	-1e-4	0.0619	-2e-4	-0.0016	-0.0033	0.0085	-2e-4
26989_47	0.0182	0.0179	0.0181	1e-4	0.0182	3e-4	0.0076	0.0151	-0.0153	3e-4
27031_49	0.0158	0.0157	0.0157	-0	0.0157	-0	-0.0013	-0.0026	-0.0048	-0
27056_7	0.0667	0.0646	0.0646	-0	0.0646	-0	-3e-4	-5e-4	-0.0326	-0
27057_24	0.0235	0.0232	0.0233	0	0.0233	1e-4	0.0019	0.0038	-0.0122	1e-4
27085_58	0.0512	0.0499	0.05	1e-4	0.0501	2e-4	0.0018	0.0037	-0.0265	2e-4
27099_54	0.2821	0.28	0.2796	-4e-4	0.2791	-9e-4	-0.0015	-0.0031	-0.0077	-0.0012
27113_8	0.0206	0.0203	0.0205	2e-4	0.0206	4e-4	0.0088	0.0175	-0.0178	4e-4
27133_12	0.1709	0.1905	0.1902	-3e-4	0.1898	-7e-4	-0.0017	-0.0035	0.1029	-8e-4
27137_85	0.0201	0.0197	0.0199	2e-4	0.0201	3e-4	0.0085	0.0168	-0.017	3e-4
27178_19	0.5313	0.5008	0.5004	-4e-4	0.5	-8e-4	-8e-4	-0.0017	-0.0608	-0.0017
27192_64	0.465	0.4408	0.4406	-2e-4	0.4404	-4e-4	-4e-4	-9e-4	-0.0549	-7e-4
27199_36	0.1458	0.1587	0.1593	7e-4	0.16	0.0014	0.0043	0.0085	0.0814	0.0016
27226_62	0.0813	0.0782	0.0782	-0	0.0782	-0	-1e-4	-2e-4	-0.0404	-0
27261_56	0.0421	0.0412	0.0413	0	0.0413	1e-4	8e-4	0.0015	-0.0206	1e-4
27279_47	0.0245	0.0243	0.0242	-0	0.0242	-1e-4	-0.0015	-0.0031	-0.0092	-1e-4
27283_24	0.0323	0.034	0.0342	2e-4	0.0344	4e-4	0.0058	0.0114	0.052	4e-4
27287_29	0.3418	0.3794	0.3793	-1e-4	0.3792	-2e-4	-3e-4	-5e-4	0.0991	-3e-4
27384_15	0.4328	0.4344	0.4349	4e-4	0.4353	9e-4	0.001	0.002	0.0036	0.0016
27385_16	0.2593	0.2527	0.2532	5e-4	0.2538	0.0011	0.0022	0.0043	-0.0261	0.0015
27391_54	0.0513	0.0499	0.05	1e-4	0.0501	2e-4	0.0017	0.0034	-0.0263	2e-4
27524_33	0.0197	0.0195	0.0195	-0	0.0195	-0	-2e-4	-5e-4	-0.0079	-0
27528_38	0.4277	0.4244	0.4239	-5e-4	0.4234	-0.001	-0.0012	-0.0023	-0.0078	-0.0017
27548_68	0.4593	0.3546	0.3542	-4e-4	0.3538	-8e-4	-0.0011	-0.0021	-0.2952	-0.0012
27557_32	0.0334	0.043	0.0434	4e-4	0.0438	8e-4	0.0096	0.0191	0.2224	9e-4
27637_51	0.026	0.0257	0.0257	-0	0.0257	-0	-5e-4	-0.001	-0.011	-0
27654_53	0.024	0.0262	0.0262	-0	0.0261	-1e-4	-0.0017	-0.0033	0.0855	-1e-4
27670_80	0.2839	0.2807	0.2802	-5e-4	0.2797	-9e-4	-0.0017	-0.0034	-0.0114	-0.0013
27688_7	0.2547	0.2455	0.2451	-4e-4	0.2447	-8e-4	-0.0016	-0.0032	-0.0374	-0.001
27715_73	0.032	0.0316	0.0316	-0	0.0316	-0	-1e-4	-3e-4	-0.0145	-0
27782_80	0.4173	0.3979	0.3992	0.0013	0.4005	0.0025	0.0032	0.0063	-0.0488	0.0042
27838_85	0.5044	0.5016	0.5007	-9e-4	0.4998	-0.0019	-0.0019	-0.0037	-0.0054	-0.0037
27869_191	0.0303	0.0299	0.0299	-0	0.0298	-1e-4	-0.0012	-0.0024	-0.0123	-1e-4
27899_35	0.3447	0.3374	0.3368	-6e-4	0.3362	-0.0012	-0.0018	-0.0036	-0.0217	-0.0018
27904_28	0.4568	0.4643	0.4655	0.0013	0.4668	0.0025	0.0027	0.0055	0.0161	0.0048
27927_56	0.0339	0.0334	0.0334	0	0.0334	0	7e-4	0.0014	-0.0163	0
27950_63	0.1424	0.1456	0.1457	1e-4	0.1458	2e-4	8e-4	0.0016	0.0215	3e-4
27980_46	0.0205	0.0204	0.0204	-0	0.0203	-1e-4	-0.0016	-0.0032	-0.0071	-1e-4
27988_16	0.2399	0.2366	0.2372	6e-4	0.2378	0.0012	0.0026	0.0052	-0.014	0.0016
28001_19	0.0486	0.0475	0.0475	-0	0.0475	-1e-4	-9e-4	-0.0018	-0.022	-1e-4
28004_7	0.0625	0.0607	0.0606	-1e-4	0.0605	-2e-4	-0.0013	-0.0027	-0.0291	-2e-4
28061_19	0.1767	0.182	0.1816	-3e-4	0.1813	-7e-4	-0.0018	-0.0036	0.0289	-8e-4
28109_15	0.1948	0.1913	0.191	-3e-4	0.1907	-5e-4	-0.0014	-0.0027	-0.0186	-6e-4
28131_42	0.4994	0.5014	0.5009	-5e-4	0.5004	-0.001	-0.001	-0.0019	0.004	-0.0019
28144_71	0.0634	0.0615	0.0615	-1e-4	0.0614	-2e-4	-0.0016	-0.0031	-0.0295	-2e-4
28244_78	0.3722	0.3628	0.3641	0.0013	0.3654	0.0026	0.0036	0.0072	-0.026	0.0041
28289_67	0.0384	0.0378	0.0377	-0	0.0377	-1e-4	-0.0012	-0.0025	-0.0167	-1e-4
28359_66	0.0501	0.0489	0.0489	0	0.0489	1e-4	6e-4	0.0011	-0.0246	1e-4
28385_56	0.0396	0.0389	0.0389	-0	0.0388	-0	-6e-4	-0.0011	-0.018	-0
28396_21	0.0708	0.0685	0.0684	-1e-4	0.0682	-2e-4	-0.0017	-0.0035	-0.0331	-3e-4
28423_46	0.0791	0.0761	0.0761	0	0.0761	0	3e-4	5e-4	-0.0399	0
28446_85	0.0431	0.0424	0.0423	-1e-4	0.0422	-1e-4	-0.0016	-0.0032	-0.0188	-1e-4
28474_53	0.2311	0.2247	0.2244	-3e-4	0.2241	-6e-4	-0.0013	-0.0026	-0.0285	-8e-4
28502_58	0.4134	0.4306	0.4299	-7e-4	0.4292	-0.0013	-0.0015	-0.0031	0.0397	-0.0023
28583_58	0.0518	0.0528	0.0527	-1e-4	0.0527	-2e-4	-0.0016	-0.0032	0.0202	-2e-4
28630_74	0.5101	0.4846	0.4837	-9e-4	0.4829	-0.0017	-0.0018	-0.0036	-0.0526	-0.0033
28660_27	0.1272	0.1362	0.136	-2e-4	0.1358	-5e-4	-0.0018	-0.0036	0.0661	-6e-4
28700_54	0.0558	0.0568	0.0567	-1e-4	0.0566	-2e-4	-0.0018	-0.0036	0.0184	-2e-4
28710_19	0.0372	0.0364	0.0366	1e-4	0.0367	3e-4	0.0039	0.0078	-0.0212	3e-4
28756_8	0.4491	0.5	0.4997	-2e-4	0.4995	-5e-4	-5e-4	-9e-4	0.1018	-9e-4
28787_33	0.3055	0.2933	0.2933	0	0.2933	0	0	1e-4	-0.0415	0
28851_53	0.174	0.1613	0.1611	-2e-4	0.1609	-4e-4	-0.0013	-0.0027	-0.0787	-5e-4
28927_29	0	0	0.5	0.5	1	1	1	1	NaN	1
28949_54	0.1858	0.1728	0.1726	-2e-4	0.1723	-4e-4	-0.0012	-0.0025	-0.0756	-5e-4
28975_13	0.2563	0.2547	0.2545	-2e-4	0.2543	-4e-4	-8e-4	-0.0016	-0.0061	-5e-4
29067_20	0.0316	0.0312	0.0311	-1e-4	0.0311	-1e-4	-0.0016	-0.0032	-0.0127	-1e-4
29170_44	0.3245	0.3348	0.3343	-5e-4	0.3337	-0.0011	-0.0016	-0.0033	0.0309	-0.0016
29269_53	0.0709	0.0708	0.0707	-1e-4	0.0707	-2e-4	-0.0011	-0.0022	-7e-4	-2e-4
29285_21	0.0493	0.0482	0.0482	-1e-4	0.0481	-1e-4	-0.0015	-0.003	-0.0222	-1e-4
29321_18	0.0138	0.0137	0.0137	1e-4	0.0138	1e-4	0.0052	0.0104	-0.0105	1e-4
29362_22	0.0735	0.0711	0.071	-1e-4	0.0708	-2e-4	-0.0016	-0.0032	-0.0347	-2e-4
29425_36	0.1663	0.1691	0.1688	-3e-4	0.1685	-6e-4	-0.0018	-0.0036	0.0163	-7e-4
29426_47	0.1201	0.1177	0.1175	-2e-4	0.1173	-4e-4	-0.0017	-0.0034	-0.0206	-5e-4
29454_71	0.0467	0.0482	0.0482	-0	0.0482	-0	-1e-4	-2e-4	0.0308	-0
29461_37	0.1163	0.1098	0.1097	-1e-4	0.1096	-2e-4	-8e-4	-0.0016	-0.0592	-2e-4
29490_73	0.0625	0.0588	0.0606	0.0019	0.0625	0.0037	0.0306	0.0594	-0.0632	0.0039
29562_175	0.0398	0.0391	0.0391	-0	0.0391	-1e-4	-0.001	-0.002	-0.0175	-1e-4
29614_57	0.0579	0.0564	0.0563	-1e-4	0.0562	-2e-4	-0.0017	-0.0034	-0.0262	-2e-4
29671_37	0.0189	0.0187	0.0187	-0	0.0187	-0	-3e-4	-6e-4	-0.0075	-0
29762_12	0.0755	0.0723	0.0728	5e-4	0.0733	0.001	0.0071	0.0141	-0.045	0.0011
29842_11	0.2853	0.2671	0.2668	-4e-4	0.2664	-8e-4	-0.0014	-0.0029	-0.0681	-0.001
29921_59	0.0641	0.0619	0.0621	3e-4	0.0624	5e-4	0.0043	0.0086	-0.0358	6e-4
29957_16	0.3611	0.3593	0.3592	-1e-4	0.3591	-2e-4	-3e-4	-5e-4	-0.0051	-3e-4
30046_17	0.0331	0.0326	0.0326	-1e-4	0.0325	-1e-4	-0.0016	-0.0032	-0.0136	-1e-4
30119_66	0.1326	0.1349	0.1347	-1e-4	0.1346	-3e-4	-0.001	-0.002	0.0167	-3e-4
30129_19	0.1292	0.1288	0.1289	1e-4	0.1289	1e-4	4e-4	9e-4	-0.0029	1e-4
30135_42	0.0239	0.0236	0.0236	0	0.0237	1e-4	0.002	0.0041	-0.0125	1e-4
30180_81	0.0455	0.0446	0.0446	-0	0.0445	-1e-4	-6e-4	-0.0013	-0.021	-1e-4
30208_57	0.0183	0.0181	0.0181	-0	0.0181	-0	-3e-4	-7e-4	-0.0072	-0
30259_23	0.0758	0.0731	0.073	-1e-4	0.0729	-1e-4	-8e-4	-0.0016	-0.0369	-1e-4
30279_36	0.1776	0.1886	0.1883	-3e-4	0.1879	-7e-4	-0.0018	-0.0036	0.0584	-8e-4
30324_79	0.0384	0.0378	0.0378	-0	0.0377	-1e-4	-0.001	-0.0021	-0.0168	-1e-4
30329_72	0.5195	0.4989	0.4988	-0	0.4988	-1e-4	-1e-4	-1e-4	-0.0414	-1e-4
30349_73	0.051	0.0498	0.0498	1e-4	0.0499	1e-4	0.001	0.0021	-0.0256	1e-4
30363_49	0.3674	0.3839	0.3833	-5e-4	0.3828	-0.001	-0.0013	-0.0027	0.043	-0.0017
30430_23	0.2065	0.2179	0.2178	-1e-4	0.2177	-2e-4	-5e-4	-9e-4	0.0525	-3e-4
30453_61	0.4883	0.4973	0.498	7e-4	0.4986	0.0013	0.0013	0.0026	0.0182	0.0026
30478_6	0.3676	0.3243	0.324	-3e-4	0.3236	-7e-4	-0.0011	-0.0021	-0.1333	-0.001
30484_43	0.2019	0.213	0.2127	-3e-4	0.2123	-7e-4	-0.0016	-0.0032	0.0521	-9e-4
30503_15	0.0297	0.0293	0.0293	-0	0.0292	-1e-4	-0.001	-0.0021	-0.0122	-1e-4
30613_46	0.5108	0.49370000000000003	0.4932	-5e-4	0.4927	-0.001	-0.001	-0.002	-0.0348	-0.0019
30663_18	0.5077	0.4996	0.5007	0.0011	0.5019	0.0023	0.0023	0.0046	-0.0162	0.0046
30755_62	0.018	0.0179	0.0179	-0	0.0179	-0	-1e-4	-3e-4	-0.0073	-0
30773_43	0.4672	0.47	0.4696	-4e-4	0.4692	-8e-4	-9e-4	-0.0017	0.0058	-0.0015
30784_20	0.0297	0.0292	0.0293	1e-4	0.0294	2e-4	0.0035	0.0071	-0.0169	2e-4
30832_69	0.354	0.3625	0.3623	-2e-4	0.3621	-4e-4	-6e-4	-0.0012	0.0233	-7e-4
30865_24	0.1297	0.126	0.1259	-2e-4	0.1257	-4e-4	-0.0015	-0.003	-0.0294	-4e-4
30880_76	0.0485	0.0474	0.0474	-0	0.0473	-1e-4	-6e-4	-0.0012	-0.0224	-1e-4
30886_59	0.4268	0.41	0.41	0	0.41	0	0	1e-4	-0.0409	0
30918_51	0.3182	0.2671	0.2679	8e-4	0.2688	0.0016	0.003	0.006	-0.1912	0.0022
30936_23	0.3356	0.2817	0.2815	-2e-4	0.2812	-4e-4	-8e-4	-0.0016	-0.1913	-6e-4
31008_81	0.065	0.0653	0.0652	-1e-4	0.0651	-2e-4	-0.0017	-0.0034	0.0047	-2e-4
31012_61	0.1941	0.1948	0.1945	-2e-4	0.1943	-5e-4	-0.0013	-0.0026	0.0033	-6e-4
31013_61	0.0336	0.0331	0.033	-1e-4	0.033	-1e-4	-0.0017	-0.0033	-0.0137	-1e-4
31033_10	0.2373	0.2171	0.2182	0.0011	0.2193	0.0022	0.005	0.0099	-0.093	0.0028
31126_69	0.047	0.046	0.0459	-1e-4	0.0459	-1e-4	-0.0013	-0.0025	-0.0212	-1e-4
31176_22	0.0394	0.0387	0.0387	-1e-4	0.0386	-1e-4	-0.0015	-0.003	-0.017	-1e-4
31252_74	0.0984	0.0958	0.0957	-0	0.0957	-1e-4	-5e-4	-9e-4	-0.0277	-1e-4
31284_72	0.0568	0.0576	0.0575	-1e-4	0.0574	-2e-4	-0.0017	-0.0034	0.0141	-2e-4
31324_30	0.024	0.0238	0.0238	-0	0.0238	-1e-4	-0.0014	-0.0028	-0.0092	-1e-4
31327_14	0.4448	0.4352	0.4346	-6e-4	0.434	-0.0012	-0.0014	-0.0028	-0.0219	-0.0022
31354_61	0.0345	0.044	0.0439	-1e-4	0.0438	-1e-4	-0.0014	-0.0028	0.2149	-1e-4
31464_48	0.2186	0.1991	0.1991	-1e-4	0.199	-2e-4	-5e-4	-0.001	-0.0976	-2e-4
31498_34	0.0253	0.025	0.025	-0	0.0249	-1e-4	-0.0016	-0.0031	-0.0095	-1e-4
31535_30	0.0855	0.0819	0.082	0	0.082	1e-4	6e-4	0.0011	-0.0435	1e-4
31540_21	0.0249	0.0246	0.0246	-0	0.0246	-1e-4	-0.0012	-0.0025	-0.0098	-1e-4
31577_74	0.0786	0.0855	0.0859	4e-4	0.0863	7e-4	0.0043	0.0086	0.0803	8e-4
31597_74	0.0533	0.0663	0.0662	-1e-4	0.0661	-2e-4	-0.0017	-0.0034	0.1964	-2e-4
31644_10	0.455	0.499	0.5005	0.0015	0.5021	0.0031	0.0031	0.0061	0.0881	0.0061
31678_29	0.354	0.3463	0.347	7e-4	0.3477	0.0013	0.0019	0.0038	-0.0222	0.002
31718_9	0.4225	0.4238	0.4236	-2e-4	0.4234	-4e-4	-5e-4	-9e-4	0.003	-7e-4
31727_74	0.1385	0.1465	0.1466	1e-4	0.1467	1e-4	5e-4	9e-4	0.0547	2e-4
31754_88	0	0.0934	0.094	6e-4	0.0946	0.0012	0.0061	0.0122	1	0.0013
31762_54	0.0306	0.0302	0.0301	-0	0.0301	-0	-5e-4	-0.001	-0.0133	-0
31764_33	0.0177	0.0174	0.0176	1e-4	0.0177	3e-4	0.0072	0.0144	-0.0146	3e-4
31813_6	0.0275	0.0272	0.0272	-0	0.0271	-1e-4	-0.0015	-0.003	-0.0106	-1e-4
31828_78	0.0587	0.0572	0.0571	-1e-4	0.057	-2e-4	-0.0017	-0.0035	-0.0266	-2e-4
31986_7	0.0223	0.0221	0.0221	-0	0.0221	-1e-4	-0.0017	-0.0033	-0.0079	-1e-4
31995_25	0.3663	0.3887	0.388	-7e-4	0.3873	-0.0014	-0.0018	-0.0036	0.0576	-0.0023
32012_20	0.046	0.0565	0.0564	-1e-4	0.0563	-2e-4	-0.0021	-0.0042	0.1852	-3e-4
32026_9	0.066	0.0661	0.0661	-0	0.066	-1e-4	-8e-4	-0.0015	0.0017	-1e-4
32031_71	0.0919	0.1032	0.1032	0	0.1033	1e-4	3e-4	7e-4	0.1091	1e-4
32085_68	0.2247	0.262	0.2625	5e-4	0.263	0.0011	0.002	0.004	0.1424	0.0014
32089_38	0.0677	0.0679	0.0678	-1e-4	0.0677	-2e-4	-0.0017	-0.0035	0.0035	-3e-4
32091_75	0.0183	0.0182	0.0182	-0	0.0182	-0	-6e-4	-0.0012	-0.0069	-0
32120_71	0.4385	0.4341	0.4337	-4e-4	0.4333	-8e-4	-9e-4	-0.0018	-0.01	-0.0014
32205_21	0.0407	0.04	0.0399	-1e-4	0.0399	-1e-4	-0.0014	-0.0028	-0.0176	-1e-4
32278_59	0.0317	0.0313	0.0313	-1e-4	0.0312	-1e-4	-0.0016	-0.0033	-0.0127	-1e-4
32297_25	0.029	0.0286	0.0286	-0	0.0285	-1e-4	-0.0013	-0.0027	-0.0116	-1e-4
32343_34	0.0457	0.0471	0.047	-1e-4	0.047	-1e-4	-0.0012	-0.0023	0.0291	-1e-4
32350_53	0.2486	0.2448	0.2487	0.0039	0.2526	0.0079	0.0158	0.0311	-0.0157	0.0104
32385_19	0.0242	0.0239	0.0239	-0	0.0239	-1e-4	-0.0017	-0.0034	-0.0088	-1e-4
32409_75	0.4613	0.4994	0.4985	-9e-4	0.4976	-0.0018	-0.0018	-0.0036	0.0764	-0.0036
32453_77	0.0526	0.0535	0.0535	-1e-4	0.0534	-1e-4	-0.0011	-0.0021	0.0166	-1e-4
32499_7	0.3311	0.3567	0.3562	-5e-4	0.3556	-0.0011	-0.0015	-0.0031	0.0718	-0.0017
32518_32	0.1137	0.1076	0.1075	-2e-4	0.1073	-3e-4	-0.0016	-0.0032	-0.0568	-4e-4
32524_65	0.068	0.0704	0.0703	-1e-4	0.0702	-2e-4	-0.0015	-0.0029	0.0352	-2e-4
32549_30	0.0875	0.0836	0.0838	2e-4	0.084	3e-4	0.0021	0.0041	-0.0462	4e-4
32591_82	0.0788	0.0749	0.0781	0.0032	0.0813	0.0064	0.0407	0.0782	-0.0519	0.0069
32608_59	0.024	0.0238	0.0238	-0	0.0238	-1e-4	-0.0019	-0.0037	-0.0084	-1e-4
32700_35	0.0483	0.0473	0.0473	-0	0.0472	-1e-4	-7e-4	-0.0014	-0.0223	-1e-4
32713_17	0.0591	0.057	0.0575	4e-4	0.0579	8e-4	0.0071	0.0142	-0.0362	9e-4
32737_24	0.3544	0.3757	0.3751	-7e-4	0.3744	-0.0013	-0.0017	-0.0035	0.0568	-0.0021
32761_49	0.0588	0.0618	0.0617	-1e-4	0.0616	-2e-4	-0.0015	-0.003	0.0484	-2e-4
32779_48	0.2352	0.231	0.2314	5e-4	0.2319	9e-4	0.002	0.004	-0.0183	0.0012
32796_24	0.1022	0.0971	0.0971	1e-4	0.0972	1e-4	6e-4	0.0012	-0.0526	1e-4
32815_78	0.0215	0.0213	0.0213	0	0.0213	0	1e-4	3e-4	-0.0091	0
32822_13	0.0163	0.0161	0.0162	1e-4	0.0163	2e-4	0.0065	0.013	-0.0131	2e-4
32910_8	0.391	0.4347	0.44	0.0054	0.4454	0.0107	0.0122	0.024	0.1005	0.0189
32937_78	0.0337	0.033	0.0332	2e-4	0.0334	4e-4	0.0062	0.0123	-0.0218	4e-4
32941_38	0.0396	0.0389	0.0389	-1e-4	0.0388	-1e-4	-0.0014	-0.0028	-0.0171	-1e-4
32961_35	0.0647	0.0625	0.0627	2e-4	0.0629	4e-4	0.003	0.006	-0.0349	4e-4
33056_19	0.1607	0.1661	0.1658	-3e-4	0.1655	-6e-4	-0.0017	-0.0034	0.0326	-7e-4
33095_27	0.198	0.2004	0.2001	-3e-4	0.1998	-7e-4	-0.0017	-0.0034	0.0121	-8e-4
33210_11	0.2846	0.32	0.3194	-6e-4	0.3187	-0.0012	-0.0019	-0.0039	0.1107	-0.0018
33219_11	0.1097	0.106	0.1059	-2e-4	0.1057	-3e-4	-0.0015	-0.003	-0.0351	-4e-4
33293_15	0.0792	0.0785	0.0784	-1e-4	0.0783	-3e-4	-0.0016	-0.0033	-0.0083	-3e-4
33304_42	0.0431	0.0445	0.0444	-1e-4	0.0444	-1e-4	-0.0014	-0.0027	0.0309	-1e-4
33396_12	0.0383	0.0377	0.0376	-1e-4	0.0376	-1e-4	-0.0014	-0.0029	-0.0165	-1e-4
33487_68	0.2838	0.2749	0.2749	0	0.275	1e-4	1e-4	3e-4	-0.0326	1e-4
33547_11	0.1732	0.1758	0.1776	0.0018	0.1794	0.0037	0.0104	0.0205	0.0146	0.0045
33555_27	0.0455	0.0446	0.0445	-1e-4	0.0445	-2e-4	-0.0017	-0.0034	-0.0198	-2e-4
33564_84	0.563	0.4978	0.497	-8e-4	0.4962	-0.0015	-0.0016	-0.0031	-0.1311	-0.0031
33606_45	0.0402	0.042	0.0419	-0	0.0419	-1e-4	-0.001	-0.002	0.0419	-1e-4
33659_76	0.1493	0.1607	0.1604	-2e-4	0.1602	-5e-4	-0.0015	-0.003	0.0706	-6e-4
33809_17	0.0181	0.031	0.0309	-1e-4	0.0308	-1e-4	-0.0023	-0.0046	0.4173	-1e-4
33816_35	0.4686	0.4466	0.446	-6e-4	0.4454	-0.0011	-0.0012	-0.0025	-0.0493	-0.002
33867_40	0.2065	0.2103	0.21	-4e-4	0.2096	-7e-4	-0.0017	-0.0033	0.0183	-9e-4
33876_65	0.4185	0.4317	0.4326	9e-4	0.4335	0.0018	0.0021	0.0042	0.0305	0.0032
33950_60	0.0832	0.0867	0.0865	-2e-4	0.0864	-3e-4	-0.0017	-0.0035	0.0401	-3e-4
33982_68	0.026	0.0254	0.0257	3e-4	0.026	6e-4	0.0114	0.0225	-0.023	6e-4
33983_76	0.0998	0.0946	0.095	4e-4	0.0953	7e-4	0.0038	0.0076	-0.0549	8e-4
34092_12	0.259	0.2662	0.2662	-0	0.2661	-1e-4	-2e-4	-3e-4	0.027	-1e-4
34114_69	0.1203	0.1156	0.1155	-1e-4	0.1154	-2e-4	-9e-4	-0.0018	-0.0407	-2e-4
34145_7	0.0261	0.0258	0.0258	-0	0.0258	-0	-8e-4	-0.0015	-0.0108	-0
34212_80	0.0489	0.0478	0.0478	0	0.0479	1e-4	8e-4	0.0016	-0.0242	1e-4
34233_60	0.0177	0.0175	0.0175	-0	0.0175	-0	-1e-4	-3e-4	-0.0072	-0
34236_75	0.0358	0.0353	0.0352	-0	0.0352	-1e-4	-8e-4	-0.0016	-0.0158	-1e-4
34284_49	0.4752	0.484	0.4832	-8e-4	0.4824	-0.0017	-0.0017	-0.0034	0.0183	-0.0032
34324_7	0.4486	0.4809	0.4805	-4e-4	0.4801	-8e-4	-8e-4	-0.0016	0.0672	-0.0015
34362_36	0.0123	0.0122	0.0122	1e-4	0.0123	1e-4	0.0045	0.009	-0.0091	1e-4
34383_46	0.3414	0.3399	0.3398	-1e-4	0.3397	-2e-4	-3e-4	-5e-4	-0.0046	-3e-4
34410_41	0.0588	0.0593	0.0592	-1e-4	0.0592	-1e-4	-0.001	-0.002	0.009	-1e-4
34438_77	0.1688	0.1713	0.171	-3e-4	0.1707	-5e-4	-0.0016	-0.0031	0.0144	-6e-4
34528_6	0.033	0.0325	0.0325	-1e-4	0.0324	-1e-4	-0.0017	-0.0034	-0.0133	-1e-4
34532_76	0.0631	0.0637	0.0636	-1e-4	0.0635	-2e-4	-0.0016	-0.0033	0.0082	-2e-4
34561_27	0.2776	0.2974	0.2969	-5e-4	0.2964	-0.001	-0.0017	-0.0033	0.0666	-0.0014
34565_6	0.0646	0.0642	0.065	8e-4	0.0659	0.0017	0.0129	0.0254	-0.0063	0.0018
34594_7	0.0418	0.041	0.041	0	0.041	0	3e-4	6e-4	-0.02	0
34640_32	0.0581	0.0565	0.0565	-0	0.0564	-1e-4	-8e-4	-0.0016	-0.0273	-1e-4
34699_87	0.4344	0.4533	0.4526	-7e-4	0.4519	-0.0014	-0.0015	-0.0031	0.0416	-0.0025
34728_29	0.0533	0.0544	0.0544	-0	0.0543	-1e-4	-7e-4	-0.0013	0.0197	-1e-4
34738_33	0.0312	0.0308	0.0308	-0	0.0308	-0	-8e-4	-0.0016	-0.0133	-1e-4
34745_46	0.0298	0.0294	0.0294	-0	0.0293	-1e-4	-0.0011	-0.0022	-0.0121	-1e-4
34774_81	0.1133	0.1116	0.1114	-2e-4	0.1112	-4e-4	-0.0018	-0.0035	-0.0153	-4e-4
34795_38	0.041	0.0402	0.0402	-0	0.0402	-0	-3e-4	-5e-4	-0.0191	-0
34836_43	0.0115	0.1171	0.1173	2e-4	0.1175	4e-4	0.0016	0.0031	0.902	4e-4
34854_33	0.1834	0.1647	0.1668	0.0022	0.169	0.0043	0.0129	0.0255	-0.1137	0.0052
34915_51	0.0987	0.1003	0.1003	-0	0.1003	-0	-1e-4	-2e-4	0.0158	-0
34922_81	0.1422	0.1365	0.1365	0	0.1366	1e-4	3e-4	6e-4	-0.0415	1e-4
34930_64	0.0239	0.0237	0.0237	-0	0.0236	-1e-4	-0.0017	-0.0034	-0.0087	-1e-4
34949_52	0.0272	0.0293	0.0292	-0	0.0292	-1e-4	-0.0016	-0.0033	0.0711	-1e-4
34983_16	0.0485	0.0495	0.0496	1e-4	0.0497	2e-4	0.0022	0.0045	0.0192	2e-4
35021_15	0.0255	0.0249	0.0252	3e-4	0.0255	6e-4	0.0112	0.0221	-0.0226	6e-4
35088_78	0.0697	0.0859	0.0857	-2e-4	0.0856	-3e-4	-0.0019	-0.0038	0.188	-4e-4
35114_71	0.0341	0.0335	0.0335	0	0.0336	1e-4	0.001	0.0019	-0.0165	1e-4
35146_32	0.0635	0.0615	0.0616	0	0.0616	0	2e-4	5e-4	-0.0313	0
35168_15	0.531	0.4972	0.4965	-7e-4	0.4959	-0.0013	-0.0013	-0.0027	-0.068	-0.0026
35236_8	0.0979	0.0975	0.0973	-1e-4	0.0972	-3e-4	-0.0014	-0.0028	-0.0042	-3e-4
35283_41	0.0856	0.084	0.0841	0	0.0841	1e-4	5e-4	0.001	-0.0182	1e-4
35330_21	0.0238	0.0236	0.0236	-0	0.0235	-1e-4	-0.0017	-0.0034	-0.0086	-1e-4
35356_43	0.0248	0.0246	0.0246	-0	0.0246	-0	-2e-4	-4e-4	-0.0107	-0
35389_44	0.0862	0.0871	0.0916	0.0045	0.0961	0.0089	0.0487	0.0928	0.0107	0.0098
35444_78	0.1242	0.1265	0.1266	1e-4	0.1266	1e-4	4e-4	9e-4	0.0186	1e-4
35533_68	0.2881	0.2835	0.2837	2e-4	0.2839	4e-4	8e-4	0.0015	-0.0161	6e-4
35621_51	0.4029	0.4076	0.4069	-7e-4	0.4062	-0.0014	-0.0017	-0.0035	0.0116	-0.0024
35628_33	0.0261	0.0258	0.0258	-0	0.0258	-0	-5e-4	-0.0011	-0.011	-0
35698_25	0.0865	0.0874	0.0873	-1e-4	0.0873	-1e-4	-8e-4	-0.0015	0.0106	-1e-4
35723_9	0.3937	0.3683	0.3681	-2e-4	0.3679	-3e-4	-5e-4	-9e-4	-0.0691	-5e-4
35748_42	0.029	0.0286	0.0286	0	0.0286	1e-4	0.0014	0.0029	-0.0146	1e-4
35941_6	0	0	0.5	0.5	1	1	1	1	NaN	1
35950_23	0.392	0.4022	0.4036	0.0014	0.4051	0.0029	0.0036	0.0071	0.0254	0.0048
35962_84	0.477	0.4509	0.4502	-7e-4	0.4495	-0.0014	-0.0016	-0.0032	-0.058	-0.0026
36010_49	0.0349	0.0344	0.0344	0	0.0344	0	1e-4	1e-4	-0.0161	0
36030_32	0.0239	0.0237	0.0237	0	0.0237	1e-4	0.0018	0.0036	-0.0123	1e-4
36033_8	0.1045	0.1035	0.1035	0	0.1036	1e-4	3e-4	7e-4	-0.01	1e-4
36036_60	0.0219	0.0217	0.0217	-0	0.0216	-1e-4	-0.0016	-0.0032	-0.0078	-1e-4
36096_55	0.1115	0.1055	0.1054	-0	0.1054	-0	-2e-4	-4e-4	-0.0572	-0
36170_31	0.0209	0.0205	0.0207	2e-4	0.0209	4e-4	0.0088	0.0175	-0.0178	4e-4
36181_73	0.0756	0.073	0.0729	-1e-4	0.0727	-2e-4	-0.0015	-0.0031	-0.0359	-2e-4
36249_37	0.15	0.1505	0.1503	-1e-4	0.1502	-2e-4	-8e-4	-0.0016	0.003	-3e-4
36264_33	0.3811	0.3944	0.3978	0.0034	0.4011	0.0067	0.0084	0.0167	0.0336	0.0111
36373_41	0.1956	0.193	0.1928	-2e-4	0.1926	-5e-4	-0.0012	-0.0025	-0.0132	-6e-4
36380_11	0.4837	0.3675	0.3672	-4e-4	0.3668	-8e-4	-0.0011	-0.0021	-0.316	-0.0012
36419_75	0.0425	0.0417	0.0416	-1e-4	0.0416	-1e-4	-0.0016	-0.0032	-0.0183	-1e-4
36421_36	0.4763	0.4527	0.4521	-7e-4	0.4514	-0.0013	-0.0014	-0.0029	-0.052	-0.0024
36455_18	0.0312	0.0308	0.0307	-0	0.0307	-0	-8e-4	-0.0016	-0.0132	-1e-4
36465_43	0.0457	0.0448	0.0448	-1e-4	0.0447	-1e-4	-0.0012	-0.0023	-0.0206	-1e-4
36594_10	0.0304	0.03	0.03	0	0.03	1e-4	0.001	0.002	-0.0148	1e-4
36640_16	0.0355	0.035	0.0349	-1e-4	0.0349	-1e-4	-0.0017	-0.0033	-0.0147	-1e-4
36696_57	0.2556	0.2594	0.2591	-3e-4	0.2589	-5e-4	-0.001	-0.002	0.0146	-7e-4
36781_11	0.0253	0.0251	0.0251	-0	0.025	-1e-4	-0.0017	-0.0034	-0.0093	-1e-4
36828_24	0.5003	0.4819	0.4814	-6e-4	0.4808	-0.0011	-0.0012	-0.0023	-0.0381	-0.0021
36841_79	0.0363	0.0358	0.0357	-0	0.0357	-1e-4	-0.0011	-0.0021	-0.0159	-1e-4
36880_44	0.0411	0.0403	0.0403	-1e-4	0.0402	-1e-4	-0.0015	-0.0031	-0.0177	-1e-4
36903_65	0.0217	0.0215	0.0215	0	0.0215	1e-4	0.0015	0.0031	-0.011	1e-4
36921_9	0.1171	0.1128	0.1126	-2e-4	0.1125	-3e-4	-0.0013	-0.0027	-0.0382	-3e-4
36960_36	0.0642	0.0642	0.0643	1e-4	0.0644	2e-4	0.0014	0.0027	6e-4	2e-4
36998_80	0.0325	0.032	0.032	-0	0.032	-0	-4e-4	-9e-4	-0.0145	-0
37039_80	0.1595	0.1515	0.1514	-2e-4	0.1512	-4e-4	-0.0012	-0.0025	-0.0523	-4e-4
37093_44	0.0876	0.0953	0.0951	-2e-4	0.0949	-4e-4	-0.002	-0.004	0.0812	-4e-4
37103_23	0.0226	0.0247	0.0246	-0	0.0246	-1e-4	-0.0017	-0.0034	0.0833	-1e-4
37205_54	0.0837	0.0847	0.0846	-1e-4	0.0846	-1e-4	-8e-4	-0.0016	0.0116	-1e-4
37216_21	0.0272	0.0268	0.0269	1e-4	0.027	2e-4	0.003	0.0059	-0.0151	2e-4
37252_42	0.0231	0.0228	0.0228	-0	0.0228	-0	-0	-0	-0.01	-0
37316_74	0.0462	0.0476	0.0476	0	0.0476	0	1e-4	2e-4	0.0292	0
37351_28	0.1014	0.1188	0.1187	-1e-4	0.1186	-1e-4	-5e-4	-9e-4	0.1458	-1e-4
37392_6	0.0226	0.0224	0.0224	0	0.0224	1e-4	0.0014	0.0027	-0.0111	1e-4
37429_15	0.3067	0.2975	0.2973	-3e-4	0.297	-6e-4	-0.001	-0.0019	-0.0308	-8e-4
37575_21	0.0342	0.0337	0.0337	-1e-4	0.0336	-1e-4	-0.0017	-0.0035	-0.0138	-1e-4
37633_62	0.0226	0.0225	0.0224	-0	0.0224	-1e-4	-0.0017	-0.0035	-0.0079	-1e-4
37729_28	0.2953	0.2846	0.2843	-3e-4	0.284	-6e-4	-0.0011	-0.0023	-0.0376	-9e-4
37806_78	0.0288	0.0284	0.0284	-0	0.0284	-1e-4	-0.0015	-0.0029	-0.0115	-1e-4
37865_69	0.0166	0.0266	0.0266	-1e-4	0.0265	-1e-4	-0.0019	-0.0038	0.3741	-1e-4
37895_85	0	0.0208	0.021	2e-4	0.0211	3e-4	0.0073	0.0145	1	3e-4
37993_12	0.0496	0.0485	0.0484	-1e-4	0.0484	-1e-4	-0.0015	-0.003	-0.0223	-2e-4
38007_7	0.0553	0.0586	0.0585	-1e-4	0.0584	-2e-4	-0.0019	-0.0037	0.0569	-2e-4
38024_72	0.0214	0.0212	0.0212	-0	0.0212	-1e-4	-0.0016	-0.0033	-0.0073	-1e-4
38035_50	0.4674	0.4776	0.48	0.0024	0.4824	0.0048	0.005	0.0099	0.0215	0.0092
38121_47	0.1386	0.14	0.1401	1e-4	0.1402	2e-4	8e-4	0.0015	0.0098	2e-4
38132_63	0.1837	0.1775	0.1772	-3e-4	0.1769	-5e-4	-0.0015	-0.0031	-0.035	-7e-4
38184_43	0.0283	0.0279	0.0279	-0	0.0279	-1e-4	-0.0013	-0.0026	-0.0113	-1e-4
38191_18	0.1893	0.1731	0.1735	4e-4	0.1739	8e-4	0.0024	0.0048	-0.0938	0.001
38210_83	0.0394	0.0409	0.0409	0	0.041	0	6e-4	0.0012	0.0367	1e-4
38339_66	0.0503	0.0492	0.0491	-1e-4	0.049	-1e-4	-0.0014	-0.0029	-0.0227	-1e-4
38363_48	0.0584	0.0569	0.0568	-1e-4	0.0567	-2e-4	-0.0016	-0.0033	-0.0264	-2e-4
38365_64	0.497	0.4948	0.494	-7e-4	0.4933	-0.0015	-0.0015	-0.003	-0.0045	-0.0029
38368_8	0.4149	0.4073	0.4066	-7e-4	0.4059	-0.0014	-0.0017	-0.0034	-0.0187	-0.0023
38386_13	0	0	0.5	0.5	1	1	1	1	NaN	1
38411_8	0.3871	0.4138	0.4132	-7e-4	0.4125	-0.0014	-0.0017	-0.0033	0.0646	-0.0023
38412_53	0.5222	0.4984	0.4978	-6e-4	0.4973	-0.0011	-0.0011	-0.0023	-0.0478	-0.0023
38430_10	0.0202	0.02	0.02	0	0.02	0	2e-4	3e-4	-0.0086	0
38437_52	0.4172	0.4102	0.4129	0.0027	0.4155	0.0053	0.0064	0.0128	-0.0168	0.009
38439_52	0.0335	0.0354	0.0354	-1e-4	0.0353	-1e-4	-0.0018	-0.0036	0.0558	-1e-4
38447_68	0.0468	0.0594	0.0593	-1e-4	0.0592	-2e-4	-0.0015	-0.003	0.2122	-2e-4
38466_55	0.4444	0.4341	0.4949	0.0608	0.5556	0.1215	0.1228	0.2187	-0.0238	0.2148
38507_19	0.1891	0.188	0.1877	-3e-4	0.1875	-5e-4	-0.0014	-0.0028	-0.0058	-7e-4
38526_29	0.0165	0.0187	0.0189	1e-4	0.019	3e-4	0.0077	0.0152	0.12	3e-4
38591_6	0.0168	0.0167	0.0167	-0	0.0167	-0	-9e-4	-0.0018	-0.0059	-0
38612_45	0.1658	0.1718	0.1716	-3e-4	0.1713	-5e-4	-0.0015	-0.003	0.035	-6e-4
38622_64	0.3626	0.3846	0.3841	-5e-4	0.3835	-0.0011	-0.0014	-0.0028	0.0572	-0.0018
38646_47	0.1225	0.1212	0.1217	5e-4	0.1222	0.0011	0.0044	0.0088	-0.0113	0.0012
38682_16	0.0293	0.0289	0.0289	-0	0.0289	-1e-4	-9e-4	-0.0018	-0.0121	-1e-4
38728_69	0.4354	0.4109	0.4108	-1e-4	0.4107	-2e-4	-2e-4	-4e-4	-0.0596	-3e-4
38753_65	0.0183	0.0181	0.0182	1e-4	0.0183	3e-4	0.0075	0.015	-0.0152	3e-4
38777_62	0.0283	0.0404	0.0403	-1e-4	0.0402	-2e-4	-0.0024	-0.0048	0.3011	-2e-4
38918_28	0.0142	0.014	0.0141	1e-4	0.0142	2e-4	0.0054	0.0107	-0.0108	2e-4
38955_35	0.2768	0.2692	0.2689	-4e-4	0.2685	-7e-4	-0.0013	-0.0026	-0.0281	-0.001
38989_29	0.4745	0.4997	0.4988	-8e-4	0.498	-0.0017	-0.0017	-0.0033	0.0503	-0.0033
39084_29	0.0294	0.0291	0.029	-0	0.029	-1e-4	-0.0014	-0.0029	-0.0118	-1e-4
39092_16	0.4555	0.4568	0.4565	-2e-4	0.4563	-5e-4	-5e-4	-0.0011	0.0028	-9e-4
39130_60	0.4786	0.479	0.4809	0.0019	0.4827	0.0037	0.0039	0.0077	9e-4	0.0072
39176_7	0.0614	0.0594	0.0596	2e-4	0.0598	3e-4	0.0028	0.0055	-0.0326	4e-4
39194_32	0.0174	0.0173	0.0173	-0	0.0173	-0	-0.001	-0.002	-0.0059	-0
39217_41	0.2746	0.2857	0.2851	-5e-4	0.2846	-0.0011	-0.0019	-0.0038	0.0389	-0.0015
39262_42	0.0231	0.0227	0.0229	2e-4	0.0231	4e-4	0.0097	0.0193	-0.0196	5e-4
39263_64	0.027	0.0267	0.0267	0	0.0267	0	3e-4	7e-4	-0.0121	0
39393_14	0	0.0303	0.0303	0	0.0303	0	6e-4	0.0012	1	0
39470_15	0.053	0.0517	0.0517	0	0.0517	0	3e-4	7e-4	-0.0259	0
39609_33	0.3313	0.3265	0.3263	-2e-4	0.3261	-4e-4	-5e-4	-0.0011	-0.0147	-5e-4
39674_56	0.0766	0.0866	0.0865	-2e-4	0.0863	-3e-4	-0.0019	-0.0038	0.1156	-4e-4
39701_71	0.0512	0.05	0.05	-0	0.05	-0	-2e-4	-4e-4	-0.0241	-0
39785_48	0.1003	0.0993	0.0994	1e-4	0.0995	2e-4	9e-4	0.0019	-0.0097	2e-4
39808_23	0.0904	0.0886	0.0885	-1e-4	0.0883	-3e-4	-0.0015	-0.0031	-0.0201	-3e-4
39833_15	0.031	0.0306	0.0305	-0	0.0305	-1e-4	-0.0016	-0.0031	-0.0124	-1e-4
40037_9	0.0407	0.04	0.0399	-1e-4	0.0399	-1e-4	-0.0013	-0.0026	-0.0177	-1e-4
40123_31	0.4236	0.3763	0.3779	0.0016	0.3794	0.0032	0.0042	0.0084	-0.1259	0.0051
40137_20	0.017	0.0169	0.0169	-0	0.0169	-0	-0.0012	-0.0024	-0.0055	-0
40163_50	0.2552	0.2516	0.2515	-1e-4	0.2515	-1e-4	-2e-4	-5e-4	-0.0145	-2e-4
40220_6	0.0865	0.0826	0.0829	3e-4	0.0833	7e-4	0.0041	0.0082	-0.0478	7e-4
40279_19	0.0179	0.0178	0.0178	-0	0.0178	-0	-4e-4	-9e-4	-0.0069	-0
40314_37	0.0653	0.0656	0.0655	-1e-4	0.0654	-2e-4	-0.0016	-0.0032	0.005	-2e-4
40321_75	0.4768	0.4274	0.4269	-5e-4	0.4264	-0.001	-0.0011	-0.0023	-0.1157	-0.0017
40322_52	0.2625	0.2705	0.2703	-1e-4	0.2702	-2e-4	-4e-4	-8e-4	0.0294	-3e-4
40408_43	0.0944	0.0902	0.0901	-1e-4	0.09	-2e-4	-0.0014	-0.0027	-0.0465	-3e-4
40452_52	0.4548	0.4932	0.49370000000000003	5e-4	0.4941	9e-4	9e-4	0.0018	0.0778	0.0018
40478_34	0.0205	0.0203	0.0203	-0	0.0203	-0	-1e-4	-2e-4	-0.0084	-0
40481_67	0.3181	0.3518	0.3513	-5e-4	0.3508	-0.001	-0.0014	-0.0028	0.096	-0.0015
40495_28	0.2054	0.2027	0.2025	-2e-4	0.2024	-3e-4	-8e-4	-0.0016	-0.0133	-4e-4
40505_59	0.0213	0.0212	0.0211	-0	0.0211	-1e-4	-0.0016	-0.0033	-0.0075	-1e-4
40602_15	0.0608	0.0591	0.059	-1e-4	0.0589	-1e-4	-0.0012	-0.0024	-0.0285	-1e-4
40604_22	0.12	0.1153	0.1151	-2e-4	0.1149	-4e-4	-0.0016	-0.0033	-0.0405	-4e-4
40607_76	0.4535	0.4404	0.4398	-6e-4	0.4392	-0.0013	-0.0015	-0.0029	-0.0297	-0.0023
40642_38	0.2315	0.2092	0.2089	-3e-4	0.2086	-5e-4	-0.0012	-0.0025	-0.1069	-7e-4
40664_49	0.1065	0.1008	0.101	3e-4	0.1013	5e-4	0.0025	0.005	-0.0571	6e-4
40712_82	0.454	0.4668	0.4704	0.0035	0.4739	0.007	0.0075	0.0148	0.0274	0.0132
40715_49	0.0255	0.0252	0.0252	-0	0.0252	-0	-4e-4	-7e-4	-0.0108	-0
40765_39	0.0264	0.0261	0.0261	1e-4	0.0262	2e-4	0.0032	0.0064	-0.015	2e-4
40794_7	0.1008	0.098	0.0981	1e-4	0.0982	2e-4	0.001	0.002	-0.0282	2e-4
40825_7	0.1337	0.1267	0.1269	2e-4	0.1271	3e-4	0.0013	0.0027	-0.0548	4e-4
40934_20	0.0209	0.0207	0.0207	0	0.0208	0	3e-4	7e-4	-0.0091	0
41015_50	0.103	0.0977	0.0979	2e-4	0.0981	4e-4	0.0023	0.0045	-0.0549	5e-4
41153_33	0.1	0.0952	0.0952	-1e-4	0.0951	-2e-4	-9e-4	-0.0019	-0.05	-2e-4
41200_49	0.0714	0.0691	0.069	-1e-4	0.0689	-2e-4	-0.0017	-0.0035	-0.0334	-3e-4
41229_150	0.1172	0.1107	0.1105	-2e-4	0.1103	-4e-4	-0.0018	-0.0036	-0.0584	-4e-4
41256_11	0.0581	0.0793	0.0795	2e-4	0.0798	4e-4	0.0027	0.0054	0.2677	5e-4
41265_41	0.1363	0.1383	0.1383	-0	0.1383	-0	-0	-1e-4	0.0147	-0
41297_15	0.0672	0.0652	0.0651	-1e-4	0.065	-2e-4	-0.0014	-0.0028	-0.0315	-2e-4
41333_14	0.0155	0.0154	0.0154	-0	0.0154	-0	-0.0012	-0.0023	-0.0049	-0
41374_47	0.105	0.106	0.106	-1e-4	0.1059	-1e-4	-6e-4	-0.0011	0.0097	-1e-4
41447_82	0.0477	0.059	0.0589	-1e-4	0.0588	-2e-4	-0.0018	-0.0037	0.1918	-2e-4
41456_19	0.3251	0.3172	0.3171	-0	0.3171	-1e-4	-1e-4	-3e-4	-0.0249	-1e-4
41465_33	0.2127	0.2115	0.2113	-2e-4	0.211	-5e-4	-0.0011	-0.0023	-0.0058	-6e-4
41486_24	0.1713	0.17	0.1725	0.0025	0.175	0.005	0.0145	0.0287	-0.0074	0.006
41499_43	0.0848	0.0813	0.0814	1e-4	0.0815	2e-4	0.0012	0.0023	-0.0439	2e-4
41733_39	0.0421	0.0413	0.0413	-1e-4	0.0412	-1e-4	-0.0016	-0.0032	-0.0182	-1e-4
41765_20	0.2104	0.2069	0.2066	-3e-4	0.2063	-6e-4	-0.0016	-0.0031	-0.0168	-8e-4
41848_25	0.166	0.1609	0.161	2e-4	0.1612	3e-4	0.001	0.002	-0.0317	4e-4
41913_75	0.1042	0.1058	0.1056	-2e-4	0.1054	-3e-4	-0.0016	-0.0031	0.0149	-4e-4
41924_23	0.4441	0.4295	0.4289	-7e-4	0.4282	-0.0013	-0.0016	-0.0031	-0.0339	-0.0023
41966_26	0.0378	0.0369	0.0371	2e-4	0.0373	4e-4	0.005	0.01	-0.0226	4e-4
41996_46	0.1056	0.1114	0.1117	3e-4	0.1119	5e-4	0.0025	0.0049	0.052	6e-4
42003_74	0	0.0053	0.0053	-0	0.0053	-0	-0.0011	-0.0022	1	-0
42012_36	0.1198	0.1161	0.1168	6e-4	0.1174	0.0012	0.0053	0.0106	-0.0316	0.0014
42025_46	0.0135	0.0134	0.0134	1e-4	0.0135	1e-4	0.0051	0.0101	-0.0102	1e-4
42138_7	0.041	0.0399	0.0402	4e-4	0.0406	7e-4	0.0089	0.0177	-0.0283	7e-4
42181_75	0.2201	0.2086	0.2083	-3e-4	0.2079	-6e-4	-0.0015	-0.0031	-0.0551	-8e-4
42192_8	0.0475	0.0465	0.0464	-0	0.0464	-1e-4	-6e-4	-0.0012	-0.0219	-1e-4
42212_37	0.0375	0.0368	0.0368	0	0.0368	0	1e-4	3e-4	-0.0173	0
42214_14	0.0956	0.102	0.1022	1e-4	0.1023	3e-4	0.0014	0.0029	0.0631	3e-4
42233_49	0.35	0.3564	0.3558	-5e-4	0.3553	-0.0011	-0.0015	-0.0031	0.0179	-0.0017
42351_55	0.0754	0.0726	0.0727	1e-4	0.0727	1e-4	7e-4	0.0014	-0.0381	1e-4
42393_41	0.2074	0.2041	0.2038	-3e-4	0.2035	-7e-4	-0.0016	-0.0033	-0.0159	-8e-4
42440_27	0.2035	0.2286	0.2281	-4e-4	0.2277	-9e-4	-0.0019	-0.0038	0.1094	-0.0011
42472_43	0.281	0.2755	0.2756	1e-4	0.2757	2e-4	3e-4	6e-4	-0.0201	2e-4
42475_23	0.0563	0.0591	0.059	-1e-4	0.0589	-1e-4	-0.0011	-0.0022	0.0468	-1e-4
42494_8	0.0475	0.0464	0.0464	0	0.0464	0	4e-4	8e-4	-0.023	0
42498_14	0.5415	0.5012	0.5003	-8e-4	0.4995	-0.0016	-0.0016	-0.0032	-0.0804	-0.0032
42513_48	0.1695	0.1732	0.1729	-3e-4	0.1726	-6e-4	-0.0017	-0.0035	0.0213	-7e-4
42542_83	0	0.2852	0.2849	-3e-4	0.2846	-6e-4	-0.001	-0.0021	1	-8e-4
42643_9	0.0527	0.0514	0.0514	-1e-4	0.0513	-2e-4	-0.0016	-0.0032	-0.0238	-2e-4
42726_11	0.0241	0.0239	0.0239	-0	0.0239	-1e-4	-0.0015	-0.0029	-0.0091	-1e-4
42770_17	0.258	0.2686	0.2682	-4e-4	0.2678	-8e-4	-0.0015	-0.003	0.0397	-0.0011
42819_18	0.0858	0.0846	0.0845	-1e-4	0.0844	-2e-4	-0.0014	-0.0028	-0.0142	-3e-4
42877_18	0.1246	0.1166	0.117	5e-4	0.1175	9e-4	0.004	0.008	-0.069	0.0011
42890_9	0.4399	0.4684	0.4684	0	0.4684	1e-4	1e-4	2e-4	0.0608	2e-4
42895_50	0.2776	0.3561	0.3554	-6e-4	0.3548	-0.0013	-0.0018	-0.0036	0.2204	-0.002
42900_71	0	0.0145	0.0146	1e-4	0.0146	1e-4	0.0039	0.0077	1	1e-4
42973_82	0.3973	0.3661	0.3657	-3e-4	0.3654	-7e-4	-9e-4	-0.0019	-0.0854	-0.0011
43051_15	0.269	0.2731	0.2727	-4e-4	0.2722	-9e-4	-0.0016	-0.0032	0.0151	-0.0012
43066_70	0.3792	0.3898	0.3897	-1e-4	0.3896	-2e-4	-3e-4	-6e-4	0.0273	-4e-4
43107_27	0.0831	0.0817	0.0818	1e-4	0.0819	3e-4	0.0016	0.0032	-0.017	3e-4
43147_49	0.1007	0.1073	0.1071	-2e-4	0.1069	-4e-4	-0.0017	-0.0034	0.0619	-4e-4
43183_12	0.0465	0.0456	0.0455	-1e-4	0.0454	-1e-4	-0.0016	-0.0032	-0.0205	-2e-4
43247_50	0.1252	0.1177	0.1175	-2e-4	0.1173	-3e-4	-0.0015	-0.0029	-0.0635	-4e-4
43252_42	0	0	0.5	0.5	1	1	1	1	NaN	1
43334_46	0.0749	0.0823	0.0822	-1e-4	0.0821	-1e-4	-9e-4	-0.0018	0.0901	-2e-4
43416_12	0.0231	0.0229	0.0229	0	0.0229	0	9e-4	0.0018	-0.0109	0
43417_11	0.1937	0.1776	0.1773	-3e-4	0.1771	-5e-4	-0.0015	-0.003	-0.0909	-6e-4
43454_69	0.2898	0.2862	0.286	-2e-4	0.2858	-4e-4	-7e-4	-0.0013	-0.0127	-5e-4
43564_47	0.1294	0.1249	0.1252	3e-4	0.1256	7e-4	0.0026	0.0053	-0.036	8e-4
43597_8	0.1446	0.1554	0.1553	-2e-4	0.1551	-3e-4	-0.001	-0.002	0.0698	-4e-4
43605_72	0.2098	0.1902	0.19	-2e-4	0.1897	-4e-4	-0.0011	-0.0022	-0.1033	-5e-4
43624_13	0.1091	0.1035	0.1033	-1e-4	0.1032	-2e-4	-0.0011	-0.0023	-0.0549	-3e-4
43636_60	0.0215	0.0213	0.0213	-0	0.0212	-1e-4	-0.0016	-0.0031	-0.0077	-1e-4
43694_78	0.4206	0.4135	0.4131	-4e-4	0.4126	-9e-4	-0.0011	-0.0022	-0.0172	-0.0015
43718_47	0.1283	0.1226	0.1224	-2e-4	0.1222	-4e-4	-0.0016	-0.0032	-0.0465	-4e-4
43728_17	0.0235	0.0233	0.0232	-0	0.0232	-1e-4	-0.0016	-0.0033	-0.0085	-1e-4
43765_25	0.0252	0.0249	0.0249	0	0.025	1e-4	0.0019	0.0039	-0.013	1e-4
43875_84	0.0324	0.0341	0.0341	-0	0.0341	-1e-4	-0.0011	-0.0021	0.0492	-1e-4
43942_62	0.1996	0.1858	0.1855	-2e-4	0.1853	-5e-4	-0.0013	-0.0026	-0.0744	-6e-4
44003_14	0.2334	0.2067	0.2065	-2e-4	0.2063	-4e-4	-9e-4	-0.0018	-0.1293	-5e-4
44010_64	0.4822	0.4594	0.4598	4e-4	0.4601	8e-4	8e-4	0.0017	-0.0497	0.0014
44039_25	0.3618	0.3598	0.3598	0	0.3599	1e-4	1e-4	2e-4	-0.0054	1e-4
44053_31	0.0469	0.0481	0.048	-1e-4	0.0479	-1e-4	-0.0015	-0.0031	0.0243	-2e-4
44083_20	0.413	0.499	0.4981	-9e-4	0.4972	-0.0018	-0.0018	-0.0036	0.1722	-0.0036
44091_79	0.5114	0.496	0.4962	2e-4	0.4965	5e-4	5e-4	0.001	-0.0311	0.001
44102_19	0.0458	0.0447	0.0449	2e-4	0.0451	4e-4	0.0043	0.0085	-0.0261	4e-4
44208_76	0.3511	0.3604	0.3601	-3e-4	0.3598	-6e-4	-8e-4	-0.0017	0.0259	-9e-4
44210_49	0.0602	0.0584	0.0585	0	0.0585	1e-4	8e-4	0.0016	-0.0302	1e-4
44233_55	0.0219	0.0216	0.0217	0	0.0217	0	6e-4	0.0012	-0.0099	0
44237_7	0.2566	0.2474	0.247	-3e-4	0.2467	-7e-4	-0.0014	-0.0027	-0.0371	-9e-4
44270_69	0.4917	0.4826	0.4843	0.0017	0.486	0.0034	0.0035	0.007	-0.0189	0.0065
44276_42	0.0492	0.05	0.0503	3e-4	0.0506	6e-4	0.006	0.012	0.0159	6e-4
44298_19	0.049	0.0479	0.0479	0	0.0479	0	3e-4	7e-4	-0.0237	0
44319_34	0.2607	0.2585	0.2581	-3e-4	0.2578	-7e-4	-0.0013	-0.0026	-0.0085	-9e-4
44369_32	0.3029	0.2987	0.2988	1e-4	0.2989	2e-4	3e-4	6e-4	-0.0141	3e-4
44386_88	0.0586	0.057	0.057	-0	0.057	-0	-1e-4	-3e-4	-0.0282	-0
44409_6	0.1186	0.1156	0.1158	2e-4	0.116	4e-4	0.0016	0.0033	-0.0262	4e-4
44424_54	0.0354	0.0349	0.0349	-1e-4	0.0348	-1e-4	-0.0016	-0.0033	-0.0146	-1e-4
44498_75	0.4195	0.4453	0.4447	-6e-4	0.4441	-0.0012	-0.0014	-0.0027	0.058	-0.0022
44524_77	0.0569	0.0554	0.0554	-1e-4	0.0553	-1e-4	-0.0011	-0.0023	-0.0265	-1e-4
44560_38	0.1035	0.1005	0.1004	-1e-4	0.1004	-1e-4	-7e-4	-0.0013	-0.03	-2e-4
44564_54	0.4506	0.4532	0.4538	7e-4	0.4545	0.0014	0.0015	0.003	0.0057	0.0025
44661_63	0.2571	0.261	0.261	0	0.261	0	0	0	0.0148	0
44720_16	0.0434	0.0448	0.0448	-1e-4	0.0447	-1e-4	-0.0011	-0.0022	0.0304	-1e-4
44752_20	0.0224	0.0222	0.0222	-0	0.0222	-1e-4	-0.0017	-0.0034	-0.0079	-1e-4
44800_17	0.5439	0.5017	0.5008	-8e-4	0.5	-0.0017	-0.0017	-0.0033	-0.0842	-0.0033
44825_30	0.0761	0.0729	0.0733	4e-4	0.0737	8e-4	0.0057	0.0113	-0.0438	9e-4
44916_12	0.021	0.0208	0.0208	0	0.0208	0	2e-4	4e-4	-0.009	0
44946_43	0.1865	0.1882	0.1894	0.0012	0.1906	0.0023	0.0061	0.0121	0.0091	0.0028
44969_79	0.0307	0.0303	0.0302	-0	0.0302	-1e-4	-0.0016	-0.0032	-0.0123	-1e-4
45013_65	0.0556	0.0542	0.0541	-1e-4	0.054	-2e-4	-0.0016	-0.0032	-0.0253	-2e-4
45068_80	0.2378	0.2327	0.2323	-4e-4	0.2319	-8e-4	-0.0017	-0.0035	-0.0219	-0.0011
45084_44	0.1015	0.0966	0.0965	-1e-4	0.0965	-2e-4	-9e-4	-0.0018	-0.0508	-2e-4
45109_9	0.0551	0.0558	0.0558	0	0.0558	1e-4	5e-4	9e-4	0.0123	1e-4
45134_55	0.0166	0.0165	0.0165	-0	0.0165	-0	-9e-4	-0.0018	-0.0057	-0
45148_54	0.4524	0.4903	0.4896	-7e-4	0.4888	-0.0014	-0.0015	-0.0029	0.0773	-0.0028
45219_14	0.0291	0.0288	0.0287	-0	0.0287	-1e-4	-0.0012	-0.0025	-0.0117	-1e-4
45238_73	0.024	0.0237	0.0238	1e-4	0.0238	1e-4	0.0023	0.0045	-0.0129	1e-4
45253_31	0.1057	0.1044	0.1045	1e-4	0.1045	2e-4	8e-4	0.0016	-0.0128	2e-4
45260_53	0.0258	0.0254	0.0255	1e-4	0.0255	1e-4	0.0022	0.0044	-0.0135	1e-4
45289_42	0.0374	0.0368	0.0368	-0	0.0368	-1e-4	-7e-4	-0.0014	-0.0166	-1e-4
45384_79	0.4799	0.4873	0.4865	-8e-4	0.4857	-0.0016	-0.0016	-0.0033	0.0152	-0.0031
45421_18	0.4916	0.4695	0.4697	2e-4	0.4698	3e-4	3e-4	7e-4	-0.047	6e-4
45475_48	0.1168	0.1165	0.1164	-1e-4	0.1163	-1e-4	-5e-4	-0.0011	-0.0032	-1e-4
45493_38	0.1528	0.1578	0.1767	0.0189	0.1955	0.0377	0.1067	0.1929	0.0316	0.0448
45526_17	0.4658	0.4954	0.4946	-8e-4	0.4938	-0.0016	-0.0017	-0.0033	0.0598	-0.0032
45548_12	0.0604	0.0588	0.0587	-1e-4	0.0586	-1e-4	-0.0012	-0.0024	-0.0283	-2e-4
45567_76	0.0455	0.0446	0.0445	-1e-4	0.0445	-1e-4	-0.0014	-0.0028	-0.0203	-1e-4
45628_70	0.2422	0.2442	0.2439	-3e-4	0.2436	-6e-4	-0.0012	-0.0024	0.0082	-8e-4
45642_48	0.0224	0.0222	0.0222	-0	0.0222	-1e-4	-0.0018	-0.0035	-0.0077	-1e-4
45699_29	0.0641	0.0754	0.0753	-0	0.0753	-1e-4	-6e-4	-0.0012	0.15	-1e-4
45781_19	0.0223	0.0222	0.0221	-0	0.0221	-1e-4	-0.0016	-0.0032	-0.0081	-1e-4
45895_46	0.4376	0.4072	0.4083	0.0011	0.4094	0.0022	0.0026	0.0053	-0.0745	0.0036
45935_42	0.0194	0.0192	0.0192	-0	0.0192	-0	-1e-4	-2e-4	-0.0079	-0
45937_9	0.0115	0.0114	0.0115	0	0.0115	1e-4	0.0039	0.0078	-0.0079	1e-4
45949_55	0.2864	0.2552	0.2548	-4e-4	0.2544	-8e-4	-0.0016	-0.0031	-0.1222	-0.0011
46122_34	0.029	0.0308	0.0309	2e-4	0.0311	3e-4	0.0051	0.0101	0.0573	3e-4
46124_14	0.2831	0.3002	0.2997	-6e-4	0.2991	-0.0011	-0.0019	-0.0038	0.0569	-0.0016
46164_80	0.0344	0.0339	0.0339	0	0.0339	0	2e-4	4e-4	-0.0159	0
46186_79	0.1088	0.10780000000000001	0.1077	-2e-4	0.1075	-3e-4	-0.0015	-0.0031	-0.0089	-4e-4
46206_22	0.0367	0.0358	0.0361	3e-4	0.0363	5e-4	0.007	0.0139	-0.0241	5e-4
46212_15	0.3309	0.3103	0.3099	-4e-4	0.3095	-8e-4	-0.0013	-0.0027	-0.0665	-0.0012
46240_80	0.0208	0.0207	0.0207	-0	0.0206	-1e-4	-0.0016	-0.0032	-0.0073	-1e-4
46263_34	0.1136	0.1095	0.1094	-1e-4	0.1093	-1e-4	-6e-4	-0.0013	-0.0382	-2e-4
46304_37	0.1425	0.137	0.1368	-2e-4	0.1366	-4e-4	-0.0015	-0.0031	-0.0402	-5e-4
46336_12	0.1491	0.149	0.1489	-1e-4	0.1488	-2e-4	-8e-4	-0.0017	-6e-4	-3e-4
46344_10	0.0884	0.0846	0.0846	-0	0.0846	-1e-4	-4e-4	-8e-4	-0.0443	-1e-4
46421_20	0.0475	0.0465	0.0465	0	0.0465	0	3e-4	5e-4	-0.0229	0
46423_11	0.0314	0.031	0.0309	-0	0.0309	-1e-4	-0.0016	-0.0031	-0.0126	-1e-4
46453_51	0.3355	0.3379	0.3376	-4e-4	0.3372	-7e-4	-0.0011	-0.0021	0.0071	-0.0011
46471_27	0.0911	0.087	0.0871	1e-4	0.0871	2e-4	0.001	0.002	-0.0471	2e-4
46542_52	0.0134	0.0133	0.0133	-0	0.0133	-0	-0.0013	-0.0027	-0.0038	-0
46557_37	0.0644	0.067	0.0671	1e-4	0.0671	2e-4	0.0015	0.0029	0.0376	2e-4
46563_65	0.1728	0.1905	0.1906	1e-4	0.1907	3e-4	7e-4	0.0013	0.0926	3e-4
46595_25	0.2314	0.2636	0.264	4e-4	0.2645	8e-4	0.0016	0.0032	0.1224	0.0011
46710_80	0.0675	0.0654	0.0653	-1e-4	0.0652	-2e-4	-0.0016	-0.0032	-0.0315	-2e-4
46724_9	0.0171	0.0169	0.017	1e-4	0.0171	2e-4	0.0069	0.0138	-0.0139	2e-4
46781_51	0.0127	0.0126	0.0127	1e-4	0.0127	1e-4	0.0044	0.0088	-0.0089	1e-4
46829_12	0.0521	0.0509	0.0509	-1e-4	0.0508	-2e-4	-0.0016	-0.0031	-0.0234	-2e-4
46880_12	0.1101	0.1037	0.1042	5e-4	0.1047	0.001	0.0047	0.0093	-0.0616	0.0011
46885_25	0.0263	0.0259	0.026	1e-4	0.0261	1e-4	0.0027	0.0054	-0.0143	1e-4
46902_28	0.1658	0.1525	0.1523	-2e-4	0.1521	-4e-4	-0.0013	-0.0026	-0.0874	-5e-4
46966_16	0.0726	0.0724	0.0725	1e-4	0.0726	1e-4	0.001	0.0019	-0.0019	2e-4
46981_11	0.0293	0.029	0.0289	-0	0.0289	-1e-4	-0.0014	-0.0028	-0.0118	-1e-4
47055_36	0.4071	0.3839	0.3861	0.0022	0.3883	0.0044	0.0057	0.0114	-0.0603	0.0072
47076_43	0	0	0.5	0.5	1	1	1	1	NaN	1
47122_8	0.0309	0.0305	0.0305	0	0.0305	0	3e-4	6e-4	-0.0145	0
47127_42	0.0263	0.0259	0.026	1e-4	0.0261	2e-4	0.003	0.0059	-0.0147	2e-4
47128_16	0.5123	0.4994	0.4999	6e-4	0.5005	0.0011	0.0011	0.0022	-0.0258	0.0022
47147_34	0.0393	0.0435	0.0434	-1e-4	0.0433	-2e-4	-0.0019	-0.0038	0.0951	-2e-4
47152_12	0.1388	0.1626	0.1626	0	0.1626	1e-4	2e-4	4e-4	0.1463	1e-4
47170_20	0.189	0.2191	0.2196	5e-4	0.2201	0.001	0.0023	0.0046	0.1374	0.0013
47174_48	0.292	0.2894	0.2893	-1e-4	0.2892	-2e-4	-3e-4	-7e-4	-0.009	-3e-4
47190_74	0.0405	0.0499	0.0498	-1e-4	0.0498	-1e-4	-0.0011	-0.0022	0.1878	-1e-4
47210_23	0.067	0.065	0.0649	-1e-4	0.0648	-2e-4	-0.0017	-0.0033	-0.0313	-2e-4
47334_63	0.4928	0.4995	0.5008	0.0013	0.5021	0.0026	0.0026	0.0051	0.0133	0.0051
47440_192	0.0457	0.0448	0.0448	0	0.0448	0	2e-4	3e-4	-0.0218	0
47462_80	0.0556	0.0542	0.0541	-1e-4	0.054	-2e-4	-0.0014	-0.0029	-0.0255	-2e-4
47498_21	0.0641	0.0662	0.0665	3e-4	0.0667	5e-4	0.0038	0.0076	0.0321	5e-4
47504_21	0.0456	0.0447	0.0446	-1e-4	0.0446	-1e-4	-0.0014	-0.0028	-0.0203	-1e-4
47523_28	0.0416	0.0408	0.0408	-1e-4	0.0407	-1e-4	-0.0014	-0.0028	-0.018	-1e-4
47600_65	0.4315	0.4555	0.4581	0.0026	0.4607	0.0052	0.0056	0.0112	0.0528	0.0095
47625_25	0.0379	0.0395	0.0396	1e-4	0.0396	1e-4	0.0014	0.0028	0.0417	1e-4
47666_46	0.0186	0.0185	0.0185	-0	0.0185	-0	-4e-4	-9e-4	-0.0072	-0
47671_57	0.0722	0.0721	0.072	-1e-4	0.0718	-2e-4	-0.0016	-0.0033	-0.0022	-3e-4
47688_6	0.0582	0.0567	0.0566	-1e-4	0.0565	-2e-4	-0.0014	-0.0028	-0.0269	-2e-4
47746_76	0.2586	0.2879	0.2877	-2e-4	0.2876	-4e-4	-7e-4	-0.0014	0.1018	-5e-4
47753_41	0.0277	0.0274	0.0274	-0	0.0273	-1e-4	-0.001	-0.0021	-0.0113	-1e-4
47874_33	0.3099	0.3306	0.3307	1e-4	0.3308	2e-4	3e-4	6e-4	0.0625	3e-4
47905_61	0.0287	0.0284	0.0283	-0	0.0283	-1e-4	-0.0016	-0.0031	-0.0111	-1e-4
47913_56	0.41	0.3703	0.3701	-1e-4	0.37	-3e-4	-4e-4	-8e-4	-0.1074	-5e-4
48017_6	0.0191	0.0214	0.0214	0	0.0214	0	8e-4	0.0016	0.106	0
48024_20	0.0285	0.0282	0.0281	-0	0.0281	-1e-4	-9e-4	-0.0019	-0.0117	-1e-4
48040_15	0.1048	0.111	0.1109	-1e-4	0.1107	-3e-4	-0.0013	-0.0027	0.056	-3e-4
48042_9	0.0631	0.0613	0.0612	-1e-4	0.0611	-2e-4	-0.0016	-0.0031	-0.0293	-2e-4
48097_10	0.0364	0.0359	0.0358	-0	0.0358	-1e-4	-9e-4	-0.0019	-0.016	-1e-4
48281_70	0.2823	0.2666	0.2667	1e-4	0.2667	2e-4	3e-4	6e-4	-0.059	2e-4
48304_61	0.1115	0.1238	0.1236	-2e-4	0.1234	-4e-4	-0.0018	-0.0036	0.0992	-5e-4
48306_62	0.1486	0.1409	0.1421	0.0013	0.1434	0.0025	0.0089	0.0176	-0.0549	0.0029
48308_52	0.0447	0.0558	0.0558	0	0.0559	1e-4	8e-4	0.0016	0.1989	1e-4
48384_65	0.4287	0.4554	0.4555	1e-4	0.4555	1e-4	2e-4	3e-4	0.0585	3e-4
48420_51	0.4813	0.4859	0.4853	-6e-4	0.4846	-0.0013	-0.0013	-0.0026	0.0095	-0.0025
48471_37	0.1187	0.1166	0.1177	0.0011	0.1188	0.0022	0.0094	0.0187	-0.0187	0.0025
48513_67	0.1922	0.1797	0.18	3e-4	0.1803	6e-4	0.0017	0.0035	-0.0698	8e-4
48576_30	0.4772	0.495	0.4947	-4e-4	0.4943	-8e-4	-8e-4	-0.0016	0.0361	-0.0016
48578_70	0.0463	0.0454	0.0453	-1e-4	0.0452	-1e-4	-0.0016	-0.0031	-0.0204	-1e-4
48591_77	0.0182	0.0181	0.0181	-0	0.0181	-0	-0.0012	-0.0025	-0.0063	-0
48620_7	0.4113	0.4059	0.4065	6e-4	0.4071	0.0012	0.0015	0.0029	-0.0134	0.002
48662_71	0.0535	0.0522	0.0521	-1e-4	0.052	-2e-4	-0.0016	-0.0032	-0.0241	-2e-4
48692_28	0.0281	0.0278	0.0278	-0	0.0277	-1e-4	-0.0013	-0.0026	-0.0113	-1e-4
48730_40	0.3736	0.347	0.3465	-6e-4	0.3459	-0.0011	-0.0016	-0.0032	-0.0765	-0.0017
48828_57	0.0447	0.0438	0.0438	-1e-4	0.0437	-1e-4	-0.0015	-0.0031	-0.0197	-1e-4
48839_34	0.3148	0.314	0.3149	9e-4	0.3158	0.0018	0.0028	0.0057	-0.0028	0.0026
48972_58	0.0651	0.0679	0.0678	-0	0.0678	-1e-4	-5e-4	-0.001	0.0406	-1e-4
49015_18	0.4725	0.4209	0.4211	2e-4	0.4213	4e-4	5e-4	9e-4	-0.1227	7e-4
49031_28	0.0362	0.0356	0.0356	-0	0.0356	-0	-4e-4	-7e-4	-0.0163	-0
49058_76	0.5036	0.4959	0.4953	-6e-4	0.4947	-0.0012	-0.0012	-0.0024	-0.0155	-0.0024
49136_34	0.0196	0.0195	0.0195	-0	0.0195	-0	-3e-4	-6e-4	-0.0078	-0
49137_78	0.0675	0.0654	0.0653	-1e-4	0.0652	-2e-4	-0.0016	-0.0032	-0.0315	-2e-4
49195_28	0.0768	0.0775	0.0781	6e-4	0.0787	0.0012	0.0075	0.0149	0.0094	0.0013
49226_55	0.2639	0.2427	0.2423	-4e-4	0.242	-8e-4	-0.0016	-0.0033	-0.087	-0.001
49244_7	0.3133	0.2968	0.2964	-5e-4	0.2959	-9e-4	-0.0015	-0.0031	-0.0556	-0.0013
49260_81	0.0679	0.0656	0.0657	1e-4	0.0658	2e-4	0.0018	0.0036	-0.0352	3e-4
49280_53	0.0345	0.034	0.034	-0	0.0339	-0	-7e-4	-0.0014	-0.0152	-1e-4
49291_70	0.1824	0.1705	0.1703	-3e-4	0.17	-5e-4	-0.0016	-0.0031	-0.0699	-6e-4
49342_15	0.1094	0.10780000000000001	0.1076	-1e-4	0.1075	-3e-4	-0.0013	-0.0027	-0.0155	-3e-4
49351_22	0.0011	0.1719	0.1714	-5e-4	0.1708	-0.0011	-0.0032	-0.0064	0.9933	-0.0013
49372_48	0.1475	0.137	0.1369	-2e-4	0.1367	-4e-4	-0.0014	-0.0028	-0.0765	-4e-4
49412_58	0.0419	0.041	0.0411	0	0.0411	1e-4	6e-4	0.0013	-0.0203	1e-4
49414_73	0.3686	0.3485	0.348	-4e-4	0.3476	-8e-4	-0.0012	-0.0024	-0.0578	-0.0013
49423_60	0.0598	0.0582	0.0581	-1e-4	0.058	-2e-4	-0.0018	-0.0035	-0.0272	-2e-4
49457_22	0.1269	0.1193	0.1191	-2e-4	0.1189	-4e-4	-0.0017	-0.0033	-0.0642	-4e-4
49462_52	0.1668	0.1649	0.1652	2e-4	0.1654	5e-4	0.0015	0.003	-0.0117	6e-4
49501_76	0.0474	0.0464	0.0463	-1e-4	0.0463	-1e-4	-0.0015	-0.003	-0.0211	-1e-4
49525_23	0.0616	0.0599	0.0598	-1e-4	0.0598	-1e-4	-0.0012	-0.0023	-0.0288	-1e-4
49674_13	0.4242	0.4996	0.4987	-9e-4	0.4978	-0.0018	-0.0018	-0.0036	0.1509	-0.0036
49708_74	0.0613	0.0595	0.0595	-0	0.0595	-0	-0	-1e-4	-0.0297	-0
49727_26	0.0288	0.0285	0.0285	-0	0.0285	-0	-3e-4	-6e-4	-0.0128	-0
49737_10	0.0412	0.0405	0.0404	-1e-4	0.0403	-1e-4	-0.0016	-0.0033	-0.0175	-1e-4
49749_17	0.1924	0.1915	0.1911	-3e-4	0.1908	-6e-4	-0.0016	-0.0033	-0.0051	-8e-4
49754_77	0.0257	0.0254	0.0254	-0	0.0254	-0	-9e-4	-0.0018	-0.0105	-0
49771_28	0.3492	0.354	0.3534	-6e-4	0.3528	-0.0012	-0.0017	-0.0033	0.0135	-0.0018
49824_21	0.0957	0.0997	0.0999	2e-4	0.1002	5e-4	0.0024	0.0047	0.0405	5e-4
49826_162	0.0348	0.0344	0.0343	-1e-4	0.0342	-1e-4	-0.0017	-0.0035	-0.0141	-1e-4
49831_79	0.0357	0.0352	0.0351	-0	0.0351	-1e-4	-0.0011	-0.0021	-0.0155	-1e-4
49896_85	0.0344	0.0339	0.0339	-0	0.0338	-1e-4	-8e-4	-0.0016	-0.0148	-1e-4
49912_58	0.2681	0.2506	0.2508	2e-4	0.251	4e-4	8e-4	0.0016	-0.0698	5e-4
49921_70	0.0808	0.0777	0.0777	-0	0.0776	-1e-4	-4e-4	-8e-4	-0.0399	-1e-4
49922_80	0.0839	0.0848	0.0846	-1e-4	0.0845	-3e-4	-0.0015	-0.003	0.0097	-3e-4
50011_7	0.0469	0.0459	0.0458	-1e-4	0.0458	-1e-4	-0.0016	-0.0031	-0.0207	-1e-4
50032_8	0.104	0.1055	0.1053	-1e-4	0.1052	-3e-4	-0.0014	-0.0027	0.0142	-3e-4
50063_15	0.2457	0.2346	0.2342	-4e-4	0.2338	-8e-4	-0.0016	-0.0032	-0.0474	-0.001
50066_63	0.1247	0.1172	0.1171	-1e-4	0.117	-2e-4	-9e-4	-0.0017	-0.064	-2e-4
50069_10	0.0329	0.0325	0.0325	-1e-4	0.0324	-1e-4	-0.0017	-0.0034	-0.0132	-1e-4
50191_82	0.0407	0.0395	0.0399	4e-4	0.0403	7e-4	0.009	0.0178	-0.0283	7e-4
50248_60	0.10780000000000001	0.1019	0.1022	3e-4	0.1024	5e-4	0.0026	0.0052	-0.0582	6e-4
50297_35	0.0208	0.0207	0.0206	-0	0.0206	-1e-4	-0.0015	-0.0031	-0.0071	-1e-4
50323_9	0.0252	0.0248	0.0249	1e-4	0.0249	1e-4	0.0021	0.0041	-0.0131	1e-4
50351_22	0.2675	0.262	0.2616	-4e-4	0.2613	-7e-4	-0.0014	-0.0027	-0.021	-0.001
50354_74	0.0977	0.0932	0.0931	-1e-4	0.093	-2e-4	-0.001	-0.0021	-0.0486	-2e-4
50365_71	0.0133	0.0131	0.0132	1e-4	0.0133	1e-4	0.0049	0.0097	-0.0098	1e-4
50373_18	0.0439	0.043	0.043	-0	0.043	-1e-4	-6e-4	-0.0012	-0.0202	-1e-4
50407_23	0.3374	0.3275	0.3272	-3e-4	0.3269	-5e-4	-8e-4	-0.0017	-0.0303	-8e-4
50423_63	0.0432	0.0424	0.0423	-0	0.0423	-1e-4	-8e-4	-0.0016	-0.0197	-1e-4
50444_13	0.43120000000000003	0.4942	0.4947	5e-4	0.4953	0.0011	0.0011	0.0022	0.1274	0.0022
50445_49	0.3506	0.3538	0.3539	1e-4	0.3539	1e-4	1e-4	3e-4	0.0092	2e-4
50448_54	0.3995	0.4199	0.4192	-7e-4	0.4185	-0.0014	-0.0017	-0.0033	0.0486	-0.0024
50465_56	0.0388	0.0381	0.0381	-0	0.038	-1e-4	-0.0012	-0.0023	-0.0169	-1e-4
50468_14	0.3423	0.3664	0.3657	-7e-4	0.365	-0.0014	-0.0019	-0.0038	0.0658	-0.0022
50483_9	0.0449	0.0438	0.044	2e-4	0.0442	3e-4	0.0037	0.0074	-0.0251	3e-4
50506_63	0.1778	0.1884	0.1881	-3e-4	0.1878	-6e-4	-0.0017	-0.0034	0.0563	-8e-4
50571_42	0.0293	0.029	0.029	-0	0.0289	-0	-7e-4	-0.0014	-0.0125	-0
50576_40	0.082	0.0833	0.0833	-0	0.0833	-1e-4	-3e-4	-7e-4	0.016	-1e-4
50582_45	0.378	0.3669	0.3665	-5e-4	0.366	-9e-4	-0.0013	-0.0026	-0.0301	-0.0015
50650_52	0.0694	0.0671	0.0671	-0	0.067	-0	-4e-4	-7e-4	-0.0338	-1e-4
50660_44	0.5193	0.4842	0.4835	-7e-4	0.4828	-0.0015	-0.0015	-0.003	-0.0726	-0.0028
50671_68	0.1147	0.1142	0.1146	4e-4	0.1149	7e-4	0.0031	0.0061	-0.0038	8e-4
50746_31	0.3478	0.348	0.3487	7e-4	0.3494	0.0014	0.0019	0.0039	6e-4	0.0021
50778_44	0.0931	0.0915	0.0914	-1e-4	0.0913	-2e-4	-0.0011	-0.0022	-0.0184	-2e-4
50834_12	0.0397	0.039	0.039	-1e-4	0.0389	-1e-4	-0.0013	-0.0026	-0.0172	-1e-4
50844_20	0.0982	0.0958	0.0958	-0	0.0958	-0	-2e-4	-4e-4	-0.0248	-0
50865_13	0.0368	0.0361	0.0362	1e-4	0.0362	2e-4	0.0021	0.0043	-0.0193	2e-4
50873_17	0.0445	0.0436	0.0436	-0	0.0436	-0	-3e-4	-5e-4	-0.0208	-0
50880_38	0.5118	0.4722	0.4718	-4e-4	0.4715	-7e-4	-7e-4	-0.0015	-0.0839	-0.0013
50907_24	0.0714	0.069	0.069	-1e-4	0.0689	-1e-4	-0.001	-0.002	-0.0342	-1e-4
50964_21	0.189	0.1786	0.1789	3e-4	0.1792	6e-4	0.0016	0.0033	-0.0583	7e-4
51033_55	0.0255	0.0252	0.0252	-0	0.0251	-1e-4	-0.0015	-0.0029	-0.0097	-1e-4
51036_79	0.25	0.2429	0.327	0.0841	0.4111	0.1682	0.2572	0.4092	-0.0293	0.2222
51037_7	0.0447	0.0458	0.0461	3e-4	0.0464	6e-4	0.0069	0.0138	0.0222	7e-4
51095_17	0.2628	0.2459	0.246	2e-4	0.2462	3e-4	6e-4	0.0013	-0.0687	4e-4
51198_43	0.0488	0.0478	0.0477	-1e-4	0.0476	-1e-4	-0.0015	-0.0029	-0.022	-1e-4
51222_46	0.0571	0.0699	0.0698	-2e-4	0.0696	-3e-4	-0.0022	-0.0044	0.1827	-3e-4
51342_74	0.5174	0.4999	0.4994	-5e-4	0.4989	-0.001	-0.001	-0.0021	-0.035	-0.0021
51354_9	0.5045	0.4999	0.4991	-8e-4	0.4982	-0.0017	-0.0017	-0.0033	-0.0093	-0.0033
51360_48	0.0219	0.0217	0.0217	-0	0.0217	-1e-4	-0.0017	-0.0034	-0.0076	-1e-4
51362_54	0.234	0.2466	0.2479	0.0013	0.2492	0.0025	0.0051	0.0102	0.0511	0.0034
51363_40	0.0661	0.0761	0.076	-1e-4	0.0759	-3e-4	-0.0017	-0.0034	0.1319	-3e-4
51414_16	0.393	0.3766	0.378	0.0013	0.3793	0.0027	0.0035	0.007	-0.0435	0.0043
51416_60	0.0335	0.0331	0.033	-1e-4	0.0329	-1e-4	-0.0016	-0.0032	-0.0138	-1e-4
51424_21	0.0165	0.0164	0.0163	-0	0.0163	-0	-0.001	-0.0021	-0.0055	-0
51440_79	0.0891	0.0896	0.0895	-1e-4	0.0893	-3e-4	-0.0016	-0.0032	0.0061	-3e-4
51441_23	0.1425	0.1327	0.1326	-1e-4	0.1324	-3e-4	-0.001	-0.002	-0.074	-3e-4
51444_19	0.1055	0.1023	0.1022	-1e-4	0.102	-3e-4	-0.0014	-0.0029	-0.0309	-3e-4
51618_51	0.0636	0.0765	0.0764	-1e-4	0.0763	-3e-4	-0.0018	-0.0037	0.1692	-3e-4
51629_20	0.1076	0.102	0.102	-0	0.102	-0	-1e-4	-3e-4	-0.055	-0
51645_12	0.092	0.0996	0.1002	6e-4	0.1007	0.0011	0.0057	0.0114	0.0765	0.0013
51665_11	0.4404	0.4719	0.4755	0.0036	0.4791	0.0072	0.0076	0.015	0.0668	0.0136
51767_22	0.1073	0.11	0.1099	-0	0.1099	-1e-4	-4e-4	-9e-4	0.0248	-1e-4
51818_18	0.1036	0.0986	0.0984	-1e-4	0.0983	-3e-4	-0.0015	-0.003	-0.0515	-3e-4
51824_9	0.0909	0.0921	0.0972	0.0051	0.1023	0.0101	0.0522	0.0992	0.0133	0.0112
51827_49	0.1459	0.149	0.1488	-2e-4	0.1485	-5e-4	-0.0016	-0.0032	0.0207	-6e-4
51893_44	0.0717	0.0692	0.0692	-1e-4	0.0691	-1e-4	-8e-4	-0.0016	-0.0348	-1e-4
51894_85	0.1828	0.1772	0.177	-3e-4	0.1767	-6e-4	-0.0016	-0.0031	-0.0316	-7e-4
51896_84	0.204	0.2078	0.2074	-3e-4	0.2071	-7e-4	-0.0016	-0.0031	0.0182	-8e-4
51951_31	0.3956	0.3863	0.3862	-2e-4	0.386	-4e-4	-5e-4	-9e-4	-0.0239	-6e-4
52014_21	0.1263	0.1309	0.1307	-2e-4	0.1305	-4e-4	-0.0014	-0.0027	0.0351	-4e-4
52039_20	0.1439	0.1377	0.1375	-2e-4	0.1373	-4e-4	-0.0015	-0.003	-0.0447	-5e-4
52043_22	0.0327	0.0323	0.0322	-0	0.0322	-1e-4	-0.0014	-0.0029	-0.0133	-1e-4
52055_79	0.0328	0.0324	0.0324	0	0.0324	0	3e-4	5e-4	-0.0153	0
52109_56	0.0661	0.0763	0.0762	-1e-4	0.0761	-2e-4	-0.0013	-0.0026	0.1327	-2e-4
52176_34	0.0351	0.0346	0.0345	-0	0.0345	-1e-4	-0.001	-0.002	-0.0153	-1e-4
52205_71	0.0222	0.034	0.0339	-1e-4	0.0338	-2e-4	-0.0024	-0.0048	0.3466	-2e-4
52238_25	0.1474	0.1606	0.1803	0.0197	0.2	0.0394	0.1094	0.1972	0.0821	0.047
52243_52	0.2987	0.2976	0.297	-5e-4	0.2965	-0.0011	-0.0018	-0.0037	-0.0036	-0.0016
52261_19	0.0363	0.0358	0.0358	-0	0.0357	-0	-1e-4	-3e-4	-0.0166	-0
52272_66	0.0567	0.0537	0.0552	0.0015	0.0567	0.003	0.0276	0.0537	-0.0567	0.0032
52346_68	0.0677	0.068	0.0679	-1e-4	0.0678	-2e-4	-0.0013	-0.0027	0.0043	-2e-4
52385_48	0.1177	0.1169	0.1171	2e-4	0.1174	5e-4	0.002	0.0039	-0.007	5e-4
52400_79	0.0815	0.097	0.0969	-1e-4	0.0969	-1e-4	-8e-4	-0.0015	0.1596	-2e-4
52510_80	0.1272	0.1192	0.1194	2e-4	0.1195	3e-4	0.0013	0.0026	-0.0672	3e-4
52519_32	0.0459	0.0553	0.0554	1e-4	0.0555	2e-4	0.0017	0.0034	0.1697	2e-4
52595_19	0.0586	0.0614	0.0613	-1e-4	0.0612	-2e-4	-0.0017	-0.0034	0.0455	-2e-4
52606_39	0.0992	0.0966	0.0965	-1e-4	0.0965	-2e-4	-9e-4	-0.0018	-0.0271	-2e-4
52677_77	0.2493	0.2376	0.2374	-2e-4	0.2372	-4e-4	-8e-4	-0.0017	-0.0491	-5e-4
52680_50	0.0353	0.0347	0.0348	0	0.0348	0	4e-4	8e-4	-0.0166	0
52691_48	0.2253	0.228	0.2282	2e-4	0.2283	4e-4	8e-4	0.0016	0.0117	5e-4
52713_76	0	0	0.5	0.5	1	1	1	1	NaN	1
52731_61	0.0193	0.0192	0.0192	0	0.0192	0	2e-4	3e-4	-0.0083	0
52754_64	0.0352	0.0347	0.0347	0	0.0347	0	1e-4	2e-4	-0.0163	0
52805_71	0.4817	0.4967	0.4973	6e-4	0.4979	0.0012	0.0012	0.0024	0.0301	0.0024
52809_20	0.1252	0.1173	0.1176	2e-4	0.1178	5e-4	0.0019	0.0038	-0.0672	5e-4
52817_46	0.0386	0.0379	0.0379	0	0.0379	0	5e-4	0.001	-0.0187	0
52847_58	0.0177	0.0176	0.0176	-0	0.0176	-0	-0.0012	-0.0024	-0.0061	-0
52967_71	0.0363	0.038	0.038	-1e-4	0.0379	-1e-4	-0.0015	-0.003	0.0444	-1e-4
52996_68	0.2151	0.2052	0.2051	-0	0.2051	-1e-4	-2e-4	-4e-4	-0.0483	-1e-4
53101_43	0.1377	0.1329	0.1327	-2e-4	0.1325	-5e-4	-0.0017	-0.0034	-0.0357	-5e-4
53115_71	0.0395	0.0388	0.0387	-0	0.0387	-1e-4	-0.001	-0.002	-0.0173	-1e-4
53155_58	0.3058	0.3248	0.3247	-2e-4	0.3245	-3e-4	-5e-4	-9e-4	0.0585	-4e-4
53160_72	0.036	0.0378	0.0378	-1e-4	0.0377	-1e-4	-0.0017	-0.0034	0.0493	-1e-4
53161_19	0.2318	0.2334	0.2331	-4e-4	0.2327	-8e-4	-0.0016	-0.0032	0.0072	-0.001
53168_28	0.3048	0.312	0.3118	-3e-4	0.3115	-5e-4	-8e-4	-0.0017	0.0232	-8e-4
53211_7	0.0773	0.0745	0.0744	-0	0.0744	-0	-2e-4	-5e-4	-0.0382	-0
53279_42	0.207	0.1984	0.1985	1e-4	0.1985	1e-4	3e-4	5e-4	-0.0436	1e-4
53306_33	0.1096	0.1072	0.10780000000000001	6e-4	0.1084	0.0012	0.0057	0.0114	-0.0228	0.0014
53360_39	0.0478	0.0468	0.0467	-1e-4	0.0467	-1e-4	-0.0012	-0.0024	-0.0216	-1e-4
53365_29	0.1646	0.1572	0.157	-2e-4	0.1568	-4e-4	-0.0012	-0.0025	-0.0468	-5e-4
53426_82	0.055	0.0536	0.0536	0	0.0537	1e-4	8e-4	0.0015	-0.0273	1e-4
53429_59	0.0484	0.0474	0.0473	-1e-4	0.0473	-2e-4	-0.0018	-0.0036	-0.0212	-2e-4
53460_48	0.0154	0.0153	0.0153	1e-4	0.0154	2e-4	0.006	0.012	-0.0121	2e-4
53519_31	0.0284	0.0302	0.0302	-0	0.0302	-0	-2e-4	-4e-4	0.0603	-0
53583_64	0.0183	0.0286	0.0286	-1e-4	0.0285	-1e-4	-0.0021	-0.0041	0.3612	-1e-4
53609_55	0.0157	0.0156	0.0156	-0	0.0156	-0	-0.0012	-0.0024	-0.0049	-0
53623_57	0.1216	0.114	0.1144	3e-4	0.1147	6e-4	0.0028	0.0055	-0.066	7e-4
53636_11	0.3103	0.2888	0.2887	-1e-4	0.2887	-1e-4	-3e-4	-5e-4	-0.0743	-2e-4
53683_81	0.0357	0.0352	0.0351	-1e-4	0.0351	-1e-4	-0.0017	-0.0034	-0.0147	-1e-4
53795_54	0.3494	0.4403	0.4404	1e-4	0.4404	1e-4	1e-4	3e-4	0.2064	2e-4
53831_87	0.3933	0.4016	0.401	-7e-4	0.4003	-0.0014	-0.0017	-0.0034	0.0207	-0.0023
53853_39	0.0386	0.0378	0.0379	1e-4	0.038	2e-4	0.0024	0.0048	-0.0205	2e-4
53875_30	0.5453	0.4945	0.4938	-7e-4	0.4931	-0.0014	-0.0014	-0.0029	-0.1028	-0.0028
53927_8	0.0174	0.0173	0.0172	-0	0.0172	-0	-4e-4	-8e-4	-0.0067	-0
54083_44	0.3993	0.3805	0.3822	0.0016	0.3838	0.0033	0.0043	0.0085	-0.0492	0.0053
54104_45	0.3615	0.3003	0.2998	-4e-4	0.2994	-9e-4	-0.0015	-0.0029	-0.2039	-0.0013
54124_32	0.1734	0.165	0.1647	-3e-4	0.1645	-5e-4	-0.0016	-0.0032	-0.0513	-6e-4
54136_8	0.4304	0.499	0.498	-0.001	0.497	-0.0019	-0.0019	-0.0039	0.1375	-0.0039
54146_58	0.0904	0.0888	0.0887	-1e-4	0.0886	-3e-4	-0.0016	-0.0032	-0.0181	-3e-4
54163_8	0.0894	0.0877	0.0877	0	0.0877	0	2e-4	5e-4	-0.0195	0
54220_18	0.0225	0.0247	0.0247	-0	0.0246	-1e-4	-0.0018	-0.0037	0.09	-1e-4
54308_73	0.0928	0.0909	0.0908	-1e-4	0.0907	-3e-4	-0.0015	-0.003	-0.0209	-3e-4
54366_31	0.0392	0.0385	0.0385	-0	0.0385	-1e-4	-7e-4	-0.0015	-0.0174	-1e-4
54427_6	0.4639	0.4461	0.4459	-2e-4	0.4457	-4e-4	-5e-4	-0.001	-0.0399	-8e-4
54438_53	0.1099	0.1039	0.104	1e-4	0.1041	2e-4	8e-4	0.0015	-0.0571	2e-4
54496_19	0.0433	0.0423	0.0424	1e-4	0.0425	3e-4	0.003	0.006	-0.0234	3e-4
54560_7	0.0814	0.0807	0.0805	-1e-4	0.0804	-3e-4	-0.0018	-0.0035	-0.009	-3e-4
54563_64	0.0357	0.0351	0.0351	1e-4	0.0352	1e-4	0.0015	0.003	-0.0181	1e-4
54622_19	0.4715	0.5012	0.5007	-6e-4	0.5001	-0.0011	-0.0011	-0.0023	0.0594	-0.0023
54623_63	0.0207	0.0206	0.0205	-0	0.0205	-1e-4	-0.0016	-0.0032	-0.0071	-1e-4
54656_39	0.4764	0.4671	0.4739	0.0069	0.4808	0.0137	0.0145	0.0285	-0.0199	0.0257
54693_52	0.0491	0.048	0.048	-0	0.048	-0	-5e-4	-0.001	-0.0228	-0
54727_52	0.3761	0.3838	0.3831	-7e-4	0.3824	-0.0014	-0.0018	-0.0036	0.02	-0.0022
54756_20	0.0369	0.0362	0.0362	1e-4	0.0363	1e-4	0.0014	0.0029	-0.0187	1e-4
54766_12	0.0471	0.0461	0.046	-1e-4	0.046	-2e-4	-0.0017	-0.0035	-0.0206	-2e-4
54833_36	0.3378	0.3835	0.3847	0.0012	0.386	0.0025	0.0032	0.0064	0.1191	0.004
54846_68	0.0581	0.0565	0.0566	0	0.0566	0	4e-4	8e-4	-0.0285	1e-4
54886_41	0.0362	0.0356	0.0356	-0	0.0356	-0	-2e-4	-5e-4	-0.0165	-0
54904_80	0.0447	0.0461	0.046	-1e-4	0.046	-2e-4	-0.0018	-0.0037	0.0306	-2e-4
54951_17	0.221	0.2204	0.2203	-1e-4	0.2202	-2e-4	-4e-4	-9e-4	-0.0026	-2e-4
54953_11	0.4687	0.3596	0.3593	-3e-4	0.359	-5e-4	-8e-4	-0.0015	-0.3037	-9e-4
54990_82	0.1107	0.1234	0.1234	-0	0.1233	-0	-1e-4	-3e-4	0.1027	-0
54995_93	0.0012	0.0422	0.0423	1e-4	0.0424	2e-4	0.0025	0.005	0.9723	2e-4
55035_12	0.026	0.0258	0.0257	-0	0.0257	-1e-4	-0.0012	-0.0024	-0.0103	-1e-4
55105_58	0.0346	0.0342	0.0341	-1e-4	0.0341	-1e-4	-0.0015	-0.0031	-0.0144	-1e-4
55145_13	0.0677	0.0655	0.0655	-0	0.0655	-1e-4	-4e-4	-9e-4	-0.0328	-1e-4
55168_59	0.2017	0.1932	0.193	-1e-4	0.1929	-2e-4	-6e-4	-0.0012	-0.0443	-3e-4
55240_59	0.0474	0.0487	0.0487	0	0.0487	0	5e-4	0.001	0.027	1e-4
55248_32	0.0762	0.0735	0.0734	-1e-4	0.0733	-2e-4	-0.0011	-0.0022	-0.0367	-2e-4
55300_72	0.0139	0.0137	0.0138	1e-4	0.0139	1e-4	0.0052	0.0104	-0.0105	1e-4
55307_84	0.0785	0.0755	0.0756	1e-4	0.0756	1e-4	9e-4	0.0017	-0.0401	1e-4
55364_51	0.0545	0.0554	0.0553	-1e-4	0.0552	-2e-4	-0.0018	-0.0035	0.0166	-2e-4
55378_62	0.0537	0.0524	0.0523	-1e-4	0.0522	-2e-4	-0.0015	-0.003	-0.0245	-2e-4
55388_50	0.0161	0.0159	0.016	1e-4	0.0161	2e-4	0.0065	0.0129	-0.013	2e-4
55495_180	0.2106	0.216	0.2157	-3e-4	0.2154	-5e-4	-0.0012	-0.0025	0.0248	-7e-4
55515_33	0.1517	0.1428	0.1426	-1e-4	0.1425	-3e-4	-0.001	-0.002	-0.0625	-3e-4
55535_81	0.0613	0.0593	0.0596	3e-4	0.0598	6e-4	0.0048	0.0095	-0.0349	6e-4
55536_65	0.0271	0.0268	0.0268	-0	0.0267	-1e-4	-0.0016	-0.0033	-0.0102	-1e-4
55540_38	0.0381	0.0375	0.0375	-0	0.0374	-1e-4	-0.0012	-0.0024	-0.0166	-1e-4
55585_20	0.0898	0.0998	0.0997	-1e-4	0.0996	-2e-4	-0.0011	-0.0021	0.0997	-2e-4
55613_88	0.0218	0.0217	0.0216	-0	0.0216	-1e-4	-0.0017	-0.0034	-0.0076	-1e-4
55692_68	0.0728	0.0699	0.0703	4e-4	0.0706	7e-4	0.005	0.01	-0.0413	8e-4
55741_30	0.4513	0.4606	0.4598	-8e-4	0.459	-0.0016	-0.0018	-0.0036	0.0203	-0.003
55909_17	0.2719	0.265	0.2652	1e-4	0.2653	3e-4	5e-4	0.001	-0.026	4e-4
55931_47	0.4691	0.4523	0.4515	-8e-4	0.4508	-0.0015	-0.0017	-0.0034	-0.0372	-0.0028
55976_39	0.0511	0.0522	0.0523	1e-4	0.0524	2e-4	0.0022	0.0044	0.0208	2e-4
55981_41	0.0638	0.062	0.0619	-1e-4	0.0618	-2e-4	-0.0014	-0.0027	-0.0298	-2e-4
56015_16	0.0545	0.0555	0.0554	-1e-4	0.0553	-2e-4	-0.0017	-0.0034	0.0184	-2e-4
56047_48	0.0319	0.0315	0.0315	-0	0.0315	-0	-2e-4	-3e-4	-0.0144	-0
56085_19	0.0849	0.0838	0.0836	-1e-4	0.0835	-2e-4	-0.0015	-0.003	-0.0132	-3e-4
56099_27	0.1149	0.1253	0.1253	-1e-4	0.1252	-1e-4	-5e-4	-9e-4	0.0835	-1e-4
56100_18	0.0531	0.0519	0.0518	-0	0.0518	-1e-4	-7e-4	-0.0015	-0.0249	-1e-4
56105_51	0.0182	0.0181	0.0181	-0	0.0181	-0	-0.0013	-0.0026	-0.0062	-0
56109_55	0.0505	0.0493	0.0493	-1e-4	0.0492	-1e-4	-0.0014	-0.0028	-0.0228	-1e-4
56331_8	0.0508	0.0495	0.0496	1e-4	0.0497	2e-4	0.0019	0.0038	-0.0262	2e-4
56375_12	0.0195	0.0194	0.0194	0	0.0194	0	3e-4	6e-4	-0.0085	0
56409_6	0.2967	0.3013	0.3017	4e-4	0.3021	8e-4	0.0013	0.0027	0.0152	0.0012
56640_69	0.077	0.0761	0.0763	2e-4	0.0765	4e-4	0.0025	0.005	-0.0113	4e-4
56679_77	0.059	0.0574	0.0574	-1e-4	0.0573	-1e-4	-0.0011	-0.0023	-0.0275	-1e-4
56708_51	0.1139	0.1257	0.1256	-1e-4	0.1256	-1e-4	-4e-4	-8e-4	0.094	-1e-4
56741_31	0.1163	0.1144	0.1228	0.0084	0.1313	0.0168	0.0685	0.1283	-0.0161	0.019
56802_21	0.0283	0.0301	0.0301	-0	0.0301	-0	-3e-4	-6e-4	0.0599	-0
56842_59	0.0292	0.0313	0.0313	-0	0.0312	-1e-4	-0.0015	-0.0031	0.0672	-1e-4
56859_9	0.0296	0.0292	0.0292	-0	0.0291	-1e-4	-0.0015	-0.0029	-0.0119	-1e-4
56908_44	0.0324	0.032	0.032	-1e-4	0.0319	-1e-4	-0.0016	-0.0032	-0.0132	-1e-4
56945_70	0.1024	0.0994	0.0995	2e-4	0.0997	3e-4	0.0016	0.0031	-0.0305	3e-4
56975_29	0.1163	0.1098	0.1097	-1e-4	0.1097	-1e-4	-5e-4	-9e-4	-0.0596	-1e-4
57000_16	0.2133	0.2257	0.2258	1e-4	0.2259	2e-4	4e-4	8e-4	0.0549	2e-4
57026_12	0.1179	0.1152	0.1151	-2e-4	0.1149	-3e-4	-0.0015	-0.0029	-0.0229	-4e-4
57037_83	0.0697	0.0694	0.0696	2e-4	0.0698	4e-4	0.0028	0.0055	-0.0044	4e-4
57051_7	0.4672	0.4843	0.4844	1e-4	0.4845	2e-4	2e-4	4e-4	0.0354	4e-4
57173_42	0.0532	0.0519	0.0519	-1e-4	0.0518	-2e-4	-0.0015	-0.003	-0.0242	-2e-4
57174_14	0.2327	0.2394	0.239	-4e-4	0.2386	-8e-4	-0.0016	-0.0032	0.0279	-0.001
57196_67	0.2999	0.2918	0.2919	0	0.2919	1e-4	1e-4	2e-4	-0.0276	1e-4
57303_62	0.0567	0.0552	0.0552	-0	0.0552	-1e-4	-6e-4	-0.0012	-0.0268	-1e-4
57347_35	0.0619	0.0625	0.0625	-1e-4	0.0624	-2e-4	-0.0014	-0.0027	0.0111	-2e-4
57375_71	0.1696	0.1555	0.1555	-0	0.1554	-1e-4	-2e-4	-4e-4	-0.0906	-1e-4
57398_22	0.0196	0.0195	0.0195	-0	0.0194	-1e-4	-0.0013	-0.0026	-0.0068	-1e-4
57462_33	0.0629	0.0611	0.061	-1e-4	0.0609	-2e-4	-0.0017	-0.0034	-0.0289	-2e-4
57498_54	0.2373	0.247	0.2466	-4e-4	0.2462	-9e-4	-0.0018	-0.0035	0.0393	-0.0011
57566_77	0.1187	0.1338	0.1336	-2e-4	0.1334	-4e-4	-0.0014	-0.0028	0.1127	-4e-4
57602_14	0.0093	0.0093	0.0093	0	0.0093	1e-4	0.0031	0.0061	-0.0061	1e-4
57710_19	0.4957	0.4681	0.4682	2e-4	0.4684	4e-4	4e-4	8e-4	-0.0591	7e-4
57718_60	0.0946	0.0904	0.0902	-1e-4	0.0901	-3e-4	-0.0015	-0.0029	-0.0464	-3e-4
57723_8	0.0463	0.0451	0.0453	2e-4	0.0455	5e-4	0.0052	0.0104	-0.0275	5e-4
57746_9	0.1141	0.1191	0.1189	-2e-4	0.1187	-3e-4	-0.0013	-0.0027	0.0417	-4e-4
57808_50	0.1871	0.1721	0.172	-0	0.172	-1e-4	-2e-4	-5e-4	-0.0875	-1e-4
57814_40	0.1687	0.1864	0.1862	-2e-4	0.186	-5e-4	-0.0013	-0.0025	0.0951	-6e-4
57860_77	0.4394	0.4892	0.4885	-7e-4	0.4878	-0.0014	-0.0015	-0.0029	0.1018	-0.0028
57873_37	0.2783	0.2854	0.2852	-3e-4	0.2849	-5e-4	-9e-4	-0.0018	0.0248	-7e-4
57943_45	0.3682	0.3845	0.3838	-6e-4	0.3832	-0.0013	-0.0017	-0.0033	0.0424	-0.0021
57972_23	0.0671	0.0673	0.0672	-1e-4	0.0671	-2e-4	-0.0018	-0.0035	0.0031	-3e-4
58020_59	0.2524	0.2391	0.2387	-4e-4	0.2384	-7e-4	-0.0015	-0.0031	-0.0556	-0.001
58071_24	0.1082	0.1022	0.1025	3e-4	0.1028	6e-4	0.003	0.0059	-0.0584	7e-4
58085_8	0.0294	0.029	0.029	-0	0.029	-0	-8e-4	-0.0016	-0.0124	-0
58162_61	0.0433	0.045	0.0449	-1e-4	0.0448	-2e-4	-0.0018	-0.0037	0.0373	-2e-4
58198_51	0.0187	0.0186	0.0185	-0	0.0185	-0	-6e-4	-0.0012	-0.007	-0
58276_79	0.1279	0.1241	0.124	-2e-4	0.1238	-3e-4	-0.0013	-0.0026	-0.0304	-4e-4
58277_24	0.0928	0.0999	0.1003	4e-4	0.1006	7e-4	0.0036	0.0071	0.0716	8e-4
58443_19	0.115	0.1126	0.1125	-1e-4	0.1124	-1e-4	-7e-4	-0.0013	-0.0216	-2e-4
58485_65	0.265	0.2772	0.2774	2e-4	0.2776	3e-4	6e-4	0.0012	0.0439	5e-4
58488_10	0.0288	0.0285	0.0285	-0	0.0284	-1e-4	-0.0014	-0.0028	-0.0116	-1e-4
58515_66	0.1935	0.1943	0.194	-3e-4	0.1937	-7e-4	-0.0017	-0.0035	0.0043	-8e-4
58554_43	0.041	0.0402	0.0402	-1e-4	0.0401	-1e-4	-0.0016	-0.0031	-0.0177	-1e-4
58588_75	0.1958	0.1906	0.1917	0.0011	0.1928	0.0022	0.0058	0.0115	-0.0271	0.0027
58604_32	0.0733	0.0731	0.073	-1e-4	0.0728	-2e-4	-0.0017	-0.0033	-0.0034	-3e-4
58687_85	0.0718	0.0694	0.0693	-1e-4	0.0692	-2e-4	-0.0015	-0.0029	-0.0341	-2e-4
58692_45	0.0734	0.0772	0.0771	-1e-4	0.077	-2e-4	-0.0016	-0.0032	0.0502	-3e-4
58709_83	0.0908	0.0885	0.089	5e-4	0.0895	0.001	0.0056	0.0112	-0.025	0.0011
58761_62	0.0379	0.0373	0.0373	-1e-4	0.0372	-1e-4	-0.0017	-0.0034	-0.0158	-1e-4
58766_7	0.2802	0.307	0.3068	-3e-4	0.3065	-5e-4	-8e-4	-0.0017	0.0875	-7e-4
58817_43	0.0116	0.0115	0.0116	0	0.0116	1e-4	0.0042	0.0084	-0.0085	1e-4
58823_63	0.0334	0.0329	0.0329	0	0.0329	0	3e-4	7e-4	-0.0156	0
58898_38	0.0643	0.0624	0.0623	-1e-4	0.0623	-1e-4	-9e-4	-0.0018	-0.0306	-1e-4
58901_11	0.0147	0.0146	0.0146	-0	0.0146	-0	-0.0012	-0.0024	-0.0045	-0
58909_32	0.1544	0.1592	0.159	-2e-4	0.1589	-3e-4	-0.0011	-0.0021	0.0299	-4e-4
58940_25	0.0212	0.021	0.021	0	0.021	0	2e-4	4e-4	-0.0091	0
59208_8	0.0306	0.0303	0.0302	-0	0.0302	-1e-4	-0.0015	-0.003	-0.0121	-1e-4
59245_8	0.0371	0.0364	0.0364	0	0.0365	1e-4	0.0011	0.0022	-0.0183	1e-4
59248_53	0.1246	0.1372	0.137	-2e-4	0.1368	-5e-4	-0.0017	-0.0034	0.0923	-5e-4
59271_25	0.2618	0.2801	0.2806	4e-4	0.281	8e-4	0.0015	0.0029	0.0653	0.0011
59285_33	0.2815	0.2728	0.2725	-3e-4	0.2722	-5e-4	-9e-4	-0.0018	-0.0319	-7e-4
59374_19	0.0923	0.0922	0.0923	1e-4	0.0923	2e-4	9e-4	0.0018	-0.0017	2e-4
59425_55	0.1646	0.1538	0.4824	0.3286	0.811	0.6572	0.6812	0.8104	-0.0705	0.7766
59517_31	0.0642	0.0757	0.0756	-1e-4	0.0755	-3e-4	-0.0019	-0.0038	0.1529	-3e-4
59531_28	0.0323	0.0318	0.0318	-0	0.0317	-1e-4	-0.0015	-0.0031	-0.0132	-1e-4
59626_68	0.035	0.0344	0.0345	0	0.0345	1e-4	9e-4	0.0019	-0.0171	1e-4
59669_52	0.0761	0.0734	0.0733	-1e-4	0.0732	-2e-4	-0.0012	-0.0024	-0.0365	-2e-4
59682_36	0.4918	0.4556	0.4549	-7e-4	0.4542	-0.0013	-0.0014	-0.0029	-0.0795	-0.0024
59693_74	0.103	0.0999	0.1001	1e-4	0.1002	2e-4	0.0012	0.0024	-0.0311	3e-4
59713_7	0.118	0.117	0.1171	1e-4	0.1172	2e-4	9e-4	0.0018	-0.0085	2e-4
59734_69	0.2797	0.2782	0.2784	3e-4	0.2787	6e-4	0.0011	0.0021	-0.0056	8e-4
59742_47	0.4566	0.5014	0.5008	-5e-4	0.5003	-0.0011	-0.0011	-0.0021	0.0892	-0.0021
59747_11	0.2106	0.2363	0.2359	-4e-4	0.2356	-7e-4	-0.0016	-0.0032	0.1088	-0.001
59754_83	0.0553	0.0538	0.0538	-0	0.0538	-0	-1e-4	-1e-4	-0.0268	-0
59899_6	0.0187	0.0185	0.0185	-0	0.0185	-0	-1e-4	-1e-4	-0.0077	-0
59961_33	0.0842	0.0848	0.0848	-0	0.0848	-0	-2e-4	-3e-4	0.0077	-0
59997_69	0.451	0.4992	0.4986	-6e-4	0.498	-0.0011	-0.0012	-0.0023	0.0966	-0.0023
59999_13	0.0558	0.0567	0.0567	-0	0.0566	-1e-4	-6e-4	-0.0012	0.0165	-1e-4
60032_54	0.5211	0.4941	0.4935	-7e-4	0.4928	-0.0014	-0.0014	-0.0028	-0.0545	-0.0027
60093_63	0.0611	0.0595	0.0594	-1e-4	0.0593	-2e-4	-0.0018	-0.0035	-0.0278	-2e-4
60127_52	0.0712	0.0688	0.0687	-1e-4	0.0686	-2e-4	-0.0015	-0.003	-0.0337	-2e-4
60178_78	0.2294	0.2138	0.2138	1e-4	0.2139	1e-4	3e-4	6e-4	-0.0731	2e-4
60315_47	0.4848	0.4721	0.4718	-3e-4	0.4715	-7e-4	-7e-4	-0.0014	-0.0268	-0.0013
60442_150	0.2379	0.2371	0.2378	7e-4	0.2385	0.0014	0.003	0.006	-0.0034	0.0019
60462_76	0.0336	0.0331	0.0331	0	0.0331	0	6e-4	0.0012	-0.0161	0
60498_15	0.1167	0.1144	0.1142	-1e-4	0.1141	-3e-4	-0.0013	-0.0025	-0.0197	-3e-4
60510_19	0.0181	0.018	0.018	-0	0.018	-0	-8e-4	-0.0016	-0.0065	-0
60525_60	0.1304	0.1342	0.1341	-1e-4	0.134	-2e-4	-8e-4	-0.0015	0.0282	-2e-4
60530_66	0.524	0.4558	0.455	-7e-4	0.4543	-0.0015	-0.0016	-0.0032	-0.1497	-0.0027
60540_43	0.0373	0.0366	0.0367	1e-4	0.0368	2e-4	0.0021	0.0041	-0.0195	2e-4
60562_29	0.3458	0.385	0.3857	7e-4	0.3864	0.0014	0.0018	0.0035	0.1018	0.0022
60608_28	0.0464	0.0476	0.0476	-1e-4	0.0475	-1e-4	-0.0011	-0.0022	0.0246	-1e-4
60616_56	0.0169	0.0168	0.0168	-0	0.0168	-0	-0.0012	-0.0023	-0.0055	-0
60653_71	0.0588	0.057	0.0571	2e-4	0.0573	4e-4	0.0031	0.0062	-0.0317	4e-4
60679_66	0.0224	0.0222	0.0222	-0	0.0222	-1e-4	-0.0015	-0.003	-0.0083	-1e-4
60724_80	0.2716	0.2683	0.2678	-5e-4	0.2673	-9e-4	-0.0017	-0.0034	-0.0123	-0.0012
61013_56	0.0246	0.0244	0.0243	-0	0.0243	-1e-4	-0.0018	-0.0036	-0.0088	-1e-4
61125_42	0.0905	0.0909	0.0909	0	0.091	1e-4	3e-4	6e-4	0.005	1e-4
61165_81	0.3503	0.3729	0.3761	0.0033	0.3794	0.0065	0.0087	0.0172	0.0606	0.0104
61205_43	0.4345	0.418	0.4182	3e-4	0.4185	5e-4	6e-4	0.0013	-0.0395	9e-4
61216_36	0.1119	0.1135	0.1137	2e-4	0.1139	4e-4	0.0019	0.0037	0.0137	5e-4
61225_22	0.0351	0.0346	0.0345	-1e-4	0.0344	-1e-4	-0.0018	-0.0036	-0.0142	-1e-4
61313_45	0.0164	0.0163	0.0163	-0	0.0162	-0	-0.0012	-0.0024	-0.0052	-0
61338_27	0.1104	0.1085	0.1084	-1e-4	0.1083	-2e-4	-0.0011	-0.0022	-0.0171	-3e-4
61341_10	0	0.0123	0.0123	0	0.0123	1e-4	0.0024	0.0048	1	1e-4
61359_43	0.053900000000000003	0.0526	0.0526	-1e-4	0.0525	-1e-4	-0.0014	-0.0028	-0.0245	-2e-4
61400_48	0.217	0.2555	0.2549	-5e-4	0.2544	-0.001	-0.002	-0.004	0.1507	-0.0014
61450_32	0.0615	0.0598	0.0597	-0	0.0597	-1e-4	-6e-4	-0.0011	-0.0296	-1e-4
61453_22	0.2972	0.2884	0.2897	0.0013	0.291	0.0026	0.0045	0.009	-0.0305	0.0037
61467_12	0.1851	0.1898	0.1897	-1e-4	0.1896	-3e-4	-7e-4	-0.0013	0.025	-3e-4
61572_37	0.0869	0.0855	0.0857	1e-4	0.0858	2e-4	0.0014	0.0027	-0.0165	3e-4
61675_49	0.469	0.4787	0.4779	-9e-4	0.477	-0.0017	-0.0018	-0.0036	0.0203	-0.0033
61760_22	0.0614	0.0702	0.07	-1e-4	0.0699	-2e-4	-0.0017	-0.0034	0.1245	-3e-4
61773_11	0.0729	0.0724	0.0725	0	0.0725	1e-4	6e-4	0.0011	-0.0062	1e-4
61804_62	0.1294	0.1234	0.1233	-0	0.1233	-1e-4	-3e-4	-6e-4	-0.0492	-1e-4
61914_65	0.1896	0.1827	0.1825	-2e-4	0.1823	-4e-4	-0.0012	-0.0024	-0.0373	-5e-4
61998_85	0.0362	0.0401	0.04	-0	0.04	-1e-4	-0.0011	-0.0023	0.0969	-1e-4
62010_47	0.0691	0.0669	0.0668	-1e-4	0.0667	-2e-4	-0.0017	-0.0034	-0.0323	-2e-4
62018_79	0.468	0.4867	0.4868	1e-4	0.487	3e-4	3e-4	6e-4	0.0384	5e-4
62044_46	0.084	0.0849	0.0849	-1e-4	0.0848	-1e-4	-6e-4	-0.0012	0.0106	-1e-4
62077_8	0.0307	0.0303	0.0302	-0	0.0302	-1e-4	-0.001	-0.002	-0.0127	-1e-4
62151_59	0.0459	0.045	0.0449	-1e-4	0.0448	-2e-4	-0.0017	-0.0034	-0.0199	-2e-4
62159_34	0.0321	0.0449	0.0449	-0	0.0448	-1e-4	-8e-4	-0.0017	0.2845	-1e-4
62192_6	0.0375	0.0367	0.0368	1e-4	0.037	3e-4	0.0037	0.0074	-0.0212	3e-4
62211_13	0.4614	0.4378	0.4372	-6e-4	0.4366	-0.0012	-0.0014	-0.0029	-0.053900000000000003	-0.0022
62229_31	0.3208	0.3364	0.3358	-6e-4	0.3352	-0.0012	-0.0018	-0.0035	0.0464	-0.0018
62360_35	0.4663	0.4463	0.4457	-6e-4	0.445	-0.0013	-0.0015	-0.0029	-0.0449	-0.0023
62402_13	0.0382	0.0375	0.0375	0	0.0376	1e-4	0.0013	0.0025	-0.019	1e-4
62504_45	0.3051	0.3144	0.3139	-5e-4	0.3134	-0.001	-0.0016	-0.0032	0.0298	-0.0015
62559_18	0.0294	0.029	0.029	-0	0.029	-0	-3e-4	-6e-4	-0.013	-0
62565_45	0.2678	0.3243	0.3259	0.0016	0.3276	0.0032	0.005	0.0099	0.1742	0.0048
62745_27	0.0592	0.0575	0.0575	-0	0.0575	-1e-4	-6e-4	-0.0012	-0.0281	-1e-4
62799_10	0.278	0.3164	0.3164	0	0.3164	0	0	0	0.1213	0
62812_10	0.4738	0.4398	0.4392	-7e-4	0.4385	-0.0013	-0.0015	-0.003	-0.0773	-0.0023
62838_76	0.0854	0.0918	0.0917	-1e-4	0.0916	-2e-4	-0.0012	-0.0024	0.0697	-2e-4
62892_14	0.0272	0.027	0.0269	-0	0.0269	-1e-4	-0.0017	-0.0033	-0.0103	-1e-4
62900_55	0.0211	0.021	0.021	-0	0.0209	-1e-4	-0.0016	-0.0033	-0.0074	-1e-4
62924_43	0.0179	0.0178	0.0178	-0	0.0178	-0	-8e-4	-0.0016	-0.0064	-0
62959_19	0.1995	0.2004	0.2004	-1e-4	0.2003	-2e-4	-4e-4	-9e-4	0.0049	-2e-4
62962_45	0.042	0.0412	0.0412	0	0.0412	0	2e-4	5e-4	-0.02	0
62966_60	0.3327	0.3397	0.3394	-3e-4	0.3391	-6e-4	-9e-4	-0.0018	0.0204	-9e-4
63037_28	0.48	0.4697	0.469	-7e-4	0.4683	-0.0014	-0.0015	-0.0031	-0.0218	-0.0027
63127_14	0.0269	0.0266	0.0266	-0	0.0265	-0	-9e-4	-0.0017	-0.0111	-0
63152_71	0.4759	0.456	0.4558	-2e-4	0.4556	-4e-4	-5e-4	-0.001	-0.0436	-8e-4
63170_70	0.0288	0.0285	0.0284	-0	0.0284	-1e-4	-0.001	-0.002	-0.0118	-1e-4
63172_58	0.3948	0.3862	0.3863	1e-4	0.3864	2e-4	3e-4	5e-4	-0.0223	3e-4
63184_58	0.0193	0.0317	0.0319	1e-4	0.032	2e-4	0.0034	0.0067	0.392	2e-4
63240_14	0.0805	0.0798	0.0796	-1e-4	0.0795	-3e-4	-0.0016	-0.0033	-0.0097	-3e-4
63241_68	0.5044	0.4913	0.4905	-9e-4	0.4896	-0.0017	-0.0018	-0.0035	-0.0266	-0.0034
63287_61	0.2158	0.2319	0.2316	-2e-4	0.2314	-5e-4	-0.001	-0.002	0.0692	-6e-4
63400_45	0.441	0.4341	0.4354	0.0013	0.4367	0.0025	0.0029	0.0058	-0.0159	0.0045
63447_52	0.0917	0.0923	0.0922	-1e-4	0.0922	-1e-4	-7e-4	-0.0014	0.0065	-1e-4
63448_63	0.1533	0.1581	0.1743	0.0162	0.1905	0.0324	0.093	0.1702	0.0302	0.0385
63498_7	0.4277	0.4352	0.4362	9e-4	0.4371	0.0019	0.0021	0.0043	0.0172	0.0033
63655_32	0.1204	0.1128	0.1133	5e-4	0.1138	0.001	0.0044	0.0088	-0.0671	0.0011
63669_23	0.3174	0.3405	0.3403	-2e-4	0.3401	-5e-4	-7e-4	-0.0014	0.0679	-7e-4
63673_21	0.455	0.4775	0.4791	0.0017	0.4808	0.0033	0.0034	0.0069	0.047	0.0063
63708_71	0.0965	0.0914	0.092	6e-4	0.0926	0.0012	0.0066	0.0132	-0.056	0.0013
63721_40	0.4265	0.4282	0.4277	-5e-4	0.4273	-9e-4	-0.0011	-0.0022	0.004	-0.0017
63764_29	0.1135	0.1074	0.1072	-2e-4	0.1071	-3e-4	-0.0016	-0.0031	-0.0567	-4e-4
63821_18	0.0149	0.0148	0.0148	1e-4	0.0149	2e-4	0.0058	0.0115	-0.0116	2e-4
63859_77	0.0904	0.0883	0.0886	3e-4	0.0889	7e-4	0.0037	0.0074	-0.0238	7e-4
63876_69	0.0518	0.0506	0.0506	0	0.0506	0	1e-4	1e-4	-0.0248	0
63942_20	0.155	0.1477	0.1476	-1e-4	0.1475	-2e-4	-6e-4	-0.0011	-0.0497	-2e-4
63978_56	0.0304	0.0301	0.03	-0	0.03	-0	-7e-4	-0.0015	-0.0127	-0
63991_47	0.0999	0.0952	0.0951	-1e-4	0.095	-3e-4	-0.0014	-0.0027	-0.0496	-3e-4
64123_53	0.0414	0.0428	0.0428	0	0.0428	0	1e-4	1e-4	0.0336	0
64150_42	0.1099	0.108	0.1083	4e-4	0.1087	7e-4	0.0034	0.0068	-0.0177	8e-4
64235_57	0.155	0.1539	0.154	2e-4	0.1542	3e-4	0.001	0.002	-0.0076	4e-4
64247_53	0.031	0.0306	0.0306	-0	0.0305	-1e-4	-0.0016	-0.0032	-0.0125	-1e-4
64251_69	0.0983	0.1079	0.1082	3e-4	0.1086	7e-4	0.0032	0.0064	0.0889	8e-4
64321_55	0.0402	0.0396	0.0395	-1e-4	0.0394	-1e-4	-0.0015	-0.003	-0.0173	-1e-4
64328_8	0.0767	0.0808	0.0807	-1e-4	0.0806	-2e-4	-0.0014	-0.0029	0.0508	-3e-4
64412_51	0.0354	0.0349	0.0348	-1e-4	0.0347	-1e-4	-0.0018	-0.0036	-0.0144	-1e-4
64421_22	0.0104	0.0103	0.0103	0	0.0104	1e-4	0.0034	0.0068	-0.0069	1e-4
64445_34	0.2332	0.2185	0.2182	-3e-4	0.2179	-7e-4	-0.0015	-0.0031	-0.067	-9e-4
64481_83	0.0873	0.0856	0.0856	-0	0.0856	-0	-1e-4	-2e-4	-0.0195	-0
64482_32	0.0588	0.0572	0.0571	-1e-4	0.0571	-1e-4	-0.001	-0.002	-0.0275	-1e-4
64495_27	0.0637	0.0641	0.0642	0	0.0642	0	2e-4	5e-4	0.0064	0
64497_79	0.043	0.0421	0.0422	0	0.0422	1e-4	0.001	0.002	-0.0213	1e-4
64534_53	0.2441	0.2444	0.2449	5e-4	0.2453	9e-4	0.0019	0.0037	0.0012	0.0012
64624_18	0.0421	0.0414	0.0413	-1e-4	0.0412	-1e-4	-0.0016	-0.0032	-0.0183	-1e-4
64673_52	0.071	0.0686	0.0686	-0	0.0686	-0	-2e-4	-4e-4	-0.0349	-0
64676_19	0.0344	0.0339	0.0338	-0	0.0338	-0	-5e-4	-9e-4	-0.0151	-0
64678_12	0.1328	0.1266	0.1264	-2e-4	0.1262	-4e-4	-0.0016	-0.0031	-0.049	-5e-4
64813_15	0.0197	0.0317	0.0316	-1e-4	0.0315	-1e-4	-0.0022	-0.0044	0.3784	-1e-4
64888_77	0.0482	0.0494	0.0493	-1e-4	0.0493	-1e-4	-0.0012	-0.0024	0.0237	-1e-4
65050_45	0.0266	0.04	0.0399	-1e-4	0.0399	-2e-4	-0.0019	-0.0039	0.3364	-2e-4
65054_79	0.0307	0.0303	0.0303	-0	0.0302	-0	-8e-4	-0.0015	-0.013	-0
65090_6	0.0365	0.0359	0.0359	-1e-4	0.0358	-1e-4	-0.0017	-0.0034	-0.0151	-1e-4
65128_54	0.1533	0.2124	0.212	-4e-4	0.2115	-9e-4	-0.0021	-0.0042	0.2783	-0.0011
65171_9	0.0305	0.0325	0.0325	-0	0.0325	-0	-1e-4	-2e-4	0.064	-0
65192_79	0.4382	0.4284	0.4287	3e-4	0.429	7e-4	8e-4	0.0016	-0.023	0.0012
65241_77	0.21	0.2123	0.2137	0.0014	0.2151	0.0028	0.0065	0.013	0.0107	0.0035
65294_79	0.0223	0.0221	0.0221	0	0.0221	0	9e-4	0.0017	-0.0104	0
65322_49	0.0717	0.0847	0.0847	-0	0.0847	-0	-1e-4	-2e-4	0.154	-0
65345_12	0.1856	0.188	0.1879	-1e-4	0.1878	-1e-4	-3e-4	-6e-4	0.0124	-1e-4
65351_70	0	0	0.5	0.5	1	1	1	1	NaN	1
65411_32	0.1496	0.1454	0.1452	-2e-4	0.145	-4e-4	-0.0012	-0.0024	-0.029	-4e-4
65427_44	0.1026	0.1	0.0998	-2e-4	0.0997	-3e-4	-0.0016	-0.0033	-0.0264	-4e-4
65497_10	0.2917	0.2787	0.2782	-4e-4	0.2778	-9e-4	-0.0016	-0.0032	-0.0468	-0.0012
65505_35	0.2453	0.2227	0.223	3e-4	0.2233	6e-4	0.0012	0.0025	-0.1015	7e-4
65776_11	0.2456	0.2475	0.2471	-4e-4	0.2468	-8e-4	-0.0015	-0.0031	0.0077	-0.001
65832_39	0.1569	0.1818	0.182	3e-4	0.1823	5e-4	0.0014	0.0028	0.1368	6e-4
65840_29	0.0681	0.066	0.0659	-1e-4	0.0659	-1e-4	-8e-4	-0.0016	-0.0327	-1e-4
65841_7	0.0406	0.0399	0.0399	-1e-4	0.0398	-1e-4	-0.0013	-0.0027	-0.0176	-1e-4
65994_41	0.0547	0.0533	0.0533	-1e-4	0.0532	-1e-4	-0.0013	-0.0027	-0.0249	-1e-4
66012_61	0.0219	0.0217	0.0217	0	0.0218	0	0.001	0.0021	-0.0105	0
66071_16	0.1366	0.1275	0.1275	-0	0.1275	-0	-1e-4	-2e-4	-0.0714	-0
66080_68	0.0238	0.026	0.0261	1e-4	0.0261	1e-4	0.0023	0.0045	0.0851	1e-4
66100_30	0.0258	0.0255	0.0255	-0	0.0255	-0	-9e-4	-0.0018	-0.0105	-0
66109_62	0.0426	0.0417	0.0417	0	0.0418	1e-4	0.0012	0.0024	-0.0212	1e-4
66129_34	0.0349	0.0343	0.0343	0	0.0344	1e-4	9e-4	0.0018	-0.017	1e-4
66180_62	0.1788	0.169	0.1688	-1e-4	0.1687	-2e-4	-6e-4	-0.0012	-0.0581	-3e-4
66206_7	0.4664	0.4682	0.4676	-5e-4	0.4671	-0.0011	-0.0012	-0.0023	0.0039	-0.002
66267_30	0.0345	0.034	0.034	-1e-4	0.0339	-1e-4	-0.0017	-0.0034	-0.0141	-1e-4
66270_77	0.3403	0.3192	0.3187	-5e-4	0.3182	-0.001	-0.0016	-0.0032	-0.0661	-0.0015
66283_67	0.094	0.0898	0.0897	-1e-4	0.0896	-2e-4	-0.0014	-0.0027	-0.0462	-3e-4
66299_48	0.2899	0.2791	0.2789	-2e-4	0.2787	-4e-4	-6e-4	-0.0013	-0.039	-5e-4
66309_81	0.0347	0.0406	0.0407	1e-4	0.0409	3e-4	0.0032	0.0064	0.1465	3e-4
66331_65	0.0412	0.0447	0.0447	0	0.0447	0	5e-4	0.001	0.0769	0
66369_51	0.0344	0.0339	0.0339	-0	0.0338	-1e-4	-0.0014	-0.0028	-0.0145	-1e-4
66417_66	0.0629	0.061	0.061	-0	0.0609	-1e-4	-8e-4	-0.0016	-0.03	-1e-4
66421_72	0.0213	0.0209	0.0211	2e-4	0.0213	4e-4	0.0091	0.018	-0.0183	4e-4
66425_76	0.0507	0.0493	0.0495	2e-4	0.0497	4e-4	0.0041	0.0082	-0.0284	4e-4
66450_74	0.0405	0.0398	0.0397	-0	0.0397	-1e-4	-0.0013	-0.0025	-0.0176	-1e-4
66571_22	0.0779	0.0751	0.075	-1e-4	0.0749	-2e-4	-0.0016	-0.0031	-0.0371	-3e-4
66579_6	0.4786	0.4697	0.469	-6e-4	0.4684	-0.0013	-0.0014	-0.0027	-0.0189	-0.0024
66599_56	0.0487	0.0476	0.0476	-1e-4	0.0475	-1e-4	-0.0014	-0.0028	-0.0219	-1e-4
66622_41	0.0252	0.0248	0.0249	1e-4	0.025	1e-4	0.0027	0.0053	-0.0139	1e-4
66626_31	0.0427	0.0511	0.0511	0	0.0511	0	1e-4	3e-4	0.1644	0
66689_33	0.1416	0.1362	0.1361	-0	0.1361	-1e-4	-3e-4	-7e-4	-0.0397	-1e-4
66690_32	0.028	0.0277	0.0277	-0	0.0277	-1e-4	-0.001	-0.0021	-0.0114	-1e-4
66741_30	0.047	0.046	0.046	0	0.046	0	1e-4	2e-4	-0.0224	0
66778_61	0.2194	0.22	0.2202	1e-4	0.2203	2e-4	6e-4	0.0011	0.0027	3e-4
66854_77	0.1714	0.1735	0.1738	3e-4	0.1741	6e-4	0.0017	0.0034	0.0121	7e-4
66866_78	0.0384	0.0377	0.0377	-0	0.0376	-1e-4	-9e-4	-0.0018	-0.017	-1e-4
66887_7	0.054	0.0526	0.0526	-0	0.0526	-0	-1e-4	-2e-4	-0.0259	-0
66927_52	0.0723	0.072	0.0719	-1e-4	0.0718	-2e-4	-0.0015	-0.0031	-0.0041	-2e-4
66933_7	0.0747	0.0722	0.0721	-1e-4	0.0719	-3e-4	-0.0018	-0.0036	-0.035	-3e-4
67019_47	0.0564	0.0547	0.0549	2e-4	0.0551	4e-4	0.0034	0.0068	-0.0308	4e-4
67026_11	0.2322	0.2254	0.2258	4e-4	0.2262	7e-4	0.0016	0.0033	-0.03	0.001
67075_9	0.0494	0.0506	0.0505	-1e-4	0.0504	-2e-4	-0.0018	-0.0036	0.0242	-2e-4
67080_20	0.0461	0.0451	0.0451	0	0.0452	1e-4	0.001	0.002	-0.0231	1e-4
67081_39	0.2367	0.2526	0.2524	-2e-4	0.2522	-5e-4	-9e-4	-0.0018	0.0629	-6e-4
67105_33	0.3791	0.3823	0.3819	-4e-4	0.3815	-8e-4	-0.001	-0.0021	0.0083	-0.0013
67186_51	0.0629	0.0611	0.061	-1e-4	0.0609	-2e-4	-0.0014	-0.0028	-0.0293	-2e-4
67212_77	0.0898	0.0857	0.0859	2e-4	0.0862	5e-4	0.0028	0.0055	-0.0483	5e-4
67215_38	0.3521	0.3513	0.3513	0	0.3513	0	0	1e-4	-0.0024	0
67253_31	0.0355	0.035	0.035	-0	0.035	-0	-3e-4	-6e-4	-0.016	-0
67264_36	0.0703	0.068	0.0679	-1e-4	0.0678	-2e-4	-0.0016	-0.0032	-0.0331	-2e-4
67363_26	0.3777	0.3544	0.3554	0.001	0.3564	0.0019	0.0027	0.0054	-0.0655	0.003
67371_84	0.0391	0.0384	0.0384	-0	0.0384	-0	-3e-4	-6e-4	-0.0177	-0
67400_20	0.0058	0.0058	0.5	0.4942	0.9942	0.9884	0.9884	0.9942	-0.0023	0.9942
67435_57	0.0956	0.0934	0.0932	-1e-4	0.0931	-2e-4	-0.0013	-0.0025	-0.0243	-3e-4
67440_31	0.1495	0.1889	0.1885	-4e-4	0.1882	-8e-4	-0.002	-0.0041	0.2089	-9e-4
67514_54	0.3055	0.3151	0.3146	-5e-4	0.3141	-0.001	-0.0017	-0.0033	0.0307	-0.0015
67609_34	0.0212	0.021	0.021	-0	0.0209	-1e-4	-0.0015	-0.0031	-0.0076	-1e-4
67645_61	0.062	0.0602	0.0602	-0	0.0602	-1e-4	-5e-4	-0.0011	-0.0299	-1e-4
67676_32	0.2408	0.2354	0.2357	3e-4	0.236	6e-4	0.0013	0.0027	-0.0231	8e-4
67698_33	0.4495	0.4267	0.4273	6e-4	0.4278	0.0012	0.0014	0.0027	-0.0535	0.002
67827_81	0.1077	0.1042	0.1041	-1e-4	0.104	-2e-4	-7e-4	-0.0015	-0.0336	-2e-4
67829_25	0.3683	0.3728	0.3733	5e-4	0.3738	9e-4	0.0013	0.0025	0.012	0.0015
67896_94	0.4688	0.2502	0.359	0.1088	0.4678	0.2176	0.3031	0.4652	-0.8739	0.2902
67901_15	0.0751	0.0748	0.0747	-1e-4	0.0745	-3e-4	-0.0017	-0.0034	-0.0045	-3e-4
67915_16	0.0176	0.0175	0.0174	-0	0.0174	-0	-4e-4	-8e-4	-0.0068	-0
67950_7	0.1604	0.1702	0.1699	-3e-4	0.1696	-5e-4	-0.0015	-0.003	0.0575	-6e-4
67978_21	0.1082	0.1079	0.1093	0.0013	0.1106	0.0027	0.0123	0.0243	-0.0027	0.003
68091_12	0.0698	0.0674	0.0675	1e-4	0.0675	1e-4	8e-4	0.0016	-0.0354	1e-4
68208_183	0.5187	0.4886	0.4885	-0	0.4885	-1e-4	-1e-4	-2e-4	-0.0617	-2e-4
68235_33	0.0189	0.0188	0.0188	-0	0.0187	-0	-7e-4	-0.0014	-0.007	-0
68255_21	0.5175	0.4973	0.4986	0.0014	0.5	0.0027	0.0027	0.0054	-0.0407	0.0054
68264_16	0.0783	0.0879	0.0884	5e-4	0.0889	0.001	0.0058	0.0115	0.1089	0.0011
68265_14	0.1949	0.1908	0.191	2e-4	0.1912	3e-4	9e-4	0.0017	-0.0212	4e-4
68462_12	0.0318	0.0314	0.0314	0	0.0314	0	3e-4	6e-4	-0.0149	0
68529_65	0.4662	0.4676	0.4669	-8e-4	0.4661	-0.0015	-0.0016	-0.0033	0.0032	-0.0029
68549_67	0.0375	0.0369	0.0369	-0	0.0369	-1e-4	-9e-4	-0.0019	-0.0166	-1e-4
68677_55	0.0832	0.082	0.0819	-1e-4	0.0819	-1e-4	-9e-4	-0.0017	-0.0147	-2e-4
68678_37	0.0123	0.0122	0.0123	1e-4	0.0123	1e-4	0.0044	0.0087	-0.0088	1e-4
68699_11	0.0344	0.0338	0.0338	-0	0.0338	-0	-5e-4	-0.001	-0.0153	-0
68706_76	0.2724	0.2617	0.2618	1e-4	0.2619	1e-4	3e-4	6e-4	-0.041	2e-4
68721_68	0.0215	0.0213	0.0213	0	0.0214	0	4e-4	8e-4	-0.0095	0
68725_30	0.0663	0.0643	0.0642	-1e-4	0.0641	-2e-4	-0.0013	-0.0026	-0.0314	-2e-4
68734_50	0.267	0.2478	0.2474	-4e-4	0.247	-8e-4	-0.0016	-0.0032	-0.0774	-0.0011
68894_29	0.0225	0.0224	0.0223	-0	0.0223	-1e-4	-0.0017	-0.0035	-0.0078	-1e-4
68928_14	0.0505	0.0493	0.0493	0	0.0493	0	4e-4	8e-4	-0.0247	0
68987_7	0.0641	0.0623	0.0622	-1e-4	0.0621	-2e-4	-0.0016	-0.0032	-0.0298	-2e-4
69001_36	0.0296	0.0292	0.0292	-0	0.0291	-0	-7e-4	-0.0013	-0.0127	-0
69048_73	0.0227	0.0225	0.0225	-0	0.0224	-1e-4	-0.0015	-0.003	-0.0083	-1e-4
69068_26	0.0375	0.0393	0.0392	-1e-4	0.0392	-1e-4	-0.0017	-0.0034	0.0452	-1e-4
69069_57	0.1782	0.1777	0.1802	0.0025	0.1827	0.005	0.0139	0.0273	-0.0027	0.0061
69082_70	0.021	0.023	0.023	0	0.023	1e-4	0.0015	0.0029	0.0851	1e-4
69092_90	0.1218	0.1278	0.1277	-2e-4	0.1275	-3e-4	-0.0012	-0.0025	0.047	-4e-4
69146_10	0.056	0.0569	0.057	1e-4	0.0571	2e-4	0.002	0.004	0.0149	2e-4
69193_40	0.0692	0.0693	0.0693	-1e-4	0.0692	-2e-4	-0.0011	-0.0022	0.0016	-2e-4
69221_75	0.0494	0.0483	0.0482	-1e-4	0.0482	-2e-4	-0.0016	-0.0032	-0.0219	-2e-4
69380_73	0.0798	0.0768	0.0767	-1e-4	0.0766	-3e-4	-0.0017	-0.0033	-0.0381	-3e-4
69523_20	0.1105	0.1065	0.1068	3e-4	0.107	6e-4	0.0027	0.0054	-0.038	6e-4
69571_10	0.3101	0.3187	0.319	3e-4	0.3192	6e-4	9e-4	0.0017	0.0271	8e-4
69622_57	0.2684	0.2504	0.2505	2e-4	0.2507	3e-4	7e-4	0.0014	-0.0721	5e-4
69632_68	0.1714	0.1714	0.1717	3e-4	0.1721	7e-4	0.002	0.0039	-3e-4	8e-4
69637_19	0.2783	0.2849	0.2845	-4e-4	0.284	-9e-4	-0.0015	-0.003	0.0231	-0.0012
69670_54	0.0216	0.0235	0.0236	1e-4	0.0236	1e-4	0.0022	0.0044	0.0808	1e-4
69679_71	0.0219	0.0217	0.0217	0	0.0217	0	9e-4	0.0017	-0.0102	0
69683_24	0.5167	0.5011	0.5008	-3e-4	0.5006	-5e-4	-5e-4	-0.0011	-0.0312	-0.0011
69741_71	0.0427	0.0419	0.0419	-1e-4	0.0418	-1e-4	-0.0016	-0.0033	-0.0185	-1e-4
69790_49	0.209	0.2159	0.2157	-2e-4	0.2155	-4e-4	-0.001	-0.002	0.032	-5e-4
69811_17	0.1574	0.1725	0.1725	-1e-4	0.1724	-1e-4	-3e-4	-6e-4	0.088	-1e-4
69860_81	0.074	0.0712	0.0714	2e-4	0.0716	3e-4	0.0024	0.0047	-0.0392	4e-4
69883_34	0.2618	0.2458	0.2466	8e-4	0.2474	0.0016	0.0033	0.0065	-0.065	0.0021
70003_29	0.1879	0.1768	0.1766	-3e-4	0.1763	-6e-4	-0.0016	-0.0032	-0.0628	-7e-4
70008_21	0.0182	0.0226	0.0226	0	0.0226	1e-4	0.0012	0.0024	0.1946	1e-4
[truncated: 14,750 more rows]
