# Supplementary material for: Strong population differentiation in lingcod (Ophiodon elongatus) is driven by a small portion of the genome
Source: Evol Appl. 2020 Jun 29;13(10):2536–54. doi: 10.1111/eva.13037 (PMC7691466; doi:10.1111/eva.13037)
Supplement: Supplementary file 21 — Table S17 [file EVA-13-2536-s021.csv]

sample_id	cluster	8665_8.0	8665_8.1	13075_65.0	13075_65.1	22017_51.0	22017_51.1	23187_52.0	23187_52.1	28927_29.0	28927_29.1	35941_6.0	35941_6.1	38386_13.0	38386_13.1	43252_42.0	43252_42.1	47076_43.0	47076_43.1	52713_76.0	52713_76.1	65351_70.0	65351_70.1	70239_59.0	70239_59.1	73503_18.0	73503_18.1	86162_32.0	86162_32.1	86803_61.0	86803_61.1	91635_70.0	91635_70.1	106033_16.0	106033_16.1	110623_33.0	110623_33.1	115918_58.0	115918_58.1	116690_18.0	116690_18.1	124272_56.0	124272_56.1	126465_52.0	126465_52.1	136432_39.0	136432_39.1	165905_22.0	165905_22.1
079G	N	2	0	2	0	2	0	2	0	2	0	2	0	2	0	2	0	2	0	2	0	2	0	2	0	2	0	2	0	2	0	2	0	2	0	2	0	2	0	2	0	2	0	2	0	2	0	2	0
094G	N	2	0	2	0	2	0	2	0	2	0	2	0	NA	NA	2	0	2	0	NA	NA	NA	NA	NA	NA	2	0	2	0	2	0	NA	NA	2	0	2	0	NA	NA	NA	NA	2	0	2	0	NA	NA	NA	NA
089G	N	2	0	2	0	2	0	2	0	2	0	2	0	2	0	2	0	2	0	2	0	2	0	2	0	2	0	2	0	2	0	2	0	NA	NA	2	0	2	0	2	0	2	0	2	0	2	0	NA	NA
065H	N	2	0	2	0	2	0	2	0	2	0	2	0	2	0	2	0	2	0	2	0	NA	NA	2	0	2	0	2	0	2	0	2	0	2	0	2	0	2	0	2	0	2	0	2	0	2	0	2	0
068H	N	2	0	2	0	2	0	2	0	2	0	2	0	2	0	2	0	2	0	2	0	2	0	2	0	2	0	2	0	2	0	2	0	2	0	2	0	2	0	2	0	2	0	2	0	2	0	2	0
070H	N	2	0	2	0	2	0	2	0	2	0	2	0	2	0	2	0	2	0	2	0	2	0	2	0	2	0	2	0	2	0	2	0	2	0	2	0	2	0	2	0	2	0	2	0	2	0	2	0
093H	N	2	0	2	0	2	0	2	0	2	0	NA	NA	2	0	2	0	2	0	2	0	2	0	2	0	2	0	2	0	2	0	2	0	2	0	2	0	2	0	2	0	2	0	2	0	2	0	2	0
038G	N	2	0	2	0	2	0	2	0	2	0	2	0	2	0	2	0	2	0	2	0	2	0	2	0	2	0	2	0	2	0	2	0	2	0	2	0	2	0	2	0	2	0	2	0	2	0	2	0
039G	N	2	0	2	0	2	0	2	0	2	0	2	0	2	0	2	0	2	0	2	0	2	0	2	0	2	0	2	0	2	0	2	0	2	0	2	0	2	0	2	0	2	0	2	0	2	0	2	0
043G	N	2	0	2	0	NA	NA	2	0	2	0	NA	NA	NA	NA	NA	NA	2	0	NA	NA	2	0	2	0	2	0	2	0	2	0	2	0	2	0	2	0	NA	NA	2	0	2	0	2	0	NA	NA	2	0
049G	N	2	0	2	0	2	0	2	0	2	0	2	0	2	0	NA	NA	2	0	2	0	2	0	2	0	2	0	2	0	2	0	2	0	NA	NA	2	0	NA	NA	2	0	2	0	2	0	2	0	2	0
052G	N	2	0	2	0	2	0	2	0	2	0	2	0	2	0	2	0	2	0	2	0	2	0	2	0	2	0	2	0	2	0	2	0	2	0	2	0	2	0	2	0	2	0	2	0	2	0	2	0
053G	N	2	0	2	0	2	0	2	0	2	0	2	0	2	0	2	0	2	0	2	0	2	0	2	0	2	0	2	0	2	0	2	0	2	0	2	0	2	0	2	0	2	0	2	0	2	0	2	0
054G	N	2	0	2	0	2	0	2	0	NA	NA	2	0	2	0	2	0	2	0	2	0	2	0	2	0	2	0	2	0	2	0	2	0	2	0	2	0	2	0	2	0	2	0	2	0	2	0	2	0
055G	N	2	0	2	0	2	0	2	0	2	0	2	0	NA	NA	NA	NA	2	0	2	0	2	0	2	0	2	0	NA	NA	2	0	2	0	NA	NA	2	0	NA	NA	2	0	2	0	2	0	2	0	NA	NA
057G	N	2	0	2	0	NA	NA	NA	NA	2	0	2	0	2	0	2	0	2	0	2	0	NA	NA	2	0	2	0	NA	NA	2	0	2	0	2	0	2	0	NA	NA	2	0	2	0	NA	NA	2	0	2	0
059G	N	2	0	2	0	2	0	NA	NA	NA	NA	2	0	2	0	NA	NA	2	0	2	0	2	0	2	0	2	0	2	0	2	0	2	0	NA	NA	2	0	2	0	2	0	NA	NA	2	0	2	0	2	0
022G	N	2	0	2	0	NA	NA	2	0	2	0	2	0	2	0	2	0	NA	NA	NA	NA	2	0	2	0	2	0	2	0	NA	NA	2	0	2	0	2	0	NA	NA	2	0	NA	NA	2	0	2	0	2	0
026G	N	2	0	2	0	2	0	2	0	NA	NA	2	0	NA	NA	2	0	NA	NA	2	0	NA	NA	2	0	2	0	2	0	2	0	2	0	2	0	2	0	2	0	2	0	2	0	2	0	2	0	NA	NA
004H	N	2	0	2	0	2	0	2	0	2	0	2	0	2	0	2	0	2	0	2	0	2	0	2	0	2	0	2	0	2	0	2	0	2	0	2	0	2	0	2	0	2	0	2	0	2	0	2	0
006G	N	2	0	2	0	2	0	2	0	2	0	2	0	2	0	2	0	2	0	2	0	2	0	2	0	2	0	2	0	2	0	2	0	2	0	2	0	2	0	2	0	2	0	2	0	2	0	2	0
007G	N	2	0	2	0	2	0	2	0	2	0	2	0	2	0	2	0	2	0	2	0	2	0	2	0	2	0	2	0	2	0	2	0	2	0	2	0	2	0	NA	NA	2	0	2	0	NA	NA	2	0
008G	N	2	0	2	0	2	0	2	0	2	0	2	0	2	0	2	0	2	0	2	0	2	0	2	0	2	0	2	0	2	0	2	0	2	0	2	0	2	0	2	0	2	0	2	0	2	0	2	0
003H	N	2	0	2	0	2	0	NA	NA	2	0	2	0	2	0	2	0	2	0	2	0	2	0	2	0	2	0	2	0	2	0	2	0	2	0	NA	NA	2	0	2	0	2	0	2	0	2	0	2	0
001H	N	2	0	2	0	2	0	2	0	2	0	2	0	2	0	2	0	2	0	2	0	2	0	2	0	2	0	2	0	2	0	2	0	2	0	2	0	2	0	2	0	2	0	2	0	2	0	2	0
002H	N	2	0	2	0	2	0	2	0	2	0	2	0	2	0	2	0	2	0	2	0	2	0	2	0	2	0	NA	NA	2	0	2	0	NA	NA	2	0	2	0	2	0	2	0	2	0	NA	NA	NA	NA
001G	N	2	0	2	0	2	0	2	0	2	0	2	0	2	0	2	0	2	0	2	0	2	0	2	0	NA	NA	2	0	NA	NA	2	0	2	0	2	0	2	0	2	0	2	0	2	0	2	0	2	0
HL2056	N	2	0	2	0	2	0	2	0	2	0	2	0	2	0	2	0	2	0	2	0	2	0	2	0	2	0	2	0	2	0	2	0	2	0	2	0	2	0	2	0	2	0	2	0	2	0	2	0
HL2061	N	2	0	2	0	2	0	2	0	NA	NA	NA	NA	2	0	NA	NA	2	0	2	0	2	0	2	0	2	0	2	0	NA	NA	2	0	2	0	2	0	2	0	2	0	2	0	NA	NA	2	0	2	0
HL2054	N	2	0	2	0	2	0	2	0	2	0	2	0	2	0	2	0	2	0	2	0	2	0	2	0	2	0	2	0	2	0	2	0	2	0	2	0	2	0	NA	NA	2	0	2	0	2	0	2	0
HL2052	N	2	0	2	0	2	0	2	0	2	0	2	0	2	0	2	0	2	0	2	0	2	0	2	0	2	0	2	0	2	0	2	0	2	0	2	0	2	0	2	0	NA	NA	2	0	2	0	2	0
HL2053	N	2	0	NA	NA	2	0	2	0	NA	NA	2	0	2	0	NA	NA	2	0	2	0	2	0	2	0	NA	NA	2	0	NA	NA	2	0	NA	NA	NA	NA	NA	NA	2	0	2	0	NA	NA	NA	NA	2	0
HL2066	N	2	0	2	0	2	0	2	0	NA	NA	2	0	2	0	NA	NA	2	0	2	0	2	0	2	0	2	0	2	0	2	0	2	0	2	0	2	0	2	0	2	0	2	0	2	0	NA	NA	2	0
HL2047	N	2	0	2	0	2	0	2	0	2	0	2	0	NA	NA	2	0	2	0	2	0	2	0	2	0	2	0	2	0	2	0	2	0	2	0	2	0	2	0	2	0	2	0	2	0	2	0	2	0
HL2057	N	2	0	2	0	2	0	2	0	2	0	2	0	2	0	2	0	2	0	2	0	2	0	2	0	2	0	2	0	2	0	2	0	2	0	2	0	2	0	2	0	2	0	2	0	2	0	2	0
HL1989	N	2	0	2	0	2	0	2	0	NA	NA	2	0	NA	NA	NA	NA	2	0	2	0	2	0	2	0	2	0	2	0	NA	NA	2	0	2	0	2	0	2	0	2	0	2	0	2	0	NA	NA	2	0
HL2012	N	2	0	2	0	2	0	2	0	2	0	2	0	2	0	2	0	2	0	2	0	2	0	2	0	2	0	2	0	2	0	2	0	2	0	2	0	2	0	2	0	2	0	NA	NA	NA	NA	2	0
HL2006	N	2	0	2	0	2	0	NA	NA	NA	NA	2	0	2	0	2	0	2	0	2	0	2	0	2	0	NA	NA	2	0	2	0	2	0	2	0	2	0	2	0	2	0	NA	NA	2	0	NA	NA	NA	NA
HL2007	N	2	0	2	0	2	0	2	0	2	0	2	0	2	0	2	0	2	0	2	0	2	0	2	0	NA	NA	2	0	2	0	2	0	2	0	NA	NA	2	0	2	0	2	0	2	0	NA	NA	2	0
HL2034	N	2	0	2	0	2	0	2	0	2	0	2	0	2	0	2	0	2	0	2	0	2	0	2	0	2	0	2	0	2	0	2	0	2	0	2	0	2	0	2	0	2	0	2	0	2	0	2	0
HL2017	N	2	0	2	0	2	0	2	0	2	0	2	0	2	0	2	0	2	0	2	0	2	0	2	0	2	0	2	0	2	0	2	0	2	0	2	0	2	0	2	0	2	0	2	0	NA	NA	2	0
HL2018	N	2	0	2	0	2	0	2	0	2	0	2	0	2	0	2	0	2	0	2	0	2	0	2	0	2	0	2	0	2	0	2	0	2	0	2	0	2	0	2	0	2	0	2	0	2	0	2	0
HL2026	N	2	0	2	0	NA	NA	2	0	2	0	2	0	2	0	2	0	2	0	2	0	2	0	2	0	2	0	2	0	NA	NA	2	0	2	0	2	0	2	0	2	0	2	0	2	0	2	0	2	0
HL2011	N	2	0	2	0	2	0	2	0	2	0	2	0	2	0	2	0	2	0	2	0	2	0	2	0	2	0	2	0	2	0	2	0	2	0	2	0	2	0	2	0	2	0	2	0	2	0	2	0
HL2022	N	2	0	2	0	2	0	2	0	2	0	2	0	2	0	2	0	2	0	2	0	2	0	2	0	2	0	2	0	2	0	2	0	2	0	2	0	2	0	2	0	2	0	2	0	2	0	2	0
HL2024	N	2	0	NA	NA	2	0	2	0	NA	NA	NA	NA	2	0	2	0	2	0	2	0	2	0	2	0	2	0	2	0	2	0	2	0	2	0	2	0	2	0	2	0	2	0	2	0	2	0	2	0
HL1987	N	2	0	2	0	2	0	2	0	2	0	2	0	2	0	2	0	2	0	2	0	2	0	2	0	2	0	2	0	2	0	2	0	2	0	2	0	2	0	2	0	2	0	2	0	2	0	2	0
HL2010	N	2	0	2	0	2	0	2	0	2	0	2	0	NA	NA	2	0	2	0	2	0	2	0	2	0	2	0	2	0	2	0	2	0	2	0	2	0	2	0	2	0	2	0	2	0	2	0	2	0
HL1990	N	2	0	2	0	2	0	2	0	2	0	2	0	2	0	NA	NA	2	0	2	0	2	0	2	0	NA	NA	2	0	2	0	2	0	2	0	NA	NA	2	0	2	0	2	0	NA	NA	NA	NA	NA	NA
HL2039	N	2	0	2	0	2	0	2	0	2	0	2	0	2	0	2	0	2	0	2	0	2	0	2	0	2	0	2	0	2	0	2	0	2	0	2	0	2	0	2	0	2	0	NA	NA	2	0	2	0
HL2004	N	2	0	2	0	2	0	2	0	2	0	2	0	2	0	2	0	2	0	2	0	2	0	2	0	2	0	2	0	2	0	2	0	2	0	2	0	NA	NA	2	0	NA	NA	2	0	2	0	2	0
HL2009	N	2	0	2	0	2	0	2	0	2	0	NA	NA	NA	NA	2	0	2	0	2	0	2	0	2	0	2	0	2	0	2	0	2	0	NA	NA	2	0	NA	NA	2	0	2	0	2	0	NA	NA	NA	NA
HL2031	N	2	0	2	0	2	0	NA	NA	2	0	2	0	2	0	2	0	2	0	2	0	2	0	2	0	2	0	NA	NA	2	0	2	0	NA	NA	2	0	2	0	2	0	2	0	2	0	NA	NA	2	0
HL2008	N	2	0	2	0	2	0	2	0	2	0	2	0	2	0	2	0	2	0	2	0	2	0	2	0	2	0	2	0	2	0	2	0	2	0	2	0	2	0	2	0	2	0	2	0	2	0	2	0
HL2035	N	2	0	2	0	2	0	2	0	2	0	2	0	2	0	NA	NA	2	0	2	0	2	0	2	0	2	0	2	0	2	0	2	0	2	0	2	0	2	0	2	0	2	0	2	0	2	0	2	0
HL2038	N	2	0	2	0	2	0	2	0	2	0	NA	NA	2	0	2	0	2	0	2	0	2	0	2	0	2	0	2	0	NA	NA	2	0	NA	NA	2	0	NA	NA	NA	NA	NA	NA	2	0	NA	NA	NA	NA
HL2041	N	2	0	2	0	2	0	2	0	2	0	2	0	2	0	2	0	2	0	2	0	2	0	2	0	2	0	2	0	2	0	2	0	2	0	2	0	2	0	2	0	2	0	2	0	2	0	2	0
HL2063	N	2	0	2	0	2	0	2	0	2	0	2	0	2	0	2	0	2	0	2	0	2	0	2	0	2	0	2	0	2	0	2	0	2	0	2	0	2	0	2	0	2	0	2	0	2	0	2	0
HL2064	N	2	0	2	0	2	0	2	0	2	0	2	0	2	0	2	0	2	0	2	0	2	0	2	0	2	0	2	0	2	0	2	0	2	0	NA	NA	NA	NA	2	0	2	0	NA	NA	2	0	2	0
HL1998	N	2	0	2	0	2	0	2	0	2	0	2	0	2	0	2	0	2	0	2	0	2	0	2	0	2	0	2	0	NA	NA	2	0	2	0	2	0	2	0	2	0	2	0	NA	NA	NA	NA	NA	NA
HL1991	N	2	0	2	0	2	0	NA	NA	NA	NA	2	0	2	0	2	0	2	0	NA	NA	2	0	2	0	NA	NA	2	0	2	0	NA	NA	2	0	NA	NA	2	0	2	0	2	0	NA	NA	2	0	NA	NA
HL2001	N	2	0	2	0	2	0	2	0	2	0	2	0	2	0	2	0	2	0	2	0	2	0	2	0	2	0	2	0	2	0	2	0	2	0	2	0	2	0	2	0	2	0	2	0	2	0	2	0
HL2003	N	2	0	2	0	2	0	2	0	NA	NA	2	0	2	0	2	0	2	0	2	0	2	0	2	0	2	0	2	0	2	0	2	0	2	0	2	0	2	0	2	0	2	0	2	0	2	0	NA	NA
HL1993	N	2	0	2	0	2	0	2	0	2	0	2	0	2	0	2	0	2	0	2	0	2	0	2	0	2	0	2	0	2	0	2	0	2	0	2	0	2	0	2	0	2	0	2	0	2	0	2	0
HL1994	N	2	0	2	0	NA	NA	2	0	2	0	NA	NA	2	0	2	0	2	0	2	0	2	0	2	0	2	0	2	0	NA	NA	2	0	2	0	2	0	2	0	2	0	2	0	2	0	2	0	2	0
10Q	N	2	0	2	0	2	0	2	0	2	0	NA	NA	2	0	2	0	2	0	2	0	2	0	2	0	2	0	2	0	2	0	2	0	2	0	2	0	2	0	2	0	2	0	2	0	2	0	2	0
1Q	N	2	0	2	0	2	0	2	0	2	0	2	0	2	0	2	0	2	0	2	0	2	0	2	0	2	0	2	0	2	0	2	0	2	0	2	0	NA	NA	2	0	2	0	2	0	2	0	2	0
2Q	N	2	0	2	0	2	0	2	0	2	0	2	0	2	0	2	0	2	0	2	0	2	0	2	0	2	0	2	0	2	0	2	0	2	0	2	0	2	0	2	0	2	0	2	0	2	0	2	0
3Q	N	2	0	2	0	2	0	2	0	2	0	NA	NA	2	0	NA	NA	2	0	2	0	2	0	2	0	2	0	2	0	2	0	2	0	2	0	2	0	2	0	2	0	2	0	2	0	2	0	2	0
4Q	N	2	0	2	0	2	0	2	0	2	0	2	0	NA	NA	NA	NA	2	0	2	0	2	0	2	0	2	0	2	0	2	0	NA	NA	2	0	2	0	2	0	2	0	NA	NA	2	0	NA	NA	2	0
5Q	N	2	0	2	0	2	0	2	0	2	0	2	0	2	0	2	0	2	0	2	0	2	0	2	0	2	0	2	0	2	0	2	0	2	0	2	0	2	0	2	0	2	0	2	0	2	0	2	0
6Q	N	2	0	2	0	2	0	2	0	2	0	2	0	2	0	2	0	2	0	2	0	2	0	NA	NA	2	0	2	0	NA	NA	2	0	2	0	NA	NA	2	0	2	0	NA	NA	2	0	2	0	NA	NA
7Q	N	2	0	2	0	2	0	2	0	2	0	2	0	2	0	2	0	2	0	2	0	2	0	2	0	2	0	2	0	2	0	2	0	2	0	2	0	2	0	2	0	2	0	2	0	2	0	2	0
8Q	N	NA	NA	2	0	2	0	2	0	2	0	2	0	2	0	2	0	2	0	2	0	2	0	2	0	2	0	2	0	2	0	2	0	2	0	2	0	2	0	2	0	NA	NA	2	0	2	0	2	0
9Q	N	2	0	2	0	2	0	2	0	2	0	NA	NA	2	0	2	0	2	0	2	0	2	0	2	0	2	0	2	0	NA	NA	2	0	2	0	2	0	2	0	2	0	NA	NA	2	0	NA	NA	NA	NA
HL2072	N	2	0	2	0	2	0	NA	NA	NA	NA	2	0	2	0	2	0	2	0	2	0	2	0	2	0	2	0	NA	NA	NA	NA	2	0	2	0	2	0	2	0	NA	NA	2	0	2	0	2	0	2	0
HL2073	N	2	0	2	0	2	0	2	0	2	0	2	0	2	0	2	0	2	0	2	0	2	0	2	0	2	0	2	0	2	0	2	0	2	0	2	0	2	0	2	0	NA	NA	2	0	2	0	2	0
HL2077	N	2	0	2	0	2	0	2	0	2	0	2	0	2	0	2	0	2	0	2	0	2	0	2	0	2	0	2	0	2	0	2	0	2	0	2	0	2	0	2	0	2	0	2	0	NA	NA	2	0
HL2079	N	2	0	2	0	NA	NA	2	0	2	0	2	0	2	0	NA	NA	2	0	2	0	2	0	2	0	2	0	2	0	NA	NA	2	0	2	0	2	0	2	0	2	0	NA	NA	2	0	2	0	NA	NA
HL2094	N	2	0	2	0	2	0	2	0	2	0	2	0	NA	NA	2	0	2	0	2	0	2	0	2	0	2	0	2	0	2	0	2	0	2	0	2	0	2	0	2	0	2	0	2	0	NA	NA	NA	NA
HL2105	N	2	0	2	0	2	0	NA	NA	NA	NA	NA	NA	NA	NA	NA	NA	2	0	NA	NA	2	0	2	0	NA	NA	2	0	NA	NA	2	0	NA	NA	NA	NA	2	0	NA	NA	2	0	2	0	NA	NA	NA	NA
HL2106	N	2	0	2	0	2	0	2	0	2	0	2	0	2	0	2	0	2	0	NA	NA	2	0	2	0	NA	NA	2	0	2	0	2	0	2	0	NA	NA	NA	NA	2	0	NA	NA	2	0	2	0	2	0
HL2107	N	2	0	2	0	2	0	2	0	2	0	2	0	2	0	2	0	2	0	2	0	2	0	2	0	2	0	2	0	2	0	2	0	2	0	2	0	2	0	2	0	NA	NA	2	0	2	0	NA	NA
HL2109	N	2	0	2	0	2	0	2	0	2	0	2	0	2	0	2	0	2	0	2	0	2	0	2	0	2	0	2	0	2	0	2	0	2	0	2	0	2	0	2	0	2	0	2	0	2	0	2	0
HL2119	N	2	0	2	0	2	0	2	0	2	0	2	0	2	0	2	0	2	0	2	0	2	0	2	0	2	0	2	0	2	0	2	0	2	0	2	0	2	0	2	0	2	0	2	0	NA	NA	2	0
HL2123	N	2	0	2	0	2	0	2	0	2	0	2	0	2	0	2	0	2	0	2	0	2	0	2	0	2	0	2	0	2	0	2	0	2	0	2	0	2	0	2	0	2	0	2	0	2	0	2	0
HL2125	N	2	0	2	0	2	0	2	0	2	0	2	0	2	0	2	0	2	0	2	0	2	0	2	0	2	0	2	0	2	0	2	0	NA	NA	2	0	2	0	2	0	2	0	2	0	2	0	2	0
HL2127	N	2	0	2	0	2	0	2	0	2	0	2	0	NA	NA	NA	NA	2	0	2	0	2	0	2	0	2	0	2	0	2	0	2	0	2	0	2	0	2	0	2	0	2	0	NA	NA	2	0	2	0
HL2128	N	2	0	2	0	2	0	2	0	2	0	NA	NA	NA	NA	2	0	2	0	2	0	2	0	2	0	NA	NA	2	0	2	0	2	0	2	0	2	0	NA	NA	2	0	2	0	NA	NA	2	0	2	0
HL2129	N	2	0	2	0	2	0	2	0	2	0	2	0	2	0	2	0	2	0	2	0	2	0	2	0	2	0	2	0	2	0	2	0	2	0	2	0	2	0	2	0	2	0	2	0	2	0	2	0
HL2130	N	NA	NA	2	0	2	0	2	0	NA	NA	NA	NA	2	0	NA	NA	2	0	2	0	2	0	2	0	2	0	NA	NA	NA	NA	2	0	NA	NA	2	0	2	0	NA	NA	2	0	2	0	2	0	NA	NA
HL2067	N	2	0	NA	NA	2	0	2	0	2	0	2	0	2	0	2	0	2	0	2	0	2	0	2	0	2	0	2	0	2	0	2	0	2	0	2	0	2	0	2	0	2	0	NA	NA	2	0	2	0
HL2068	N	2	0	2	0	2	0	2	0	2	0	NA	NA	2	0	2	0	2	0	2	0	2	0	2	0	2	0	2	0	NA	NA	2	0	2	0	2	0	2	0	NA	NA	2	0	2	0	NA	NA	2	0
HL2069	N	2	0	2	0	2	0	2	0	NA	NA	NA	NA	NA	NA	2	0	2	0	2	0	2	0	2	0	2	0	2	0	2	0	2	0	2	0	2	0	2	0	2	0	2	0	2	0	2	0	2	0
HL2070	N	2	0	2	0	2	0	2	0	2	0	2	0	2	0	NA	NA	2	0	2	0	2	0	2	0	2	0	2	0	2	0	2	0	2	0	2	0	2	0	2	0	2	0	2	0	2	0	2	0
HL2075	N	2	0	2	0	NA	NA	NA	NA	NA	NA	NA	NA	2	0	2	0	2	0	2	0	2	0	2	0	2	0	NA	NA	2	0	2	0	2	0	2	0	2	0	2	0	2	0	2	0	2	0	2	0
HL2078	N	2	0	2	0	2	0	2	0	2	0	2	0	NA	NA	2	0	2	0	2	0	2	0	2	0	2	0	2	0	2	0	2	0	2	0	2	0	2	0	2	0	2	0	NA	NA	2	0	NA	NA
HL2083	N	2	0	NA	NA	2	0	2	0	2	0	NA	NA	2	0	NA	NA	2	0	2	0	2	0	2	0	2	0	2	0	NA	NA	2	0	NA	NA	2	0	NA	NA	2	0	2	0	NA	NA	NA	NA	NA	NA
HL2084	N	2	0	2	0	2	0	2	0	2	0	2	0	2	0	2	0	2	0	2	0	2	0	2	0	2	0	2	0	2	0	2	0	2	0	2	0	NA	NA	2	0	2	0	2	0	2	0	2	0
HL2085	N	2	0	2	0	2	0	2	0	2	0	2	0	2	0	2	0	2	0	2	0	2	0	2	0	2	0	2	0	NA	NA	2	0	2	0	2	0	2	0	2	0	2	0	2	0	2	0	2	0
HL2086	N	2	0	NA	NA	2	0	2	0	NA	NA	2	0	2	0	NA	NA	2	0	2	0	2	0	2	0	2	0	2	0	2	0	2	0	2	0	2	0	2	0	2	0	NA	NA	NA	NA	NA	NA	NA	NA
HL2087	N	2	0	2	0	2	0	2	0	2	0	2	0	2	0	NA	NA	2	0	2	0	2	0	2	0	NA	NA	2	0	2	0	2	0	2	0	NA	NA	2	0	2	0	2	0	2	0	2	0	2	0
HL2088	N	2	0	2	0	2	0	2	0	2	0	2	0	2	0	2	0	2	0	2	0	2	0	2	0	2	0	2	0	2	0	2	0	2	0	2	0	2	0	2	0	2	0	2	0	NA	NA	2	0
HL2089	N	2	0	2	0	2	0	NA	NA	2	0	2	0	2	0	2	0	2	0	NA	NA	2	0	2	0	NA	NA	2	0	NA	NA	2	0	NA	NA	NA	NA	2	0	2	0	2	0	NA	NA	2	0	NA	NA
HL2091	N	2	0	2	0	2	0	2	0	2	0	2	0	2	0	2	0	2	0	2	0	2	0	2	0	2	0	2	0	2	0	2	0	NA	NA	2	0	2	0	2	0	2	0	2	0	2	0	2	0
HL2115	N	2	0	2	0	2	0	2	0	2	0	NA	NA	2	0	2	0	2	0	2	0	2	0	2	0	2	0	2	0	NA	NA	2	0	2	0	2	0	2	0	2	0	2	0	2	0	2	0	2	0
HL2116	N	2	0	NA	NA	2	0	2	0	NA	NA	2	0	2	0	NA	NA	NA	NA	2	0	2	0	2	0	2	0	2	0	NA	NA	2	0	2	0	NA	NA	2	0	NA	NA	2	0	NA	NA	NA	NA	NA	NA
HL2117	N	2	0	2	0	2	0	NA	NA	2	0	2	0	2	0	2	0	2	0	NA	NA	2	0	2	0	2	0	2	0	2	0	2	0	2	0	NA	NA	2	0	2	0	2	0	2	0	2	0	2	0
HL2122	N	2	0	2	0	2	0	2	0	2	0	2	0	2	0	2	0	2	0	2	0	2	0	2	0	2	0	2	0	2	0	2	0	2	0	2	0	2	0	2	0	2	0	2	0	2	0	2	0
HL2092	N	2	0	2	0	2	0	2	0	2	0	2	0	2	0	2	0	2	0	2	0	2	0	2	0	NA	NA	2	0	2	0	2	0	2	0	2	0	2	0	2	0	2	0	2	0	2	0	2	0
HL2093	N	2	0	2	0	2	0	2	0	2	0	2	0	2	0	2	0	2	0	2	0	2	0	2	0	2	0	2	0	2	0	2	0	2	0	2	0	2	0	2	0	2	0	NA	NA	2	0	2	0
HL2095	N	2	0	2	0	2	0	2	0	NA	NA	2	0	2	0	NA	NA	2	0	NA	NA	2	0	2	0	2	0	NA	NA	NA	NA	2	0	2	0	2	0	2	0	2	0	2	0	NA	NA	2	0	NA	NA
HL2096	N	2	0	2	0	2	0	2	0	NA	NA	NA	NA	2	0	2	0	2	0	2	0	2	0	2	0	2	0	2	0	2	0	2	0	2	0	2	0	2	0	2	0	2	0	2	0	2	0	2	0
HL2100	N	2	0	2	0	2	0	2	0	2	0	2	0	2	0	2	0	2	0	2	0	2	0	2	0	2	0	NA	NA	2	0	2	0	NA	NA	2	0	2	0	2	0	2	0	2	0	2	0	2	0
HL2101	N	2	0	NA	NA	2	0	2	0	NA	NA	NA	NA	NA	NA	2	0	2	0	2	0	2	0	2	0	2	0	2	0	2	0	2	0	NA	NA	NA	NA	NA	NA	2	0	2	0	2	0	2	0	2	0
HL2120	N	2	0	2	0	2	0	2	0	NA	NA	2	0	NA	NA	2	0	NA	NA	2	0	2	0	2	0	2	0	2	0	2	0	2	0	2	0	2	0	2	0	2	0	2	0	2	0	2	0	2	0
HL2121	N	2	0	2	0	2	0	2	0	NA	NA	2	0	2	0	2	0	2	0	2	0	2	0	2	0	2	0	2	0	2	0	2	0	2	0	2	0	2	0	2	0	2	0	2	0	NA	NA	2	0
HL2076	N	2	0	2	0	2	0	2	0	NA	NA	2	0	2	0	2	0	2	0	NA	NA	2	0	2	0	2	0	2	0	2	0	2	0	2	0	2	0	NA	NA	NA	NA	2	0	2	0	2	0	2	0
HL1963	N	2	0	2	0	2	0	2	0	2	0	2	0	2	0	2	0	2	0	2	0	2	0	2	0	2	0	2	0	2	0	2	0	NA	NA	2	0	2	0	2	0	2	0	2	0	2	0	2	0
HL1965	N	2	0	2	0	2	0	2	0	2	0	2	0	2	0	2	0	2	0	2	0	2	0	2	0	2	0	2	0	2	0	2	0	2	0	NA	NA	2	0	2	0	NA	NA	2	0	NA	NA	NA	NA
HL1967	N	2	0	2	0	2	0	2	0	2	0	2	0	2	0	2	0	2	0	2	0	2	0	2	0	2	0	2	0	2	0	2	0	2	0	2	0	2	0	2	0	2	0	2	0	2	0	2	0
HL1969	N	2	0	2	0	2	0	2	0	2	0	NA	NA	2	0	2	0	2	0	2	0	2	0	2	0	2	0	2	0	NA	NA	2	0	NA	NA	2	0	NA	NA	2	0	2	0	2	0	2	0	2	0
HL1970	N	2	0	2	0	2	0	2	0	2	0	2	0	2	0	NA	NA	2	0	2	0	2	0	2	0	2	0	2	0	2	0	2	0	2	0	2	0	2	0	2	0	2	0	2	0	2	0	2	0
HL1968	N	2	0	2	0	2	0	2	0	2	0	2	0	2	0	2	0	2	0	2	0	2	0	2	0	2	0	2	0	2	0	2	0	2	0	2	0	2	0	2	0	2	0	2	0	2	0	2	0
HL1974	N	2	0	2	0	2	0	2	0	2	0	2	0	2	0	2	0	2	0	2	0	2	0	2	0	2	0	2	0	2	0	2	0	2	0	2	0	2	0	2	0	2	0	NA	NA	2	0	2	0
HL2082	N	2	0	2	0	2	0	2	0	NA	NA	NA	NA	2	0	2	0	2	0	2	0	2	0	2	0	2	0	2	0	NA	NA	2	0	2	0	2	0	NA	NA	2	0	2	0	NA	NA	2	0	2	0
HL1975	N	2	0	2	0	2	0	2	0	2	0	2	0	2	0	2	0	2	0	2	0	2	0	2	0	2	0	2	0	2	0	2	0	NA	NA	2	0	2	0	2	0	2	0	2	0	2	0	2	0
HL1976	N	2	0	2	0	2	0	2	0	2	0	NA	NA	NA	NA	2	0	2	0	2	0	2	0	2	0	2	0	2	0	NA	NA	2	0	2	0	2	0	2	0	2	0	2	0	2	0	2	0	2	0
HL1978	N	2	0	2	0	2	0	2	0	2	0	2	0	2	0	2	0	2	0	2	0	2	0	2	0	2	0	2	0	2	0	2	0	2	0	2	0	2	0	2	0	2	0	2	0	2	0	2	0
HL1979	N	2	0	2	0	2	0	NA	NA	2	0	2	0	2	0	2	0	2	0	2	0	2	0	2	0	NA	NA	2	0	NA	NA	2	0	2	0	NA	NA	NA	NA	NA	NA	NA	NA	2	0	2	0	2	0
HL1973	N	2	0	2	0	2	0	2	0	2	0	2	0	2	0	2	0	2	0	2	0	2	0	2	0	2	0	2	0	2	0	2	0	2	0	2	0	2	0	2	0	NA	NA	NA	NA	2	0	2	0
HL1977	N	2	0	2	0	2	0	2	0	NA	NA	NA	NA	2	0	NA	NA	2	0	2	0	2	0	2	0	NA	NA	2	0	2	0	2	0	NA	NA	NA	NA	2	0	2	0	2	0	2	0	2	0	2	0
HL1982	N	2	0	2	0	2	0	2	0	2	0	NA	NA	2	0	2	0	2	0	2	0	2	0	NA	NA	2	0	2	0	2	0	2	0	2	0	2	0	2	0	2	0	2	0	2	0	2	0	NA	NA
HL1981	N	2	0	2	0	2	0	2	0	2	0	2	0	2	0	2	0	2	0	2	0	2	0	2	0	2	0	2	0	2	0	2	0	2	0	2	0	2	0	2	0	2	0	NA	NA	2	0	2	0
HL1983	N	2	0	2	0	2	0	2	0	2	0	2	0	2	0	2	0	2	0	2	0	2	0	2	0	2	0	2	0	2	0	2	0	2	0	2	0	2	0	2	0	2	0	2	0	NA	NA	2	0
HL1984	N	2	0	2	0	2	0	2	0	2	0	NA	NA	2	0	2	0	2	0	2	0	2	0	2	0	2	0	2	0	2	0	2	0	2	0	2	0	2	0	2	0	2	0	2	0	2	0	2	0
HL1879	N	2	0	2	0	2	0	2	0	2	0	2	0	2	0	2	0	2	0	2	0	2	0	2	0	2	0	2	0	2	0	2	0	2	0	2	0	2	0	2	0	2	0	2	0	NA	NA	2	0
HL1881	N	2	0	2	0	2	0	2	0	NA	NA	2	0	NA	NA	NA	NA	2	0	2	0	2	0	2	0	2	0	2	0	2	0	2	0	2	0	2	0	2	0	2	0	2	0	2	0	2	0	NA	NA
HL1888	N	2	0	2	0	2	0	NA	NA	2	0	2	0	2	0	NA	NA	2	0	2	0	2	0	2	0	NA	NA	NA	NA	2	0	2	0	2	0	NA	NA	2	0	2	0	2	0	2	0	NA	NA	NA	NA
HL1873	N	2	0	2	0	2	0	2	0	NA	NA	2	0	2	0	NA	NA	2	0	2	0	2	0	2	0	2	0	2	0	2	0	2	0	2	0	NA	NA	NA	NA	2	0	2	0	2	0	2	0	2	0
HL1876	N	2	0	2	0	NA	NA	2	0	2	0	2	0	2	0	2	0	2	0	2	0	2	0	2	0	2	0	2	0	2	0	2	0	2	0	2	0	2	0	2	0	2	0	2	0	2	0	2	0
HL1887	N	2	0	2	0	2	0	2	0	2	0	2	0	2	0	NA	NA	2	0	2	0	2	0	2	0	2	0	2	0	2	0	2	0	2	0	2	0	2	0	2	0	2	0	2	0	2	0	2	0
HL1882	N	2	0	2	0	2	0	2	0	2	0	2	0	2	0	2	0	2	0	2	0	2	0	2	0	2	0	2	0	2	0	2	0	2	0	2	0	2	0	2	0	2	0	2	0	2	0	2	0
HL1875	N	2	0	2	0	2	0	2	0	NA	NA	2	0	2	0	NA	NA	2	0	NA	NA	2	0	2	0	2	0	2	0	NA	NA	2	0	2	0	2	0	2	0	2	0	2	0	2	0	2	0	NA	NA
HL1884	N	2	0	2	0	2	0	2	0	NA	NA	2	0	NA	NA	2	0	2	0	2	0	2	0	2	0	2	0	2	0	2	0	2	0	2	0	2	0	2	0	2	0	2	0	2	0	2	0	2	0
HL1863	N	2	0	2	0	2	0	2	0	NA	NA	NA	NA	2	0	2	0	2	0	2	0	2	0	2	0	2	0	2	0	2	0	2	0	2	0	2	0	2	0	2	0	2	0	2	0	2	0	NA	NA
HL1872	N	2	0	2	0	2	0	2	0	2	0	2	0	2	0	2	0	2	0	2	0	2	0	2	0	2	0	2	0	2	0	2	0	2	0	2	0	2	0	2	0	2	0	2	0	2	0	2	0
HL1877	N	2	0	2	0	2	0	NA	NA	2	0	2	0	2	0	2	0	2	0	2	0	2	0	2	0	NA	NA	NA	NA	2	0	2	0	2	0	NA	NA	2	0	2	0	2	0	2	0	2	0	2	0
HL1880	N	2	0	2	0	2	0	2	0	2	0	2	0	2	0	NA	NA	2	0	2	0	2	0	2	0	2	0	2	0	2	0	2	0	2	0	2	0	2	0	2	0	2	0	2	0	2	0	2	0
HL1867	N	2	0	2	0	2	0	2	0	2	0	NA	NA	2	0	2	0	2	0	2	0	2	0	2	0	NA	NA	2	0	2	0	2	0	2	0	NA	NA	2	0	2	0	2	0	2	0	NA	NA	2	0
HL1864	N	2	0	2	0	2	0	2	0	2	0	NA	NA	NA	NA	NA	NA	2	0	2	0	2	0	2	0	2	0	2	0	2	0	2	0	NA	NA	NA	NA	2	0	NA	NA	2	0	2	0	NA	NA	2	0
HL1865	N	2	0	2	0	2	0	NA	NA	2	0	2	0	2	0	2	0	2	0	2	0	2	0	2	0	NA	NA	2	0	2	0	2	0	2	0	NA	NA	2	0	2	0	2	0	2	0	2	0	2	0
HL1866	N	2	0	2	0	2	0	2	0	2	0	2	0	2	0	2	0	2	0	2	0	2	0	2	0	2	0	2	0	2	0	2	0	2	0	2	0	2	0	2	0	2	0	2	0	2	0	2	0
HL1868	N	2	0	2	0	2	0	2	0	2	0	2	0	NA	NA	2	0	2	0	NA	NA	2	0	2	0	2	0	2	0	2	0	2	0	2	0	2	0	NA	NA	2	0	2	0	2	0	2	0	2	0
HL1934	N	2	0	NA	NA	2	0	2	0	2	0	NA	NA	NA	NA	2	0	2	0	2	0	2	0	2	0	2	0	2	0	2	0	2	0	2	0	2	0	2	0	2	0	2	0	NA	NA	NA	NA	2	0
HL1935	N	2	0	2	0	2	0	2	0	2	0	2	0	NA	NA	NA	NA	2	0	2	0	2	0	2	0	NA	NA	2	0	NA	NA	2	0	NA	NA	2	0	2	0	2	0	NA	NA	2	0	NA	NA	NA	NA
HL1931	N	2	0	2	0	2	0	2	0	2	0	2	0	2	0	2	0	2	0	2	0	2	0	2	0	2	0	2	0	2	0	2	0	2	0	2	0	2	0	2	0	2	0	2	0	2	0	2	0
HL1932	N	2	0	2	0	2	0	2	0	2	0	2	0	2	0	2	0	2	0	2	0	2	0	2	0	2	0	2	0	2	0	2	0	2	0	2	0	2	0	2	0	2	0	2	0	2	0	2	0
HL1942	N	2	0	2	0	2	0	2	0	NA	NA	2	0	2	0	2	0	2	0	2	0	2	0	2	0	2	0	2	0	2	0	2	0	2	0	2	0	2	0	2	0	2	0	2	0	NA	NA	2	0
HL1952	N	2	0	2	0	2	0	2	0	2	0	2	0	2	0	2	0	2	0	2	0	2	0	2	0	2	0	2	0	2	0	2	0	NA	NA	2	0	NA	NA	NA	NA	2	0	2	0	NA	NA	NA	NA
HL1950	N	2	0	2	0	2	0	2	0	2	0	2	0	2	0	2	0	2	0	2	0	2	0	2	0	2	0	2	0	2	0	2	0	2	0	2	0	NA	NA	2	0	2	0	2	0	NA	NA	NA	NA
HL1947	N	2	0	NA	NA	2	0	2	0	NA	NA	NA	NA	2	0	2	0	2	0	2	0	2	0	2	0	2	0	2	0	2	0	2	0	2	0	2	0	2	0	2	0	2	0	NA	NA	NA	NA	2	0
HL1954	N	2	0	2	0	2	0	2	0	2	0	2	0	2	0	2	0	2	0	2	0	2	0	2	0	2	0	2	0	2	0	2	0	2	0	2	0	2	0	2	0	2	0	2	0	2	0	2	0
HL1960	N	2	0	2	0	2	0	2	0	2	0	2	0	2	0	NA	NA	2	0	2	0	2	0	2	0	2	0	2	0	2	0	2	0	2	0	2	0	2	0	2	0	2	0	2	0	2	0	2	0
HL1961	N	2	0	2	0	2	0	2	0	NA	NA	NA	NA	NA	NA	2	0	2	0	2	0	2	0	2	0	2	0	2	0	NA	NA	2	0	2	0	2	0	NA	NA	2	0	NA	NA	2	0	NA	NA	2	0
HL1944	N	2	0	NA	NA	2	0	2	0	NA	NA	2	0	2	0	NA	NA	2	0	2	0	2	0	2	0	2	0	NA	NA	NA	NA	2	0	2	0	2	0	2	0	2	0	2	0	2	0	NA	NA	NA	NA
HL1948	N	2	0	2	0	2	0	2	0	2	0	2	0	2	0	2	0	2	0	2	0	2	0	2	0	2	0	2	0	NA	NA	2	0	2	0	2	0	2	0	2	0	NA	NA	NA	NA	2	0	2	0
HL1956	N	2	0	2	0	2	0	2	0	2	0	2	0	2	0	2	0	2	0	2	0	2	0	2	0	2	0	2	0	2	0	2	0	2	0	2	0	NA	NA	2	0	2	0	2	0	2	0	2	0
HL1957	N	2	0	2	0	2	0	NA	NA	2	0	2	0	NA	NA	2	0	2	0	NA	NA	2	0	2	0	NA	NA	NA	NA	NA	NA	2	0	NA	NA	2	0	NA	NA	2	0	NA	NA	NA	NA	2	0	NA	NA
HL1943	N	2	0	2	0	2	0	2	0	NA	NA	2	0	NA	NA	NA	NA	2	0	2	0	2	0	2	0	2	0	NA	NA	2	0	2	0	2	0	2	0	NA	NA	2	0	NA	NA	2	0	2	0	2	0
HL1958	N	2	0	2	0	2	0	2	0	NA	NA	2	0	2	0	2	0	2	0	2	0	2	0	2	0	2	0	2	0	2	0	2	0	2	0	2	0	2	0	2	0	2	0	NA	NA	2	0	2	0
HL1892	N	2	0	2	0	2	0	2	0	2	0	2	0	2	0	2	0	2	0	2	0	2	0	2	0	2	0	NA	NA	2	0	2	0	NA	NA	2	0	2	0	2	0	2	0	2	0	2	0	2	0
HL1907	N	2	0	2	0	NA	NA	2	0	2	0	2	0	2	0	2	0	2	0	2	0	2	0	2	0	2	0	NA	NA	2	0	2	0	2	0	2	0	NA	NA	2	0	2	0	NA	NA	2	0	NA	NA
HL1918	N	2	0	2	0	2	0	2	0	2	0	2	0	NA	NA	2	0	2	0	2	0	2	0	2	0	2	0	2	0	2	0	2	0	2	0	2	0	2	0	2	0	2	0	2	0	2	0	2	0
HL1897	N	2	0	2	0	2	0	2	0	2	0	2	0	2	0	2	0	2	0	2	0	2	0	2	0	2	0	2	0	2	0	2	0	2	0	2	0	2	0	NA	NA	2	0	2	0	NA	NA	2	0
HL1923	N	2	0	2	0	2	0	2	0	NA	NA	NA	NA	NA	NA	NA	NA	2	0	2	0	2	0	2	0	2	0	2	0	2	0	2	0	NA	NA	2	0	2	0	2	0	NA	NA	2	0	NA	NA	2	0
HL1928	N	2	0	2	0	2	0	2	0	2	0	NA	NA	2	0	NA	NA	2	0	2	0	2	0	2	0	2	0	2	0	2	0	2	0	2	0	2	0	NA	NA	2	0	NA	NA	2	0	NA	NA	NA	NA
HL1937	N	2	0	2	0	2	0	2	0	NA	NA	2	0	2	0	NA	NA	2	0	NA	NA	2	0	2	0	NA	NA	2	0	2	0	2	0	2	0	2	0	NA	NA	2	0	NA	NA	2	0	NA	NA	2	0
HL1900	N	2	0	2	0	NA	NA	2	0	NA	NA	NA	NA	2	0	2	0	2	0	2	0	2	0	2	0	2	0	2	0	2	0	2	0	2	0	2	0	2	0	2	0	2	0	2	0	2	0	2	0
HL1927	N	2	0	2	0	2	0	2	0	2	0	2	0	2	0	NA	NA	2	0	2	0	2	0	2	0	2	0	2	0	2	0	2	0	2	0	2	0	2	0	2	0	2	0	2	0	2	0	NA	NA
HL1925	N	2	0	2	0	2	0	2	0	2	0	2	0	2	0	2	0	2	0	2	0	2	0	2	0	2	0	2	0	2	0	2	0	2	0	2	0	2	0	2	0	2	0	2	0	2	0	2	0
HL1906	N	2	0	2	0	2	0	2	0	2	0	2	0	2	0	2	0	2	0	2	0	2	0	2	0	2	0	2	0	2	0	2	0	2	0	2	0	2	0	2	0	2	0	2	0	2	0	2	0
HL1904	N	2	0	2	0	2	0	NA	NA	2	0	2	0	2	0	NA	NA	2	0	2	0	2	0	2	0	NA	NA	NA	NA	2	0	2	0	NA	NA	NA	NA	2	0	2	0	2	0	NA	NA	2	0	2	0
HL1909	N	2	0	2	0	2	0	2	0	2	0	2	0	2	0	NA	NA	2	0	2	0	2	0	2	0	2	0	2	0	NA	NA	2	0	2	0	2	0	2	0	2	0	NA	NA	NA	NA	NA	NA	NA	NA
HL1921	N	2	0	2	0	2	0	2	0	2	0	2	0	2	0	NA	NA	2	0	2	0	2	0	2	0	2	0	2	0	2	0	2	0	2	0	2	0	2	0	2	0	2	0	2	0	2	0	2	0
HL1910	N	2	0	2	0	2	0	2	0	2	0	2	0	2	0	2	0	2	0	2	0	2	0	2	0	2	0	2	0	NA	NA	2	0	2	0	2	0	2	0	2	0	2	0	2	0	2	0	NA	NA
HL1920	N	2	0	2	0	2	0	NA	NA	2	0	2	0	2	0	2	0	2	0	2	0	2	0	2	0	NA	NA	2	0	2	0	2	0	2	0	NA	NA	2	0	2	0	2	0	2	0	2	0	2	0
HL1913	N	2	0	2	0	2	0	2	0	2	0	2	0	2	0	2	0	2	0	2	0	2	0	2	0	2	0	2	0	2	0	2	0	2	0	2	0	NA	NA	2	0	2	0	2	0	2	0	2	0
HL1914	N	2	0	2	0	NA	NA	2	0	NA	NA	NA	NA	NA	NA	NA	NA	2	0	NA	NA	2	0	2	0	2	0	2	0	NA	NA	2	0	2	0	2	0	2	0	2	0	2	0	2	0	2	0	NA	NA
HL1940	N	2	0	2	0	2	0	2	0	2	0	2	0	2	0	2	0	2	0	2	0	2	0	2	0	NA	NA	2	0	2	0	2	0	2	0	NA	NA	2	0	2	0	2	0	2	0	NA	NA	2	0
467_20170112	N	2	0	2	0	2	0	2	0	2	0	2	0	2	0	2	0	2	0	2	0	2	0	2	0	2	0	2	0	2	0	2	0	2	0	2	0	2	0	2	0	2	0	2	0	2	0	2	0
467_20170114	N	2	0	2	0	2	0	2	0	2	0	2	0	2	0	2	0	2	0	2	0	2	0	2	0	2	0	2	0	2	0	2	0	2	0	2	0	2	0	2	0	2	0	2	0	2	0	2	0
467_20170119	N	2	0	2	0	2	0	2	0	2	0	2	0	2	0	2	0	2	0	2	0	2	0	2	0	2	0	2	0	2	0	2	0	2	0	2	0	2	0	2	0	2	0	2	0	2	0	2	0
467_20170121	N	2	0	2	0	2	0	2	0	2	0	2	0	2	0	2	0	2	0	2	0	2	0	NA	NA	2	0	2	0	2	0	2	0	2	0	2	0	2	0	2	0	2	0	2	0	2	0	2	0
467_20170131	N	2	0	2	0	2	0	2	0	2	0	2	0	2	0	2	0	2	0	2	0	2	0	2	0	2	0	2	0	2	0	2	0	2	0	2	0	2	0	2	0	2	0	2	0	2	0	2	0
467_20170133	N	2	0	2	0	2	0	2	0	2	0	2	0	2	0	2	0	2	0	2	0	2	0	2	0	2	0	2	0	2	0	2	0	2	0	2	0	2	0	2	0	2	0	2	0	2	0	2	0
467_20170134	N	2	0	2	0	2	0	2	0	2	0	2	0	2	0	2	0	2	0	2	0	2	0	2	0	2	0	2	0	2	0	2	0	NA	NA	2	0	2	0	2	0	2	0	NA	NA	2	0	2	0
467_20170201	N	2	0	2	0	2	0	NA	NA	2	0	2	0	2	0	2	0	2	0	2	0	2	0	2	0	2	0	2	0	2	0	2	0	2	0	NA	NA	2	0	2	0	2	0	2	0	2	0	2	0
467_20170202	N	2	0	2	0	2	0	2	0	2	0	2	0	2	0	2	0	2	0	2	0	2	0	2	0	2	0	2	0	2	0	2	0	2	0	2	0	2	0	2	0	2	0	2	0	2	0	2	0
467_20170203	N	2	0	2	0	2	0	2	0	2	0	2	0	2	0	2	0	2	0	2	0	2	0	2	0	2	0	2	0	2	0	2	0	2	0	2	0	2	0	2	0	2	0	2	0	2	0	2	0
467_20170205	N	2	0	2	0	NA	NA	2	0	2	0	2	0	2	0	2	0	2	0	2	0	2	0	2	0	2	0	2	0	2	0	2	0	2	0	2	0	2	0	2	0	2	0	2	0	2	0	2	0
467_20170206	N	2	0	2	0	2	0	2	0	2	0	2	0	2	0	2	0	2	0	2	0	2	0	2	0	2	0	2	0	2	0	2	0	2	0	2	0	2	0	2	0	2	0	2	0	2	0	2	0
467_20170207	N	2	0	2	0	2	0	2	0	2	0	2	0	2	0	NA	NA	2	0	NA	NA	NA	NA	2	0	2	0	2	0	2	0	2	0	2	0	2	0	2	0	2	0	2	0	NA	NA	2	0	2	0
467_20170211	N	2	0	2	0	2	0	2	0	2	0	2	0	2	0	2	0	2	0	2	0	2	0	2	0	2	0	2	0	2	0	2	0	2	0	2	0	2	0	2	0	2	0	2	0	2	0	2	0
467_20170212	N	2	0	NA	NA	2	0	2	0	2	0	NA	NA	NA	NA	2	0	2	0	2	0	2	0	2	0	2	0	NA	NA	2	0	2	0	2	0	2	0	2	0	2	0	2	0	2	0	2	0	2	0
467_20170213	N	2	0	2	0	2	0	2	0	2	0	2	0	2	0	2	0	2	0	2	0	2	0	2	0	2	0	2	0	2	0	2	0	2	0	2	0	2	0	2	0	2	0	2	0	2	0	2	0
467_20170214	N	2	0	2	0	2	0	2	0	2	0	2	0	2	0	2	0	2	0	2	0	2	0	2	0	2	0	2	0	2	0	2	0	2	0	2	0	2	0	2	0	2	0	2	0	2	0	2	0
467_20170215	N	2	0	2	0	2	0	2	0	2	0	2	0	2	0	2	0	2	0	2	0	2	0	2	0	2	0	2	0	2	0	2	0	2	0	2	0	2	0	2	0	2	0	2	0	2	0	2	0
467_20170216	N	2	0	2	0	2	0	2	0	2	0	2	0	2	0	2	0	2	0	2	0	2	0	2	0	2	0	2	0	2	0	2	0	2	0	2	0	2	0	2	0	2	0	2	0	2	0	2	0
467_20170012	N	2	0	2	0	2	0	2	0	2	0	2	0	2	0	2	0	2	0	2	0	2	0	2	0	2	0	2	0	2	0	2	0	2	0	2	0	2	0	2	0	2	0	2	0	2	0	2	0
467_20170013	N	2	0	2	0	2	0	2	0	2	0	2	0	2	0	2	0	2	0	2	0	2	0	2	0	2	0	2	0	2	0	2	0	2	0	2	0	2	0	2	0	2	0	2	0	2	0	2	0
467_20170014	N	2	0	2	0	2	0	2	0	2	0	2	0	2	0	2	0	2	0	2	0	2	0	2	0	2	0	2	0	2	0	2	0	2	0	2	0	2	0	2	0	NA	NA	2	0	2	0	2	0
467_20170015	N	2	0	2	0	2	0	2	0	NA	NA	2	0	2	0	2	0	2	0	2	0	2	0	2	0	2	0	2	0	2	0	2	0	2	0	2	0	NA	NA	2	0	2	0	2	0	2	0	2	0
467_20170016	N	2	0	2	0	2	0	2	0	2	0	2	0	2	0	2	0	2	0	2	0	2	0	2	0	2	0	2	0	2	0	2	0	2	0	2	0	2	0	2	0	2	0	2	0	2	0	2	0
467_20170007	N	2	0	2	0	2	0	2	0	2	0	2	0	2	0	2	0	2	0	2	0	2	0	2	0	2	0	2	0	2	0	2	0	2	0	2	0	2	0	2	0	2	0	2	0	2	0	2	0
467_20170008	N	2	0	2	0	2	0	NA	NA	NA	NA	2	0	NA	NA	2	0	2	0	2	0	2	0	2	0	NA	NA	2	0	2	0	2	0	2	0	NA	NA	2	0	2	0	2	0	2	0	2	0	2	0
467_20170009	N	2	0	2	0	2	0	2	0	2	0	2	0	2	0	2	0	2	0	NA	NA	2	0	2	0	2	0	2	0	2	0	2	0	2	0	2	0	2	0	2	0	2	0	2	0	2	0	2	0
467_20170010	N	2	0	2	0	2	0	2	0	2	0	2	0	2	0	2	0	2	0	2	0	2	0	2	0	2	0	2	0	2	0	2	0	2	0	2	0	2	0	2	0	2	0	2	0	2	0	2	0
467_20170011	N	2	0	2	0	2	0	2	0	2	0	2	0	2	0	2	0	2	0	2	0	2	0	2	0	2	0	2	0	2	0	2	0	2	0	2	0	2	0	2	0	2	0	2	0	2	0	2	0
467_20170001	N	2	0	2	0	NA	NA	2	0	2	0	2	0	2	0	2	0	2	0	2	0	2	0	2	0	2	0	2	0	NA	NA	2	0	2	0	2	0	NA	NA	2	0	2	0	2	0	2	0	NA	NA
467_20170017	N	2	0	2	0	2	0	2	0	2	0	2	0	2	0	2	0	2	0	2	0	2	0	2	0	2	0	NA	NA	2	0	2	0	2	0	2	0	2	0	2	0	2	0	2	0	2	0	2	0
467_20170018	N	2	0	2	0	2	0	2	0	2	0	2	0	2	0	2	0	2	0	2	0	2	0	2	0	2	0	2	0	2	0	2	0	2	0	2	0	2	0	2	0	2	0	2	0	2	0	2	0
467_20170019	N	2	0	2	0	2	0	2	0	2	0	2	0	2	0	2	0	2	0	2	0	2	0	2	0	2	0	2	0	2	0	2	0	2	0	2	0	2	0	2	0	2	0	2	0	2	0	2	0
036A	N	2	0	2	0	2	0	NA	NA	NA	NA	2	0	2	0	2	0	2	0	NA	NA	2	0	2	0	NA	NA	2	0	2	0	2	0	2	0	2	0	2	0	2	0	2	0	2	0	2	0	2	0
HL1813	N	2	0	2	0	2	0	2	0	2	0	2	0	2	0	2	0	2	0	2	0	2	0	2	0	2	0	2	0	2	0	2	0	2	0	2	0	2	0	2	0	2	0	2	0	2	0	2	0
HL2150	N	2	0	2	0	2	0	2	0	2	0	2	0	2	0	2	0	2	0	2	0	2	0	2	0	2	0	2	0	2	0	2	0	2	0	2	0	2	0	2	0	2	0	2	0	2	0	2	0
003A	N	2	0	2	0	2	0	2	0	2	0	2	0	2	0	2	0	2	0	2	0	2	0	2	0	2	0	2	0	2	0	2	0	2	0	2	0	2	0	2	0	2	0	2	0	2	0	2	0
022A	N	2	0	2	0	2	0	2	0	2	0	NA	NA	2	0	2	0	2	0	2	0	2	0	2	0	2	0	2	0	2	0	2	0	2	0	2	0	NA	NA	NA	NA	2	0	2	0	2	0	2	0
HL1796	N	2	0	2	0	2	0	2	0	2	0	2	0	2	0	2	0	2	0	2	0	2	0	2	0	2	0	2	0	2	0	2	0	2	0	2	0	2	0	2	0	2	0	2	0	2	0	2	0
29A	N	2	0	2	0	2	0	NA	NA	2	0	2	0	2	0	2	0	2	0	2	0	2	0	2	0	NA	NA	2	0	2	0	2	0	2	0	2	0	2	0	2	0	2	0	2	0	2	0	2	0
77A	N	2	0	2	0	2	0	2	0	2	0	2	0	NA	NA	NA	NA	2	0	2	0	2	0	2	0	2	0	2	0	2	0	2	0	2	0	2	0	2	0	2	0	NA	NA	2	0	2	0	2	0
78A	N	2	0	2	0	2	0	2	0	2	0	2	0	2	0	2	0	2	0	2	0	2	0	2	0	2	0	2	0	2	0	2	0	2	0	2	0	2	0	2	0	2	0	2	0	2	0	2	0
28A	N	2	0	NA	NA	2	0	2	0	2	0	2	0	2	0	2	0	2	0	2	0	2	0	2	0	2	0	NA	NA	2	0	2	0	2	0	2	0	2	0	2	0	NA	NA	2	0	2	0	2	0
35A	N	2	0	2	0	2	0	2	0	2	0	2	0	2	0	2	0	2	0	2	0	2	0	NA	NA	2	0	2	0	2	0	2	0	NA	NA	2	0	2	0	2	0	2	0	2	0	2	0	2	0
HL1843	N	2	0	2	0	2	0	2	0	2	0	2	0	2	0	2	0	2	0	2	0	2	0	2	0	2	0	2	0	2	0	2	0	2	0	2	0	2	0	2	0	2	0	2	0	2	0	2	0
HL1848	N	2	0	2	0	2	0	2	0	2	0	2	0	2	0	2	0	2	0	2	0	2	0	2	0	2	0	2	0	2	0	2	0	2	0	2	0	2	0	2	0	2	0	2	0	2	0	2	0
HL1851	N	2	0	2	0	2	0	2	0	2	0	2	0	2	0	2	0	2	0	2	0	2	0	2	0	2	0	2	0	2	0	2	0	2	0	2	0	2	0	2	0	2	0	2	0	2	0	2	0
090R	N	2	0	2	0	2	0	NA	NA	2	0	NA	NA	2	0	NA	NA	2	0	2	0	2	0	2	0	2	0	2	0	2	0	2	0	2	0	2	0	2	0	2	0	2	0	NA	NA	2	0	2	0
019R	N	2	0	2	0	2	0	NA	NA	2	0	2	0	2	0	2	0	2	0	2	0	2	0	2	0	2	0	2	0	2	0	2	0	2	0	2	0	2	0	2	0	2	0	2	0	2	0	2	0
HL2160	N	2	0	2	0	2	0	NA	NA	2	0	2	0	2	0	2	0	2	0	NA	NA	2	0	2	0	NA	NA	2	0	2	0	2	0	2	0	2	0	2	0	NA	NA	2	0	2	0	2	0	2	0
HL2193	N	2	0	2	0	2	0	2	0	2	0	2	0	2	0	2	0	2	0	2	0	2	0	2	0	2	0	2	0	2	0	2	0	2	0	2	0	2	0	2	0	2	0	2	0	2	0	2	0
HL1835	N	2	0	2	0	2	0	2	0	2	0	2	0	2	0	2	0	2	0	2	0	2	0	2	0	2	0	2	0	2	0	2	0	2	0	NA	NA	2	0	2	0	2	0	2	0	2	0	NA	NA
HL1834	N	2	0	2	0	2	0	2	0	2	0	2	0	2	0	2	0	2	0	2	0	2	0	2	0	2	0	2	0	2	0	2	0	NA	NA	2	0	2	0	2	0	2	0	2	0	2	0	2	0
HL1828	N	2	0	2	0	NA	NA	2	0	2	0	2	0	NA	NA	2	0	2	0	2	0	NA	NA	2	0	2	0	2	0	2	0	2	0	2	0	2	0	2	0	2	0	2	0	2	0	NA	NA	2	0
HL1817	N	2	0	2	0	2	0	2	0	NA	NA	NA	NA	2	0	2	0	2	0	2	0	2	0	2	0	2	0	2	0	2	0	2	0	NA	NA	2	0	NA	NA	2	0	2	0	2	0	2	0	2	0
HL1836	N	2	0	2	0	2	0	2	0	2	0	2	0	2	0	2	0	2	0	2	0	2	0	2	0	2	0	2	0	NA	NA	2	0	NA	NA	2	0	2	0	2	0	2	0	NA	NA	2	0	NA	NA
HL1829	N	2	0	2	0	2	0	2	0	2	0	2	0	2	0	2	0	2	0	2	0	2	0	2	0	2	0	2	0	NA	NA	2	0	2	0	2	0	2	0	2	0	2	0	2	0	2	0	NA	NA
HL1837	N	2	0	2	0	2	0	2	0	2	0	NA	NA	2	0	2	0	2	0	2	0	2	0	2	0	2	0	2	0	NA	NA	2	0	2	0	2	0	2	0	2	0	2	0	2	0	NA	NA	NA	NA
HL1825	N	2	0	2	0	2	0	2	0	2	0	2	0	NA	NA	2	0	2	0	2	0	2	0	2	0	2	0	2	0	2	0	2	0	2	0	2	0	2	0	2	0	2	0	2	0	NA	NA	2	0
HL1830	N	2	0	2	0	2	0	2	0	2	0	2	0	2	0	2	0	2	0	2	0	2	0	2	0	2	0	2	0	NA	NA	2	0	2	0	2	0	NA	NA	2	0	2	0	NA	NA	NA	NA	NA	NA
HL1826	N	2	0	2	0	2	0	2	0	NA	NA	2	0	2	0	NA	NA	2	0	2	0	2	0	2	0	NA	NA	2	0	2	0	2	0	2	0	NA	NA	2	0	2	0	2	0	2	0	NA	NA	2	0
HL1844	N	2	0	2	0	2	0	2	0	NA	NA	NA	NA	2	0	2	0	2	0	2	0	2	0	NA	NA	2	0	2	0	NA	NA	2	0	NA	NA	NA	NA	2	0	2	0	2	0	2	0	NA	NA	2	0
HL1807	N	2	0	2	0	2	0	2	0	2	0	2	0	2	0	2	0	2	0	2	0	2	0	2	0	2	0	2	0	2	0	2	0	2	0	2	0	2	0	2	0	2	0	2	0	NA	NA	2	0
HL1801	N	2	0	2	0	2	0	2	0	2	0	2	0	2	0	NA	NA	2	0	2	0	2	0	2	0	2	0	2	0	2	0	2	0	2	0	2	0	2	0	2	0	2	0	2	0	NA	NA	NA	NA
HL1860	N	2	0	2	0	2	0	2	0	NA	NA	2	0	2	0	2	0	2	0	2	0	2	0	2	0	NA	NA	NA	NA	2	0	2	0	2	0	NA	NA	NA	NA	2	0	2	0	NA	NA	2	0	2	0
HL1808	N	2	0	2	0	NA	NA	2	0	2	0	2	0	2	0	2	0	2	0	2	0	2	0	2	0	2	0	NA	NA	2	0	2	0	2	0	2	0	2	0	2	0	2	0	2	0	2	0	NA	NA
HL1820	N	2	0	2	0	2	0	NA	NA	NA	NA	2	0	2	0	2	0	2	0	NA	NA	2	0	2	0	NA	NA	2	0	NA	NA	2	0	2	0	NA	NA	2	0	NA	NA	2	0	NA	NA	2	0	2	0
45A	N	2	0	2	0	NA	NA	2	0	2	0	2	0	2	0	NA	NA	2	0	2	0	2	0	2	0	2	0	2	0	2	0	2	0	2	0	2	0	2	0	2	0	2	0	2	0	NA	NA	2	0
HL1789	N	2	0	2	0	2	0	2	0	2	0	2	0	2	0	2	0	2	0	2	0	2	0	2	0	2	0	2	0	2	0	2	0	2	0	2	0	2	0	2	0	2	0	2	0	2	0	2	0
HL1811	N	2	0	2	0	2	0	2	0	2	0	2	0	2	0	2	0	2	0	2	0	2	0	2	0	2	0	2	0	2	0	2	0	2	0	2	0	2	0	2	0	2	0	2	0	2	0	2	0
96A	N	2	0	2	0	2	0	2	0	2	0	2	0	2	0	2	0	2	0	2	0	2	0	2	0	2	0	2	0	2	0	2	0	2	0	2	0	2	0	2	0	2	0	2	0	NA	NA	2	0
HL1797	N	2	0	2	0	2	0	2	0	2	0	2	0	2	0	2	0	2	0	2	0	2	0	2	0	2	0	2	0	2	0	2	0	2	0	2	0	2	0	2	0	2	0	2	0	NA	NA	2	0
HL1798	N	2	0	NA	NA	NA	NA	2	0	2	0	NA	NA	2	0	NA	NA	2	0	2	0	2	0	2	0	2	0	NA	NA	NA	NA	2	0	NA	NA	2	0	2	0	NA	NA	NA	NA	2	0	NA	NA	2	0
44A	N	2	0	2	0	2	0	2	0	2	0	2	0	2	0	2	0	2	0	2	0	2	0	NA	NA	2	0	2	0	2	0	2	0	2	0	2	0	2	0	2	0	2	0	2	0	2	0	2	0
71A	N	2	0	2	0	2	0	2	0	2	0	2	0	2	0	NA	NA	2	0	2	0	2	0	2	0	2	0	2	0	2	0	2	0	2	0	2	0	2	0	2	0	2	0	2	0	NA	NA	NA	NA
HL1858	N	2	0	2	0	2	0	2	0	2	0	2	0	NA	NA	2	0	2	0	2	0	2	0	2	0	2	0	2	0	2	0	2	0	2	0	2	0	2	0	2	0	2	0	2	0	2	0	2	0
9A	N	2	0	2	0	NA	NA	2	0	2	0	NA	NA	2	0	2	0	2	0	2	0	2	0	2	0	2	0	2	0	NA	NA	2	0	2	0	2	0	2	0	2	0	2	0	2	0	NA	NA	2	0
41A	N	2	0	2	0	NA	NA	NA	NA	2	0	NA	NA	2	0	2	0	2	0	2	0	2	0	2	0	2	0	NA	NA	2	0	2	0	2	0	2	0	NA	NA	2	0	2	0	2	0	2	0	2	0
HL1842	N	2	0	2	0	2	0	NA	NA	2	0	2	0	2	0	2	0	2	0	2	0	2	0	2	0	NA	NA	2	0	2	0	2	0	2	0	2	0	2	0	2	0	2	0	2	0	2	0	NA	NA
62A	N	2	0	2	0	2	0	2	0	2	0	2	0	2	0	2	0	2	0	2	0	2	0	2	0	2	0	2	0	2	0	2	0	2	0	2	0	2	0	2	0	2	0	2	0	2	0	2	0
HL1847	N	2	0	2	0	2	0	2	0	2	0	2	0	2	0	2	0	2	0	2	0	2	0	2	0	2	0	2	0	2	0	2	0	2	0	2	0	2	0	2	0	2	0	2	0	2	0	2	0
HL1809	N	2	0	2	0	2	0	2	0	2	0	2	0	2	0	2	0	2	0	2	0	2	0	2	0	2	0	2	0	2	0	2	0	2	0	2	0	2	0	2	0	2	0	2	0	2	0	2	0
HL1804	N	2	0	2	0	2	0	2	0	2	0	2	0	NA	NA	2	0	2	0	2	0	2	0	2	0	2	0	2	0	2	0	2	0	2	0	2	0	2	0	2	0	2	0	2	0	2	0	2	0
HL1853	N	2	0	2	0	2	0	2	0	2	0	2	0	2	0	2	0	2	0	2	0	2	0	2	0	2	0	2	0	2	0	2	0	2	0	2	0	2	0	2	0	2	0	2	0	2	0	NA	NA
HL1791	N	2	0	2	0	2	0	NA	NA	2	0	2	0	2	0	2	0	2	0	NA	NA	2	0	2	0	NA	NA	2	0	NA	NA	2	0	NA	NA	NA	NA	NA	NA	2	0	2	0	2	0	2	0	2	0
HL1806	N	2	0	2	0	2	0	2	0	2	0	NA	NA	2	0	2	0	2	0	2	0	2	0	2	0	2	0	2	0	NA	NA	2	0	2	0	2	0	NA	NA	2	0	2	0	2	0	2	0	NA	NA
HL1814	N	2	0	2	0	2	0	2	0	2	0	2	0	NA	NA	2	0	2	0	2	0	NA	NA	2	0	2	0	2	0	2	0	2	0	NA	NA	NA	NA	2	0	2	0	NA	NA	NA	NA	2	0	NA	NA
HL0822	N	2	0	2	0	2	0	2	0	2	0	2	0	2	0	2	0	2	0	2	0	2	0	2	0	2	0	2	0	2	0	2	0	2	0	2	0	2	0	2	0	2	0	2	0	2	0	2	0
HL0825	N	2	0	2	0	2	0	2	0	2	0	2	0	2	0	2	0	2	0	2	0	2	0	2	0	2	0	2	0	2	0	2	0	2	0	2	0	2	0	2	0	2	0	2	0	2	0	2	0
HL0836	N	2	0	2	0	2	0	2	0	2	0	2	0	2	0	2	0	2	0	2	0	2	0	2	0	2	0	2	0	2	0	2	0	2	0	2	0	2	0	2	0	2	0	2	0	2	0	2	0
HL0838	N	2	0	2	0	2	0	2	0	2	0	2	0	2	0	2	0	2	0	2	0	2	0	2	0	2	0	2	0	2	0	2	0	2	0	2	0	2	0	2	0	2	0	2	0	2	0	2	0
HL0839	N	2	0	2	0	2	0	2	0	2	0	NA	NA	2	0	2	0	2	0	2	0	2	0	2	0	2	0	2	0	2	0	2	0	2	0	2	0	2	0	2	0	2	0	2	0	2	0	2	0
HL0840	N	2	0	2	0	2	0	2	0	2	0	2	0	2	0	NA	NA	2	0	2	0	2	0	2	0	2	0	2	0	2	0	2	0	2	0	2	0	2	0	NA	NA	2	0	2	0	NA	NA	2	0
HL0844	N	2	0	2	0	2	0	2	0	2	0	2	0	2	0	2	0	2	0	2	0	2	0	2	0	2	0	2	0	2	0	2	0	2	0	2	0	2	0	2	0	2	0	2	0	2	0	2	0
HL0846	N	2	0	2	0	2	0	2	0	NA	NA	NA	NA	NA	NA	NA	NA	2	0	NA	NA	2	0	NA	NA	2	0	2	0	2	0	2	0	NA	NA	NA	NA	2	0	2	0	NA	NA	2	0	2	0	2	0
HL0847	N	2	0	2	0	2	0	2	0	2	0	2	0	2	0	2	0	2	0	2	0	2	0	2	0	2	0	2	0	2	0	2	0	2	0	2	0	2	0	2	0	2	0	2	0	2	0	2	0
HL0830	N	2	0	2	0	2	0	2	0	2	0	2	0	2	0	2	0	2	0	2	0	2	0	2	0	2	0	2	0	2	0	2	0	2	0	2	0	2	0	2	0	2	0	2	0	2	0	2	0
HL0837	N	2	0	2	0	2	0	2	0	2	0	2	0	2	0	2	0	2	0	2	0	2	0	2	0	2	0	2	0	2	0	2	0	2	0	2	0	2	0	2	0	2	0	2	0	2	0	2	0
HL0824	N	2	0	2	0	2	0	2	0	2	0	2	0	2	0	2	0	2	0	2	0	2	0	NA	NA	2	0	2	0	2	0	2	0	2	0	2	0	2	0	2	0	2	0	2	0	2	0	2	0
HL0842	N	2	0	2	0	2	0	2	0	2	0	2	0	2	0	2	0	2	0	2	0	2	0	2	0	2	0	2	0	2	0	2	0	2	0	2	0	2	0	2	0	2	0	2	0	2	0	2	0
HL0835	N	2	0	2	0	2	0	2	0	2	0	NA	NA	2	0	NA	NA	2	0	2	0	2	0	2	0	2	0	2	0	NA	NA	2	0	NA	NA	NA	NA	2	0	2	0	NA	NA	NA	NA	NA	NA	2	0
HL0848	N	2	0	2	0	2	0	2	0	2	0	2	0	2	0	2	0	2	0	2	0	2	0	2	0	2	0	2	0	2	0	2	0	2	0	2	0	2	0	2	0	2	0	2	0	2	0	2	0
HL0832	N	2	0	2	0	2	0	2	0	2	0	2	0	2	0	2	0	2	0	2	0	2	0	2	0	2	0	2	0	2	0	2	0	2	0	2	0	2	0	2	0	2	0	2	0	2	0	2	0
HL0851	N	2	0	2	0	2	0	2	0	2	0	2	0	2	0	2	0	2	0	2	0	2	0	2	0	2	0	2	0	2	0	2	0	2	0	2	0	2	0	2	0	2	0	2	0	2	0	2	0
HL0755	N	2	0	2	0	2	0	2	0	2	0	2	0	2	0	NA	NA	2	0	2	0	2	0	2	0	2	0	2	0	2	0	2	0	2	0	2	0	2	0	2	0	2	0	2	0	NA	NA	2	0
HL0770	N	2	0	2	0	2	0	NA	NA	2	0	2	0	2	0	2	0	2	0	2	0	2	0	2	0	2	0	2	0	2	0	2	0	NA	NA	2	0	2	0	2	0	NA	NA	2	0	2	0	2	0
HL0768	N	2	0	2	0	2	0	2	0	2	0	2	0	2	0	2	0	2	0	2	0	2	0	2	0	2	0	2	0	2	0	2	0	2	0	2	0	2	0	2	0	2	0	2	0	2	0	2	0
HL0772	N	2	0	2	0	2	0	2	0	2	0	2	0	2	0	2	0	2	0	2	0	2	0	2	0	2	0	2	0	2	0	2	0	2	0	2	0	2	0	2	0	2	0	2	0	2	0	2	0
HL0759	N	2	0	2	0	2	0	2	0	2	0	2	0	2	0	2	0	2	0	2	0	2	0	2	0	2	0	2	0	2	0	2	0	2	0	NA	NA	2	0	2	0	2	0	2	0	2	0	2	0
HL0792	N	2	0	2	0	2	0	2	0	2	0	2	0	2	0	NA	NA	2	0	2	0	2	0	2	0	2	0	2	0	2	0	2	0	2	0	2	0	2	0	2	0	2	0	2	0	2	0	NA	NA
HL0800	N	2	0	2	0	2	0	2	0	2	0	2	0	2	0	NA	NA	2	0	2	0	2	0	2	0	NA	NA	2	0	2	0	2	0	2	0	NA	NA	2	0	NA	NA	2	0	2	0	2	0	2	0
HL0803	N	2	0	2	0	2	0	2	0	NA	NA	2	0	2	0	NA	NA	NA	NA	2	0	2	0	2	0	NA	NA	2	0	2	0	2	0	2	0	2	0	NA	NA	2	0	NA	NA	2	0	NA	NA	2	0
HL0758	N	2	0	NA	NA	2	0	2	0	2	0	2	0	2	0	2	0	2	0	2	0	2	0	2	0	2	0	2	0	2	0	2	0	2	0	2	0	2	0	2	0	2	0	2	0	2	0	2	0
HL0795	N	2	0	NA	NA	2	0	2	0	2	0	2	0	2	0	2	0	2	0	2	0	2	0	2	0	2	0	2	0	2	0	2	0	2	0	2	0	2	0	NA	NA	2	0	2	0	2	0	2	0
HL0764	N	2	0	2	0	2	0	2	0	2	0	2	0	2	0	2	0	2	0	2	0	2	0	2	0	2	0	2	0	2	0	2	0	2	0	2	0	2	0	2	0	2	0	2	0	2	0	2	0
HL0816	N	2	0	2	0	2	0	2	0	2	0	2	0	2	0	2	0	2	0	2	0	2	0	2	0	2	0	2	0	2	0	2	0	2	0	2	0	2	0	2	0	2	0	2	0	2	0	2	0
HL0774	N	2	0	2	0	2	0	2	0	2	0	2	0	2	0	2	0	2	0	2	0	2	0	2	0	2	0	2	0	2	0	2	0	2	0	2	0	2	0	2	0	2	0	2	0	2	0	2	0
HL0757	N	2	0	2	0	2	0	2	0	2	0	2	0	2	0	2	0	2	0	2	0	2	0	2	0	2	0	2	0	2	0	2	0	2	0	2	0	2	0	2	0	2	0	2	0	2	0	2	0
HL0811	N	2	0	2	0	2	0	2	0	2	0	2	0	2	0	2	0	2	0	2	0	2	0	2	0	2	0	2	0	2	0	2	0	2	0	2	0	2	0	2	0	2	0	2	0	2	0	2	0
HL0601	N	2	0	2	0	2	0	2	0	2	0	2	0	2	0	2	0	2	0	2	0	2	0	2	0	2	0	2	0	2	0	2	0	2	0	2	0	2	0	2	0	2	0	2	0	2	0	2	0
HL0597	N	2	0	2	0	2	0	2	0	2	0	2	0	2	0	2	0	2	0	2	0	2	0	2	0	2	0	2	0	2	0	2	0	2	0	2	0	2	0	2	0	2	0	2	0	2	0	2	0
HL0613	N	2	0	2	0	2	0	NA	NA	2	0	2	0	2	0	2	0	2	0	2	0	2	0	2	0	2	0	2	0	2	0	NA	NA	2	0	2	0	2	0	2	0	2	0	2	0	2	0	2	0
HL0630	N	2	0	2	0	2	0	2	0	NA	NA	2	0	2	0	2	0	2	0	2	0	2	0	2	0	2	0	2	0	2	0	2	0	2	0	2	0	2	0	2	0	NA	NA	2	0	2	0	2	0
HL0619	N	2	0	NA	NA	2	0	2	0	2	0	2	0	2	0	2	0	2	0	2	0	2	0	2	0	2	0	2	0	2	0	2	0	2	0	2	0	2	0	2	0	2	0	2	0	2	0	2	0
HL0591	N	2	0	2	0	2	0	2	0	2	0	NA	NA	2	0	2	0	2	0	NA	NA	2	0	2	0	2	0	2	0	2	0	2	0	2	0	2	0	2	0	2	0	2	0	2	0	2	0	2	0
HL0586	N	2	0	2	0	2	0	NA	NA	2	0	NA	NA	2	0	2	0	2	0	2	0	2	0	2	0	2	0	2	0	2	0	2	0	2	0	2	0	2	0	2	0	2	0	2	0	2	0	2	0
HL0589	N	2	0	2	0	2	0	2	0	2	0	2	0	2	0	2	0	2	0	2	0	2	0	2	0	2	0	2	0	2	0	2	0	2	0	2	0	2	0	2	0	2	0	NA	NA	2	0	2	0
HL0635	N	2	0	2	0	NA	NA	2	0	2	0	NA	NA	2	0	2	0	2	0	2	0	2	0	2	0	NA	NA	2	0	2	0	2	0	2	0	NA	NA	NA	NA	2	0	2	0	2	0	NA	NA	NA	NA
HL0641	N	2	0	2	0	2	0	2	0	2	0	2	0	2	0	2	0	2	0	2	0	2	0	2	0	2	0	2	0	2	0	2	0	2	0	2	0	2	0	2	0	2	0	2	0	2	0	2	0
HL0598	N	2	0	NA	NA	2	0	NA	NA	2	0	NA	NA	2	0	2	0	2	0	2	0	2	0	2	0	2	0	NA	NA	2	0	2	0	2	0	2	0	2	0	2	0	2	0	2	0	2	0	2	0
HL0620	N	2	0	NA	NA	2	0	2	0	2	0	2	0	2	0	2	0	2	0	2	0	2	0	2	0	2	0	2	0	2	0	2	0	2	0	2	0	2	0	2	0	2	0	2	0	2	0	2	0
HL0633	N	2	0	2	0	2	0	NA	NA	NA	NA	2	0	2	0	2	0	2	0	2	0	2	0	2	0	2	0	2	0	2	0	2	0	2	0	2	0	2	0	2	0	2	0	2	0	2	0	2	0
HL0640	N	2	0	2	0	2	0	2	0	2	0	2	0	2	0	2	0	2	0	2	0	2	0	2	0	2	0	2	0	2	0	2	0	2	0	2	0	2	0	2	0	2	0	2	0	2	0	2	0
HL0915	N	2	0	NA	NA	2	0	NA	NA	2	0	2	0	2	0	2	0	2	0	2	0	2	0	2	0	2	0	2	0	2	0	2	0	2	0	2	0	NA	NA	2	0	2	0	2	0	2	0	2	0
HL0923	N	2	0	2	0	2	0	2	0	2	0	2	0	2	0	2	0	2	0	2	0	2	0	2	0	2	0	2	0	2	0	2	0	2	0	2	0	2	0	2	0	2	0	2	0	2	0	2	0
HL0914	N	2	0	2	0	2	0	2	0	2	0	2	0	2	0	2	0	2	0	2	0	2	0	2	0	2	0	2	0	2	0	2	0	2	0	2	0	2	0	2	0	2	0	2	0	2	0	2	0
HL0880	N	2	0	2	0	2	0	NA	NA	2	0	2	0	2	0	2	0	2	0	2	0	2	0	2	0	2	0	2	0	2	0	2	0	2	0	2	0	2	0	2	0	2	0	2	0	2	0	2	0
HL0913	N	2	0	2	0	2	0	2	0	2	0	2	0	2	0	2	0	2	0	2	0	2	0	2	0	2	0	2	0	2	0	2	0	2	0	2	0	2	0	2	0	2	0	2	0	2	0	2	0
HL0916	N	2	0	2	0	2	0	2	0	2	0	2	0	2	0	2	0	2	0	NA	NA	2	0	2	0	2	0	2	0	2	0	2	0	2	0	2	0	2	0	2	0	2	0	2	0	2	0	2	0
HL0918	N	2	0	NA	NA	2	0	2	0	2	0	2	0	2	0	2	0	2	0	2	0	2	0	2	0	2	0	2	0	2	0	2	0	2	0	2	0	2	0	2	0	2	0	2	0	2	0	2	0
HL0921	N	2	0	2	0	2	0	2	0	2	0	2	0	2	0	2	0	2	0	NA	NA	2	0	2	0	2	0	2	0	2	0	2	0	NA	NA	2	0	2	0	2	0	2	0	2	0	2	0	2	0
HL0874	N	2	0	2	0	2	0	2	0	2	0	2	0	2	0	2	0	2	0	2	0	2	0	2	0	2	0	2	0	2	0	2	0	NA	NA	2	0	2	0	2	0	2	0	2	0	2	0	2	0
HL0920	N	2	0	2	0	2	0	2	0	2	0	2	0	2	0	2	0	2	0	2	0	2	0	2	0	2	0	2	0	2	0	2	0	2	0	2	0	2	0	2	0	2	0	2	0	2	0	2	0
HL0877	N	2	0	2	0	2	0	2	0	2	0	2	0	2	0	2	0	2	0	2	0	2	0	2	0	2	0	2	0	2	0	2	0	2	0	2	0	2	0	2	0	2	0	2	0	2	0	2	0
HL0875	N	2	0	2	0	2	0	2	0	2	0	2	0	NA	NA	2	0	2	0	2	0	NA	NA	2	0	2	0	2	0	2	0	2	0	2	0	2	0	2	0	2	0	2	0	NA	NA	2	0	2	0
HL0876	N	2	0	2	0	2	0	2	0	2	0	NA	NA	2	0	2	0	2	0	2	0	NA	NA	2	0	2	0	2	0	NA	NA	2	0	NA	NA	2	0	2	0	NA	NA	2	0	2	0	NA	NA	NA	NA
HL0879	N	NA	NA	NA	NA	2	0	NA	NA	2	0	2	0	NA	NA	2	0	2	0	NA	NA	2	0	2	0	2	0	2	0	2	0	2	0	2	0	2	0	2	0	2	0	2	0	2	0	2	0	2	0
HL0860	N	2	0	2	0	2	0	2	0	2	0	2	0	2	0	2	0	2	0	2	0	2	0	2	0	2	0	2	0	2	0	2	0	2	0	2	0	2	0	2	0	2	0	2	0	2	0	2	0
HL0902	N	2	0	2	0	2	0	2	0	2	0	2	0	2	0	2	0	2	0	2	0	2	0	2	0	2	0	2	0	2	0	2	0	2	0	2	0	2	0	2	0	2	0	2	0	2	0	2	0
HL0881	N	2	0	2	0	2	0	2	0	2	0	2	0	2	0	2	0	2	0	2	0	2	0	2	0	2	0	2	0	2	0	2	0	2	0	2	0	2	0	2	0	2	0	2	0	2	0	2	0
HL0891	N	2	0	NA	NA	2	0	2	0	2	0	NA	NA	NA	NA	2	0	2	0	2	0	2	0	2	0	2	0	2	0	2	0	2	0	2	0	2	0	NA	NA	2	0	2	0	2	0	2	0	2	0
HL0894	N	2	0	2	0	2	0	2	0	2	0	2	0	2	0	2	0	2	0	2	0	2	0	2	0	2	0	2	0	2	0	2	0	2	0	2	0	2	0	2	0	2	0	2	0	2	0	2	0
HL0912	N	2	0	2	0	2	0	2	0	2	0	2	0	2	0	2	0	2	0	2	0	2	0	2	0	2	0	2	0	2	0	2	0	2	0	2	0	2	0	2	0	2	0	2	0	2	0	2	0
HL0930	N	2	0	2	0	2	0	2	0	2	0	2	0	2	0	2	0	2	0	2	0	2	0	2	0	NA	NA	2	0	2	0	2	0	2	0	2	0	2	0	2	0	2	0	2	0	2	0	2	0
HL0931	N	2	0	2	0	2	0	NA	NA	2	0	2	0	2	0	2	0	2	0	2	0	2	0	2	0	2	0	NA	NA	2	0	2	0	2	0	NA	NA	2	0	2	0	2	0	2	0	2	0	2	0
HL0937	N	2	0	NA	NA	2	0	2	0	2	0	2	0	2	0	2	0	2	0	2	0	2	0	2	0	2	0	2	0	2	0	2	0	2	0	2	0	2	0	2	0	2	0	2	0	2	0	2	0
HL0865	N	2	0	2	0	2	0	2	0	2	0	2	0	2	0	2	0	2	0	2	0	2	0	2	0	2	0	2	0	2	0	2	0	2	0	2	0	2	0	2	0	2	0	2	0	2	0	2	0
HL0885	N	2	0	2	0	2	0	2	0	2	0	2	0	2	0	2	0	2	0	2	0	2	0	2	0	2	0	2	0	2	0	2	0	2	0	2	0	2	0	2	0	2	0	2	0	2	0	2	0
HL0889	N	2	0	2	0	2	0	2	0	2	0	2	0	2	0	2	0	2	0	2	0	2	0	2	0	2	0	2	0	2	0	2	0	2	0	2	0	2	0	2	0	NA	NA	2	0	2	0	2	0
HL0893	N	2	0	2	0	2	0	2	0	2	0	2	0	2	0	2	0	2	0	2	0	2	0	2	0	2	0	2	0	2	0	2	0	2	0	2	0	2	0	2	0	2	0	2	0	2	0	2	0
HL0871	N	2	0	2	0	2	0	2	0	2	0	NA	NA	2	0	NA	NA	2	0	2	0	2	0	2	0	2	0	2	0	2	0	2	0	2	0	2	0	2	0	NA	NA	NA	NA	NA	NA	2	0	2	0
HL0926	N	2	0	2	0	2	0	2	0	2	0	2	0	2	0	2	0	2	0	2	0	2	0	2	0	2	0	2	0	2	0	2	0	2	0	2	0	2	0	2	0	2	0	2	0	2	0	2	0
HL0900	N	2	0	NA	NA	2	0	NA	NA	2	0	NA	NA	2	0	2	0	2	0	2	0	2	0	2	0	2	0	2	0	2	0	2	0	2	0	NA	NA	2	0	2	0	NA	NA	2	0	2	0	2	0
HL0857	N	2	0	2	0	2	0	NA	NA	2	0	NA	NA	NA	NA	2	0	NA	NA	2	0	2	0	NA	NA	2	0	2	0	2	0	2	0	2	0	2	0	2	0	2	0	2	0	2	0	2	0	2	0
HL0903	N	2	0	2	0	2	0	2	0	2	0	2	0	2	0	2	0	2	0	2	0	2	0	2	0	2	0	2	0	2	0	2	0	2	0	2	0	2	0	2	0	NA	NA	2	0	2	0	2	0
HL0928	N	2	0	2	0	2	0	2	0	2	0	2	0	2	0	2	0	2	0	2	0	2	0	2	0	2	0	2	0	2	0	2	0	2	0	2	0	2	0	2	0	2	0	2	0	2	0	2	0
HL0896	N	2	0	2	0	2	0	2	0	2	0	2	0	2	0	2	0	2	0	2	0	2	0	2	0	2	0	2	0	2	0	2	0	2	0	2	0	2	0	2	0	2	0	2	0	2	0	2	0
HL0864	N	2	0	2	0	2	0	2	0	2	0	2	0	2	0	2	0	2	0	NA	NA	2	0	2	0	2	0	2	0	2	0	2	0	2	0	2	0	2	0	2	0	2	0	2	0	2	0	2	0
HL0906	N	2	0	2	0	2	0	2	0	2	0	2	0	2	0	2	0	2	0	2	0	2	0	2	0	2	0	2	0	2	0	2	0	2	0	2	0	2	0	2	0	2	0	2	0	2	0	2	0
HL0953	N	2	0	2	0	2	0	NA	NA	2	0	2	0	2	0	2	0	2	0	2	0	2	0	2	0	2	0	2	0	2	0	2	0	2	0	2	0	2	0	2	0	2	0	2	0	2	0	2	0
HL0984	N	2	0	NA	NA	2	0	2	0	NA	NA	2	0	2	0	2	0	2	0	2	0	2	0	2	0	2	0	2	0	2	0	2	0	NA	NA	2	0	2	0	2	0	2	0	2	0	2	0	2	0
HL0949	N	2	0	NA	NA	2	0	2	0	2	0	2	0	2	0	2	0	2	0	2	0	2	0	2	0	2	0	2	0	2	0	2	0	2	0	2	0	2	0	2	0	2	0	2	0	2	0	2	0
HL0962	N	2	0	2	0	2	0	2	0	2	0	2	0	2	0	2	0	2	0	2	0	2	0	2	0	2	0	2	0	2	0	2	0	2	0	2	0	2	0	2	0	2	0	2	0	2	0	2	0
HL0948	N	2	0	2	0	2	0	2	0	2	0	2	0	2	0	2	0	2	0	2	0	2	0	2	0	2	0	2	0	2	0	2	0	2	0	2	0	2	0	2	0	2	0	2	0	2	0	2	0
HL0968	N	2	0	2	0	2	0	NA	NA	2	0	2	0	2	0	2	0	2	0	NA	NA	2	0	2	0	NA	NA	2	0	2	0	NA	NA	NA	NA	NA	NA	2	0	NA	NA	2	0	2	0	2	0	NA	NA
HL0969	N	2	0	2	0	2	0	NA	NA	2	0	2	0	2	0	2	0	2	0	NA	NA	2	0	2	0	NA	NA	2	0	2	0	2	0	2	0	NA	NA	2	0	2	0	2	0	2	0	2	0	2	0
HL1000	N	2	0	NA	NA	2	0	NA	NA	2	0	2	0	2	0	2	0	2	0	2	0	2	0	2	0	2	0	2	0	2	0	2	0	2	0	2	0	2	0	2	0	2	0	2	0	2	0	2	0
HL0952	N	2	0	2	0	2	0	2	0	2	0	2	0	2	0	2	0	2	0	2	0	2	0	2	0	2	0	2	0	2	0	2	0	2	0	2	0	2	0	2	0	2	0	2	0	2	0	2	0
HL0973	N	2	0	NA	NA	2	0	2	0	2	0	2	0	2	0	2	0	2	0	2	0	2	0	2	0	2	0	2	0	2	0	2	0	2	0	2	0	2	0	2	0	2	0	2	0	2	0	2	0
HL0994	N	2	0	2	0	2	0	2	0	2	0	2	0	2	0	2	0	2	0	2	0	2	0	2	0	2	0	2	0	2	0	2	0	2	0	2	0	2	0	2	0	2	0	2	0	2	0	2	0
HL0954	N	2	0	2	0	2	0	2	0	2	0	2	0	2	0	2	0	2	0	2	0	2	0	2	0	2	0	2	0	2	0	2	0	2	0	2	0	2	0	2	0	2	0	2	0	2	0	2	0
HL0966	N	2	0	2	0	2	0	2	0	2	0	2	0	2	0	2	0	2	0	2	0	2	0	2	0	2	0	2	0	2	0	2	0	2	0	2	0	2	0	2	0	2	0	2	0	2	0	2	0
HL0995	N	2	0	2	0	2	0	NA	NA	2	0	2	0	2	0	2	0	2	0	2	0	2	0	2	0	2	0	2	0	2	0	2	0	2	0	2	0	2	0	2	0	2	0	2	0	2	0	2	0
HL0961	N	2	0	NA	NA	2	0	2	0	2	0	2	0	2	0	2	0	2	0	2	0	2	0	2	0	2	0	2	0	2	0	2	0	2	0	2	0	2	0	2	0	2	0	2	0	2	0	2	0
HL0959	N	2	0	NA	NA	2	0	NA	NA	2	0	2	0	2	0	2	0	2	0	2	0	2	0	2	0	2	0	2	0	NA	NA	2	0	NA	NA	2	0	2	0	NA	NA	NA	NA	2	0	2	0	2	0
HL0951	N	2	0	2	0	2	0	2	0	2	0	2	0	2	0	2	0	2	0	2	0	2	0	2	0	2	0	2	0	2	0	2	0	2	0	2	0	2	0	2	0	2	0	2	0	2	0	2	0
HL0964	N	2	0	2	0	2	0	2	0	2	0	2	0	2	0	2	0	2	0	2	0	2	0	2	0	2	0	2	0	2	0	2	0	2	0	2	0	2	0	2	0	2	0	2	0	2	0	2	0
HL0976	N	2	0	2	0	2	0	2	0	2	0	2	0	NA	NA	2	0	2	0	2	0	2	0	2	0	2	0	2	0	2	0	2	0	2	0	2	0	NA	NA	2	0	NA	NA	2	0	2	0	2	0
HL0982	N	NA	NA	NA	NA	2	0	NA	NA	2	0	2	0	NA	NA	2	0	2	0	2	0	2	0	2	0	2	0	2	0	2	0	2	0	2	0	2	0	2	0	NA	NA	2	0	2	0	2	0	2	0
HL0978	N	2	0	2	0	2	0	NA	NA	2	0	2	0	2	0	2	0	2	0	NA	NA	2	0	2	0	2	0	2	0	2	0	2	0	2	0	2	0	2	0	2	0	2	0	2	0	2	0	2	0
HL0987	N	2	0	2	0	2	0	2	0	2	0	2	0	2	0	2	0	2	0	2	0	2	0	2	0	2	0	2	0	2	0	2	0	2	0	2	0	2	0	2	0	2	0	2	0	2	0	2	0
HL0991	N	2	0	2	0	2	0	NA	NA	2	0	2	0	2	0	2	0	2	0	2	0	2	0	2	0	2	0	2	0	2	0	2	0	2	0	2	0	2	0	2	0	2	0	2	0	2	0	2	0
HL1001	N	2	0	2	0	2	0	2	0	2	0	2	0	2	0	2	0	2	0	2	0	2	0	2	0	2	0	2	0	2	0	2	0	2	0	2	0	2	0	2	0	2	0	2	0	2	0	2	0
HL1414	N	2	0	NA	NA	2	0	NA	NA	2	0	NA	NA	2	0	2	0	2	0	2	0	2	0	2	0	2	0	2	0	2	0	2	0	2	0	2	0	2	0	NA	NA	2	0	2	0	2	0	2	0
HL1415	N	2	0	NA	NA	2	0	2	0	2	0	2	0	2	0	2	0	2	0	2	0	2	0	2	0	2	0	2	0	NA	NA	2	0	2	0	2	0	2	0	2	0	2	0	2	0	2	0	2	0
HL1416	N	2	0	2	0	NA	NA	2	0	2	0	NA	NA	2	0	2	0	2	0	2	0	2	0	2	0	2	0	NA	NA	NA	NA	2	0	2	0	2	0	2	0	NA	NA	2	0	NA	NA	NA	NA	NA	NA
HL1403	N	2	0	2	0	NA	NA	NA	NA	2	0	2	0	2	0	2	0	2	0	2	0	2	0	2	0	2	0	2	0	2	0	NA	NA	2	0	2	0	2	0	2	0	NA	NA	NA	NA	2	0	NA	NA
HL1386	N	2	0	NA	NA	NA	NA	NA	NA	2	0	2	0	2	0	2	0	2	0	2	0	2	0	2	0	2	0	NA	NA	2	0	NA	NA	2	0	2	0	NA	NA	2	0	NA	NA	2	0	2	0	2	0
HL1462	N	2	0	2	0	2	0	2	0	2	0	2	0	2	0	2	0	2	0	2	0	2	0	NA	NA	2	0	2	0	NA	NA	2	0	NA	NA	2	0	NA	NA	NA	NA	2	0	2	0	2	0	2	0
HL1407	N	2	0	2	0	2	0	2	0	2	0	2	0	2	0	2	0	2	0	2	0	2	0	2	0	2	0	2	0	2	0	2	0	2	0	2	0	2	0	2	0	2	0	2	0	2	0	2	0
HL1426	N	2	0	NA	NA	2	0	NA	NA	2	0	NA	NA	2	0	2	0	2	0	2	0	2	0	2	0	2	0	2	0	2	0	2	0	2	0	2	0	2	0	NA	NA	2	0	2	0	2	0	2	0
HL1383	N	2	0	2	0	2	0	NA	NA	2	0	NA	NA	2	0	2	0	2	0	NA	NA	2	0	2	0	NA	NA	2	0	NA	NA	2	0	2	0	2	0	2	0	NA	NA	2	0	NA	NA	2	0	2	0
HL1424	N	NA	NA	NA	NA	2	0	NA	NA	NA	NA	NA	NA	2	0	2	0	2	0	2	0	2	0	2	0	2	0	2	0	NA	NA	2	0	2	0	2	0	2	0	2	0	2	0	2	0	NA	NA	NA	NA
HL1463	N	2	0	NA	NA	2	0	2	0	2	0	NA	NA	2	0	2	0	2	0	2	0	2	0	2	0	2	0	2	0	2	0	2	0	NA	NA	2	0	2	0	NA	NA	2	0	2	0	2	0	2	0
HL1468	N	2	0	2	0	2	0	2	0	2	0	2	0	2	0	2	0	2	0	2	0	2	0	2	0	2	0	2	0	2	0	2	0	2	0	2	0	2	0	2	0	2	0	2	0	2	0	2	0
HL1435	N	2	0	2	0	2	0	NA	NA	2	0	2	0	2	0	2	0	2	0	2	0	2	0	2	0	2	0	NA	NA	2	0	2	0	2	0	2	0	2	0	2	0	2	0	2	0	2	0	NA	NA
HL1388	N	2	0	2	0	2	0	2	0	NA	NA	NA	NA	2	0	2	0	2	0	NA	NA	2	0	2	0	2	0	2	0	NA	NA	2	0	2	0	2	0	2	0	2	0	2	0	2	0	2	0	2	0
HL1405	N	2	0	NA	NA	2	0	2	0	NA	NA	NA	NA	2	0	2	0	2	0	2	0	2	0	2	0	2	0	2	0	2	0	2	0	NA	NA	2	0	2	0	NA	NA	2	0	2	0	2	0	2	0
HL1387	N	2	0	NA	NA	2	0	2	0	2	0	2	0	2	0	2	0	2	0	2	0	2	0	2	0	2	0	2	0	2	0	2	0	2	0	2	0	2	0	NA	NA	2	0	2	0	2	0	2	0
HL1381	N	2	0	2	0	2	0	NA	NA	2	0	2	0	2	0	2	0	2	0	2	0	2	0	2	0	2	0	2	0	2	0	2	0	NA	NA	2	0	NA	NA	2	0	2	0	2	0	2	0	NA	NA
HL1460	N	NA	NA	2	0	2	0	2	0	2	0	2	0	2	0	2	0	2	0	2	0	2	0	2	0	2	0	2	0	NA	NA	2	0	2	0	2	0	NA	NA	2	0	2	0	2	0	2	0	NA	NA
HL1469	N	2	0	2	0	2	0	2	0	2	0	2	0	2	0	2	0	2	0	2	0	2	0	2	0	2	0	2	0	2	0	2	0	2	0	2	0	NA	NA	2	0	2	0	2	0	2	0	2	0
HL1058	N	2	0	2	0	2	0	2	0	2	0	NA	NA	2	0	2	0	2	0	2	0	2	0	2	0	2	0	2	0	2	0	2	0	2	0	2	0	2	0	NA	NA	2	0	2	0	2	0	NA	NA
HL1035	N	2	0	NA	NA	2	0	2	0	2	0	2	0	2	0	2	0	2	0	2	0	2	0	2	0	2	0	2	0	2	0	2	0	2	0	2	0	2	0	2	0	2	0	2	0	2	0	2	0
HL1038	N	2	0	2	0	2	0	2	0	2	0	2	0	2	0	2	0	2	0	2	0	2	0	2	0	2	0	2	0	2	0	2	0	2	0	2	0	2	0	2	0	2	0	2	0	2	0	2	0
HL1060	N	2	0	2	0	2	0	2	0	2	0	2	0	2	0	2	0	2	0	2	0	2	0	2	0	2	0	2	0	2	0	2	0	2	0	2	0	2	0	NA	NA	2	0	2	0	2	0	2	0
HL1057	N	2	0	2	0	2	0	2	0	2	0	NA	NA	2	0	2	0	2	0	2	0	2	0	2	0	2	0	2	0	NA	NA	2	0	2	0	2	0	2	0	2	0	2	0	2	0	2	0	NA	NA
HL1041	N	2	0	2	0	NA	NA	2	0	2	0	2	0	NA	NA	NA	NA	2	0	2	0	2	0	2	0	2	0	2	0	NA	NA	2	0	NA	NA	2	0	NA	NA	2	0	NA	NA	2	0	2	0	2	0
HL1049	N	2	0	2	0	2	0	2	0	2	0	2	0	2	0	2	0	2	0	2	0	2	0	NA	NA	2	0	2	0	2	0	2	0	2	0	2	0	2	0	2	0	2	0	2	0	2	0	2	0
HL1061	N	2	0	NA	NA	2	0	2	0	2	0	2	0	NA	NA	2	0	2	0	2	0	2	0	2	0	NA	NA	NA	NA	NA	NA	2	0	2	0	2	0	2	0	2	0	NA	NA	2	0	2	0	2	0
HL1034	N	2	0	NA	NA	2	0	2	0	2	0	2	0	2	0	2	0	2	0	2	0	2	0	2	0	2	0	2	0	NA	NA	2	0	2	0	2	0	2	0	2	0	NA	NA	2	0	2	0	2	0
HL1039	N	2	0	NA	NA	NA	NA	2	0	2	0	2	0	2	0	2	0	2	0	2	0	2	0	2	0	2	0	NA	NA	NA	NA	2	0	2	0	2	0	2	0	NA	NA	NA	NA	2	0	2	0	NA	NA
HL1040	N	2	0	2	0	2	0	2	0	2	0	2	0	2	0	2	0	2	0	2	0	2	0	2	0	2	0	2	0	2	0	2	0	2	0	2	0	2	0	2	0	2	0	2	0	2	0	2	0
HL1050	N	2	0	2	0	2	0	2	0	2	0	2	0	2	0	2	0	2	0	2	0	2	0	2	0	2	0	2	0	2	0	2	0	2	0	2	0	2	0	2	0	2	0	2	0	2	0	2	0
HL1043	N	2	0	2	0	2	0	2	0	2	0	2	0	2	0	2	0	2	0	2	0	2	0	NA	NA	2	0	2	0	2	0	2	0	2	0	2	0	2	0	2	0	2	0	2	0	2	0	2	0
HL1055	N	2	0	2	0	2	0	2	0	2	0	2	0	2	0	2	0	2	0	2	0	2	0	2	0	2	0	2	0	2	0	2	0	2	0	2	0	2	0	NA	NA	2	0	2	0	2	0	2	0
HL1114	N	2	0	2	0	2	0	2	0	2	0	2	0	2	0	2	0	2	0	2	0	2	0	2	0	2	0	2	0	2	0	2	0	2	0	2	0	2	0	2	0	2	0	2	0	2	0	2	0
HL1117	N	2	0	2	0	2	0	2	0	2	0	2	0	2	0	2	0	2	0	2	0	2	0	2	0	2	0	2	0	NA	NA	2	0	2	0	2	0	2	0	NA	NA	2	0	2	0	2	0	2	0
HL1073	N	2	0	2	0	2	0	2	0	2	0	2	0	2	0	2	0	2	0	2	0	2	0	2	0	2	0	2	0	2	0	2	0	2	0	2	0	2	0	2	0	2	0	2	0	2	0	2	0
HL1074	N	2	0	2	0	2	0	2	0	2	0	NA	NA	2	0	2	0	2	0	2	0	2	0	2	0	2	0	2	0	2	0	2	0	2	0	2	0	2	0	2	0	2	0	2	0	2	0	2	0
HL1108	N	NA	NA	NA	NA	2	0	NA	NA	2	0	NA	NA	2	0	2	0	2	0	2	0	2	0	NA	NA	2	0	2	0	2	0	2	0	2	0	2	0	2	0	2	0	2	0	2	0	2	0	2	0
HL1091	N	2	0	2	0	2	0	2	0	2	0	2	0	2	0	2	0	2	0	2	0	2	0	2	0	2	0	2	0	2	0	2	0	2	0	2	0	2	0	2	0	2	0	2	0	2	0	2	0
HL1103	N	2	0	NA	NA	2	0	2	0	2	0	2	0	2	0	2	0	2	0	2	0	2	0	2	0	2	0	2	0	2	0	2	0	2	0	2	0	2	0	2	0	2	0	2	0	2	0	NA	NA
HL1093	N	2	0	2	0	2	0	NA	NA	2	0	2	0	2	0	2	0	2	0	2	0	2	0	2	0	NA	NA	2	0	2	0	2	0	2	0	2	0	2	0	2	0	2	0	2	0	2	0	2	0
HL1104	N	2	0	2	0	NA	NA	2	0	2	0	2	0	2	0	2	0	2	0	2	0	NA	NA	2	0	2	0	2	0	NA	NA	NA	NA	NA	NA	2	0	2	0	2	0	NA	NA	2	0	2	0	2	0
HL1121	N	2	0	2	0	2	0	2	0	2	0	2	0	2	0	2	0	2	0	2	0	2	0	2	0	2	0	2	0	2	0	2	0	2	0	2	0	2	0	2	0	2	0	2	0	2	0	2	0
HL1115	N	2	0	2	0	2	0	2	0	2	0	2	0	2	0	2	0	2	0	2	0	2	0	2	0	2	0	2	0	2	0	2	0	2	0	2	0	NA	NA	2	0	2	0	2	0	2	0	2	0
HL1105	N	2	0	2	0	2	0	2	0	NA	NA	2	0	2	0	2	0	2	0	2	0	2	0	2	0	2	0	2	0	2	0	2	0	NA	NA	2	0	2	0	2	0	NA	NA	2	0	2	0	2	0
HL1092	N	2	0	2	0	2	0	NA	NA	2	0	2	0	2	0	2	0	2	0	2	0	2	0	2	0	2	0	NA	NA	2	0	2	0	2	0	2	0	2	0	2	0	2	0	2	0	2	0	2	0
HL1090	N	2	0	2	0	2	0	2	0	2	0	2	0	2	0	2	0	2	0	2	0	2	0	2	0	2	0	2	0	2	0	2	0	2	0	2	0	2	0	2	0	2	0	2	0	2	0	2	0
HL1292	N	2	0	2	0	2	0	2	0	2	0	2	0	2	0	2	0	2	0	2	0	2	0	2	0	2	0	NA	NA	2	0	2	0	2	0	2	0	2	0	NA	NA	2	0	2	0	2	0	2	0
HL1325	N	2	0	2	0	2	0	2	0	2	0	2	0	2	0	2	0	2	0	2	0	2	0	NA	NA	2	0	NA	NA	2	0	NA	NA	2	0	2	0	2	0	2	0	2	0	2	0	2	0	2	0
HL1301	N	2	0	2	0	2	0	2	0	2	0	2	0	2	0	2	0	2	0	2	0	2	0	2	0	2	0	NA	NA	2	0	2	0	2	0	2	0	2	0	2	0	2	0	2	0	2	0	2	0
HL1306	N	2	0	2	0	2	0	2	0	2	0	2	0	2	0	2	0	2	0	2	0	2	0	2	0	2	0	2	0	2	0	2	0	NA	NA	2	0	2	0	2	0	2	0	2	0	2	0	2	0
HL1317	N	2	0	2	0	2	0	2	0	2	0	NA	NA	2	0	2	0	2	0	2	0	2	0	2	0	2	0	2	0	2	0	2	0	2	0	2	0	2	0	2	0	2	0	2	0	2	0	NA	NA
HL1283	N	2	0	2	0	2	0	2	0	2	0	2	0	2	0	2	0	2	0	2	0	2	0	2	0	2	0	2	0	2	0	2	0	2	0	2	0	2	0	2	0	2	0	2	0	2	0	2	0
HL1341	N	2	0	2	0	2	0	2	0	2	0	2	0	2	0	2	0	2	0	2	0	2	0	2	0	2	0	2	0	2	0	2	0	2	0	2	0	2	0	2	0	2	0	2	0	2	0	2	0
HL1342	N	2	0	2	0	2	0	2	0	2	0	2	0	2	0	2	0	2	0	2	0	2	0	2	0	2	0	2	0	2	0	2	0	2	0	2	0	2	0	2	0	NA	NA	2	0	2	0	2	0
HL1345	N	2	0	2	0	2	0	2	0	2	0	NA	NA	2	0	2	0	2	0	2	0	2	0	2	0	2	0	2	0	2	0	2	0	2	0	2	0	2	0	2	0	2	0	NA	NA	2	0	2	0
HL1347	N	2	0	2	0	2	0	2	0	2	0	2	0	2	0	2	0	2	0	NA	NA	2	0	2	0	NA	NA	2	0	NA	NA	2	0	2	0	2	0	2	0	2	0	2	0	2	0	2	0	2	0
HL1360	N	2	0	2	0	2	0	2	0	2	0	2	0	2	0	NA	NA	2	0	2	0	2	0	2	0	2	0	2	0	NA	NA	2	0	NA	NA	2	0	2	0	2	0	2	0	2	0	2	0	2	0
HL1357	N	2	0	NA	NA	2	0	2	0	2	0	2	0	2	0	2	0	2	0	2	0	2	0	2	0	2	0	2	0	2	0	2	0	2	0	2	0	2	0	2	0	2	0	2	0	2	0	2	0
HL1363	N	2	0	2	0	2	0	2	0	2	0	2	0	2	0	2	0	2	0	2	0	2	0	2	0	NA	NA	2	0	NA	NA	2	0	NA	NA	2	0	2	0	2	0	NA	NA	2	0	NA	NA	NA	NA
HL1343	N	2	0	2	0	2	0	2	0	2	0	2	0	2	0	2	0	2	0	2	0	2	0	2	0	2	0	2	0	2	0	2	0	2	0	2	0	NA	NA	2	0	2	0	2	0	2	0	2	0
HL1349	N	2	0	2	0	NA	NA	2	0	NA	NA	2	0	NA	NA	2	0	2	0	2	0	2	0	2	0	2	0	2	0	2	0	NA	NA	2	0	2	0	NA	NA	2	0	2	0	2	0	NA	NA	2	0
HL1339	N	2	0	2	0	2	0	2	0	2	0	2	0	2	0	NA	NA	2	0	2	0	2	0	2	0	2	0	2	0	2	0	2	0	2	0	2	0	2	0	2	0	2	0	2	0	2	0	2	0
HL1344	N	2	0	2	0	2	0	2	0	2	0	2	0	2	0	2	0	2	0	2	0	2	0	2	0	2	0	2	0	2	0	2	0	2	0	2	0	NA	NA	2	0	2	0	NA	NA	2	0	2	0
HL1162	N	2	0	2	0	2	0	2	0	2	0	2	0	2	0	2	0	2	0	2	0	2	0	2	0	2	0	2	0	2	0	2	0	2	0	2	0	2	0	2	0	2	0	2	0	2	0	2	0
HL1134	N	2	0	2	0	2	0	2	0	NA	NA	2	0	NA	NA	NA	NA	2	0	2	0	2	0	2	0	2	0	2	0	NA	NA	2	0	NA	NA	2	0	2	0	2	0	2	0	NA	NA	NA	NA	2	0
HL1136	N	2	0	2	0	2	0	2	0	2	0	2	0	2	0	2	0	2	0	2	0	2	0	2	0	2	0	2	0	2	0	2	0	NA	NA	2	0	2	0	2	0	2	0	2	0	NA	NA	2	0
HL0374	N	2	0	2	0	2	0	2	0	2	0	2	0	2	0	2	0	2	0	2	0	2	0	2	0	2	0	2	0	2	0	2	0	2	0	2	0	2	0	2	0	2	0	2	0	2	0	2	0
HL0380	N	2	0	NA	NA	NA	NA	NA	NA	2	0	2	0	2	0	2	0	2	0	2	0	2	0	2	0	2	0	2	0	2	0	2	0	NA	NA	2	0	2	0	2	0	2	0	2	0	2	0	2	0
HL0331	N	2	0	NA	NA	NA	NA	2	0	2	0	2	0	2	0	2	0	2	0	2	0	2	0	2	0	2	0	2	0	2	0	2	0	2	0	2	0	NA	NA	2	0	2	0	2	0	2	0	2	0
HL0354	N	2	0	2	0	2	0	2	0	2	0	2	0	2	0	2	0	2	0	2	0	2	0	2	0	2	0	2	0	2	0	2	0	2	0	2	0	2	0	2	0	2	0	2	0	2	0	2	0
HL0360	N	2	0	NA	NA	2	0	2	0	2	0	2	0	2	0	2	0	2	0	2	0	2	0	2	0	2	0	2	0	2	0	2	0	2	0	2	0	2	0	2	0	2	0	2	0	2	0	2	0
HL0369	N	2	0	2	0	2	0	NA	NA	2	0	2	0	2	0	2	0	2	0	2	0	2	0	2	0	2	0	2	0	2	0	2	0	2	0	2	0	2	0	2	0	2	0	2	0	2	0	2	0
HL0376	N	2	0	NA	NA	2	0	2	0	2	0	2	0	2	0	2	0	2	0	2	0	2	0	2	0	NA	NA	NA	NA	2	0	2	0	2	0	2	0	2	0	2	0	NA	NA	2	0	2	0	2	0
45M	N	2	0	2	0	2	0	2	0	2	0	2	0	2	0	2	0	2	0	2	0	2	0	2	0	2	0	2	0	2	0	2	0	2	0	2	0	2	0	2	0	NA	NA	2	0	2	0	2	0
21K	N	2	0	2	0	2	0	2	0	2	0	2	0	2	0	2	0	2	0	2	0	2	0	2	0	2	0	2	0	2	0	2	0	2	0	2	0	2	0	2	0	2	0	2	0	2	0	2	0
HL2002	H	1	1	1	1	1	1	1	1	1	1	1	1	1	1	1	1	1	1	1	1	1	1	1	1	1	1	1	1	1	1	1	1	1	1	1	1	1	1	1	1	1	1	1	1	1	1	1	1
HL2019	H	1	1	1	1	1	1	1	1	1	1	NA	NA	1	1	1	1	1	1	1	1	1	1	1	1	1	1	1	1	NA	NA	1	1	1	1	1	1	1	1	NA	NA	NA	NA	NA	NA	NA	NA	NA	NA
HL2025	H	NA	NA	1	1	1	1	1	1	NA	NA	1	1	1	1	1	1	1	1	1	1	1	1	1	1	1	1	1	1	NA	NA	1	1	1	1	1	1	1	1	1	1	NA	NA	1	1	1	1	1	1
HL1794	H	1	1	1	1	1	1	1	1	1	1	1	1	1	1	1	1	1	1	1	1	1	1	1	1	1	1	1	1	1	1	1	1	1	1	1	1	1	1	1	1	1	1	1	1	1	1	1	1
HL0785	H	1	1	1	1	1	1	1	1	1	1	1	1	1	1	1	1	1	1	1	1	1	1	1	1	1	1	1	1	1	1	1	1	1	1	1	1	1	1	1	1	1	1	1	1	1	1	1	1
HL0935	H	1	1	NA	NA	1	1	1	1	1	1	1	1	1	1	1	1	1	1	1	1	1	1	1	1	1	1	NA	NA	1	1	1	1	1	1	1	1	1	1	1	1	1	1	1	1	1	1	1	1
HL0870	H	1	1	NA	NA	1	1	1	1	1	1	1	1	1	1	1	1	1	1	1	1	1	1	1	1	1	1	1	1	1	1	1	1	1	1	1	1	1	1	1	1	1	1	1	1	1	1	1	1
HL0979	H	1	1	1	1	1	1	NA	NA	1	1	1	1	1	1	1	1	1	1	NA	NA	1	1	1	1	NA	NA	1	1	1	1	NA	NA	1	1	NA	NA	1	1	1	1	1	1	1	1	NA	NA	1	1
HL0970	H	1	1	NA	NA	1	1	1	1	1	1	1	1	1	1	1	1	1	1	1	1	1	1	1	1	1	1	1	1	1	1	1	1	1	1	1	1	1	1	1	1	1	1	1	1	1	1	1	1
HL0971	H	1	1	1	1	1	1	1	1	1	1	1	1	1	1	1	1	1	1	1	1	1	1	1	1	1	1	1	1	1	1	1	1	1	1	1	1	1	1	1	1	1	1	1	1	1	1	1	1
HL1465	H	NA	NA	NA	NA	1	1	NA	NA	1	1	NA	NA	1	1	1	1	1	1	NA	NA	1	1	1	1	NA	NA	NA	NA	1	1	1	1	1	1	1	1	1	1	NA	NA	1	1	NA	NA	NA	NA	NA	NA
HL1385	H	1	1	NA	NA	1	1	1	1	1	1	1	1	1	1	1	1	1	1	1	1	1	1	1	1	1	1	1	1	1	1	1	1	1	1	1	1	1	1	1	1	NA	NA	1	1	1	1	1	1
HL1053	H	1	1	1	1	NA	NA	1	1	1	1	1	1	1	1	1	1	1	1	1	1	1	1	1	1	1	1	NA	NA	1	1	1	1	1	1	1	1	1	1	1	1	1	1	1	1	1	1	1	1
HL1075	H	1	1	1	1	1	1	1	1	1	1	1	1	1	1	1	1	1	1	1	1	1	1	1	1	1	1	1	1	1	1	1	1	1	1	1	1	1	1	NA	NA	1	1	1	1	1	1	NA	NA
HL1087	H	NA	NA	1	1	1	1	1	1	1	1	1	1	1	1	1	1	1	1	1	1	1	1	1	1	1	1	1	1	1	1	1	1	1	1	1	1	1	1	1	1	1	1	1	1	1	1	1	1
HL1110	H	NA	NA	1	1	1	1	1	1	NA	NA	1	1	NA	NA	1	1	1	1	NA	NA	1	1	1	1	1	1	NA	NA	NA	NA	1	1	1	1	1	1	NA	NA	NA	NA	1	1	1	1	1	1	1	1
HL1083	H	1	1	1	1	NA	NA	1	1	NA	NA	1	1	1	1	1	1	1	1	1	1	1	1	1	1	1	1	1	1	1	1	1	1	1	1	1	1	1	1	1	1	1	1	1	1	1	1	1	1
HL1273	H	1	1	NA	NA	1	1	NA	NA	1	1	1	1	1	1	1	1	1	1	1	1	1	1	1	1	NA	NA	1	1	1	1	1	1	1	1	NA	NA	1	1	1	1	1	1	1	1	1	1	1	1
HL1298	H	1	1	NA	NA	1	1	1	1	1	1	1	1	1	1	1	1	1	1	1	1	1	1	1	1	1	1	1	1	1	1	1	1	1	1	1	1	1	1	1	1	1	1	1	1	1	1	1	1
HL1337	H	NA	NA	1	1	1	1	1	1	1	1	1	1	1	1	1	1	1	1	1	1	NA	NA	1	1	1	1	1	1	1	1	1	1	1	1	1	1	1	1	1	1	NA	NA	NA	NA	NA	NA	1	1
HL1359	H	1	1	1	1	1	1	NA	NA	NA	NA	1	1	1	1	1	1	1	1	NA	NA	1	1	1	1	NA	NA	1	1	1	1	1	1	1	1	NA	NA	1	1	1	1	1	1	NA	NA	NA	NA	1	1
HL1340	H	1	1	1	1	1	1	1	1	1	1	1	1	1	1	1	1	1	1	1	1	1	1	1	1	1	1	1	1	1	1	1	1	1	1	1	1	1	1	1	1	1	1	1	1	1	1	NA	NA
HL1358	H	1	1	1	1	1	1	1	1	1	1	1	1	1	1	1	1	NA	NA	1	1	1	1	1	1	1	1	1	1	1	1	1	1	1	1	1	1	1	1	1	1	1	1	1	1	1	1	1	1
HL1176	H	NA	NA	1	1	1	1	1	1	1	1	1	1	1	1	1	1	1	1	1	1	1	1	1	1	1	1	1	1	1	1	1	1	1	1	1	1	1	1	1	1	1	1	1	1	1	1	1	1
HL1150	H	1	1	1	1	1	1	1	1	1	1	1	1	1	1	1	1	1	1	1	1	1	1	1	1	1	1	1	1	NA	NA	1	1	1	1	1	1	1	1	1	1	1	1	NA	NA	NA	NA	1	1
HL1124	H	1	1	1	1	1	1	1	1	1	1	NA	NA	NA	NA	1	1	1	1	1	1	1	1	1	1	1	1	1	1	NA	NA	NA	NA	NA	NA	1	1	1	1	1	1	1	1	NA	NA	1	1	1	1
HL1138	H	1	1	1	1	1	1	1	1	1	1	1	1	1	1	NA	NA	1	1	1	1	1	1	1	1	1	1	1	1	1	1	1	1	1	1	1	1	NA	NA	1	1	1	1	1	1	1	1	1	1
HL1133	H	NA	NA	1	1	1	1	1	1	NA	NA	1	1	1	1	1	1	1	1	NA	NA	1	1	1	1	1	1	NA	NA	NA	NA	1	1	1	1	1	1	1	1	1	1	1	1	1	1	1	1	1	1
HL1148	H	NA	NA	1	1	1	1	1	1	1	1	1	1	1	1	1	1	1	1	1	1	NA	NA	1	1	1	1	1	1	1	1	1	1	1	1	1	1	1	1	1	1	1	1	NA	NA	1	1	1	1
HL0339	H	1	1	1	1	1	1	1	1	1	1	1	1	1	1	1	1	1	1	1	1	1	1	1	1	1	1	1	1	1	1	1	1	1	1	1	1	1	1	1	1	1	1	1	1	1	1	1	1
HL0342	H	1	1	NA	NA	1	1	NA	NA	1	1	1	1	1	1	1	1	1	1	NA	NA	1	1	1	1	NA	NA	1	1	1	1	NA	NA	1	1	NA	NA	1	1	1	1	1	1	1	1	1	1	1	1
HL0367	H	1	1	NA	NA	1	1	1	1	1	1	1	1	1	1	1	1	1	1	1	1	1	1	1	1	1	1	1	1	1	1	1	1	1	1	1	1	NA	NA	1	1	1	1	1	1	1	1	1	1
HL0363	H	1	1	1	1	1	1	1	1	1	1	1	1	1	1	1	1	1	1	1	1	1	1	1	1	1	1	1	1	1	1	1	1	1	1	1	1	1	1	1	1	1	1	1	1	1	1	1	1
HL0372	H	1	1	NA	NA	1	1	1	1	1	1	1	1	1	1	1	1	1	1	1	1	1	1	1	1	1	1	1	1	1	1	1	1	1	1	1	1	1	1	1	1	1	1	1	1	1	1	1	1
HL0391	H	1	1	1	1	1	1	NA	NA	1	1	1	1	1	1	1	1	1	1	NA	NA	1	1	1	1	1	1	1	1	NA	NA	1	1	NA	NA	1	1	1	1	1	1	NA	NA	NA	NA	1	1	1	1
HL0338	H	1	1	NA	NA	1	1	NA	NA	1	1	1	1	1	1	1	1	1	1	1	1	1	1	1	1	1	1	1	1	1	1	1	1	NA	NA	1	1	1	1	1	1	1	1	1	1	1	1	1	1
HL0328	H	NA	NA	1	1	1	1	1	1	1	1	2	0	1	1	1	1	1	1	1	1	1	1	1	1	1	1	1	1	1	1	1	1	1	1	1	1	1	1	NA	NA	1	1	1	1	1	1	1	1
HL0348	H	1	1	1	1	1	1	1	1	1	1	1	1	1	1	1	1	1	1	1	1	1	1	1	1	1	1	1	1	1	1	1	1	1	1	1	1	1	1	1	1	1	1	1	1	1	1	NA	NA
48L	H	1	1	1	1	1	1	1	1	1	1	1	1	1	1	1	1	1	1	1	1	1	1	1	1	1	1	1	1	1	1	1	1	1	1	1	1	1	1	1	1	1	1	1	1	1	1	1	1
53L	H	1	1	1	1	1	1	1	1	1	1	1	1	1	1	1	1	1	1	1	1	1	1	1	1	1	1	1	1	1	1	NA	NA	1	1	1	1	1	1	1	1	1	1	1	1	1	1	NA	NA
54L	H	NA	NA	1	1	1	1	1	1	1	1	1	1	1	1	1	1	1	1	1	1	1	1	1	1	1	1	1	1	1	1	NA	NA	1	1	1	1	1	1	1	1	1	1	1	1	1	1	1	1
56L	H	1	1	1	1	1	1	1	1	1	1	1	1	1	1	1	1	1	1	1	1	1	1	1	1	1	1	1	1	1	1	NA	NA	1	1	1	1	1	1	1	1	NA	NA	1	1	1	1	1	1
24K	H	1	1	1	1	1	1	1	1	1	1	1	1	1	1	1	1	1	1	1	1	1	1	1	1	1	1	1	1	1	1	1	1	1	1	1	1	1	1	1	1	1	1	1	1	1	1	1	1
74M	H	1	1	1	1	1	1	1	1	NA	NA	1	1	1	1	1	1	1	1	1	1	1	1	1	1	1	1	1	1	1	1	NA	NA	1	1	1	1	1	1	1	1	NA	NA	1	1	1	1	1	1
MB_08	H	1	1	1	1	1	1	1	1	1	1	1	1	1	1	1	1	1	1	1	1	1	1	NA	NA	1	1	1	1	NA	NA	1	1	1	1	1	1	1	1	1	1	1	1	NA	NA	1	1	NA	NA
MB_03	H	1	1	1	1	1	1	NA	NA	1	1	1	1	1	1	NA	NA	1	1	1	1	1	1	1	1	1	1	1	1	NA	NA	1	1	1	1	1	1	1	1	1	1	1	1	1	1	1	1	1	1
MB_04	H	1	1	NA	NA	1	1	1	1	1	1	1	1	1	1	1	1	1	1	1	1	1	1	1	1	1	1	1	1	1	1	1	1	1	1	1	1	1	1	1	1	1	1	1	1	1	1	1	1
MB_19	H	1	1	1	1	NA	NA	1	1	1	1	1	1	1	1	1	1	1	1	1	1	1	1	1	1	1	1	1	1	NA	NA	1	1	1	1	1	1	1	1	1	1	1	1	1	1	1	1	1	1
MB_24	H	1	1	1	1	1	1	1	1	1	1	1	1	1	1	1	1	1	1	1	1	1	1	1	1	1	1	1	1	1	1	1	1	1	1	1	1	1	1	1	1	1	1	1	1	1	1	1	1
69L	H	1	1	NA	NA	1	1	1	1	1	1	1	1	1	1	1	1	1	1	1	1	1	1	1	1	1	1	1	1	1	1	NA	NA	1	1	1	1	1	1	1	1	NA	NA	1	1	1	1	1	1
HL1520	H	1	1	1	1	1	1	1	1	1	1	1	1	1	1	1	1	1	1	1	1	NA	NA	1	1	1	1	1	1	1	1	1	1	1	1	1	1	1	1	1	1	1	1	1	1	1	1	1	1
HL1443	H	NA	NA	1	1	1	1	1	1	1	1	1	1	1	1	1	1	1	1	1	1	1	1	1	1	1	1	1	1	1	1	1	1	1	1	1	1	1	1	1	1	1	1	1	1	1	1	1	1
HL1430	H	1	1	NA	NA	1	1	NA	NA	1	1	1	1	1	1	1	1	1	1	1	1	1	1	1	1	NA	NA	1	1	NA	NA	1	1	1	1	1	1	1	1	1	1	1	1	1	1	1	1	1	1
HL1700	H	1	1	1	1	1	1	1	1	1	1	1	1	1	1	NA	NA	1	1	1	1	1	1	1	1	1	1	NA	NA	1	1	1	1	1	1	NA	NA	1	1	1	1	1	1	1	1	1	1	1	1
HL1065	S	0	2	0	2	0	2	0	2	0	2	NA	NA	0	2	NA	NA	0	2	0	2	0	2	0	2	0	2	0	2	0	2	0	2	0	2	0	2	0	2	0	2	0	2	0	2	0	2	0	2
HL1113	S	0	2	NA	NA	0	2	0	2	NA	NA	0	2	0	2	0	2	0	2	0	2	0	2	0	2	0	2	0	2	NA	NA	0	2	0	2	0	2	0	2	0	2	0	2	0	2	0	2	0	2
HL1308	S	0	2	0	2	0	2	0	2	0	2	0	2	0	2	NA	NA	0	2	0	2	0	2	0	2	NA	NA	0	2	0	2	0	2	0	2	0	2	0	2	0	2	0	2	NA	NA	NA	NA	0	2
HL1338	S	0	2	0	2	0	2	0	2	0	2	0	2	0	2	0	2	0	2	0	2	0	2	0	2	0	2	0	2	0	2	0	2	0	2	0	2	0	2	0	2	0	2	0	2	0	2	0	2
HL0333	S	0	2	0	2	0	2	0	2	0	2	0	2	0	2	0	2	0	2	0	2	0	2	0	2	0	2	0	2	0	2	0	2	0	2	0	2	0	2	0	2	0	2	0	2	0	2	0	2
HL0344	S	0	2	NA	NA	0	2	0	2	0	2	NA	NA	0	2	0	2	0	2	0	2	0	2	0	2	0	2	0	2	0	2	0	2	0	2	0	2	0	2	0	2	0	2	0	2	0	2	0	2
HL0394	S	0	2	0	2	0	2	NA	NA	0	2	0	2	0	2	0	2	0	2	0	2	0	2	0	2	NA	NA	0	2	0	2	0	2	0	2	NA	NA	0	2	0	2	0	2	0	2	0	2	0	2
47L	S	0	2	0	2	0	2	0	2	0	2	0	2	0	2	0	2	0	2	0	2	0	2	0	2	0	2	0	2	0	2	0	2	0	2	0	2	0	2	NA	NA	0	2	0	2	0	2	0	2
49L	S	0	2	0	2	0	2	0	2	0	2	0	2	0	2	0	2	0	2	0	2	0	2	0	2	0	2	0	2	0	2	0	2	0	2	0	2	0	2	0	2	0	2	0	2	0	2	0	2
46L	S	0	2	0	2	0	2	0	2	0	2	0	2	0	2	0	2	0	2	0	2	0	2	0	2	0	2	0	2	0	2	0	2	0	2	0	2	0	2	0	2	0	2	0	2	0	2	0	2
20K	S	0	2	0	2	0	2	0	2	0	2	0	2	0	2	0	2	0	2	0	2	0	2	0	2	0	2	0	2	0	2	0	2	0	2	0	2	0	2	0	2	0	2	0	2	0	2	0	2
46M	S	0	2	0	2	0	2	0	2	0	2	0	2	0	2	0	2	0	2	0	2	0	2	0	2	0	2	0	2	0	2	NA	NA	0	2	0	2	0	2	0	2	0	2	0	2	0	2	0	2
HL0196	S	0	2	0	2	0	2	0	2	0	2	0	2	0	2	0	2	0	2	0	2	0	2	0	2	0	2	0	2	0	2	0	2	0	2	NA	NA	0	2	0	2	0	2	0	2	0	2	NA	NA
HL0212	S	0	2	0	2	NA	NA	0	2	0	2	0	2	0	2	0	2	0	2	NA	NA	0	2	0	2	0	2	0	2	0	2	0	2	0	2	0	2	0	2	0	2	NA	NA	NA	NA	NA	NA	0	2
HL0205	S	0	2	0	2	0	2	0	2	NA	NA	NA	NA	NA	NA	0	2	0	2	0	2	0	2	0	2	0	2	NA	NA	NA	NA	0	2	NA	NA	0	2	0	2	0	2	NA	NA	0	2	NA	NA	NA	NA
HL0218	S	0	2	0	2	0	2	0	2	0	2	0	2	NA	NA	0	2	0	2	NA	NA	0	2	0	2	0	2	0	2	0	2	0	2	0	2	0	2	0	2	NA	NA	NA	NA	0	2	NA	NA	0	2
HL0043	S	0	2	0	2	0	2	NA	NA	0	2	0	2	0	2	0	2	0	2	0	2	0	2	0	2	0	2	0	2	0	2	0	2	0	2	NA	NA	0	2	0	2	0	2	0	2	NA	NA	0	2
HL0053	S	0	2	0	2	0	2	0	2	0	2	0	2	0	2	0	2	0	2	NA	NA	0	2	NA	NA	0	2	0	2	NA	NA	0	2	NA	NA	NA	NA	0	2	0	2	NA	NA	0	2	0	2	NA	NA
23K	S	0	2	0	2	0	2	0	2	0	2	0	2	0	2	0	2	0	2	0	2	0	2	0	2	0	2	0	2	0	2	0	2	0	2	0	2	0	2	0	2	0	2	0	2	0	2	0	2
75M	S	0	2	0	2	0	2	0	2	0	2	0	2	0	2	0	2	0	2	0	2	0	2	0	2	0	2	NA	NA	0	2	0	2	0	2	0	2	0	2	0	2	0	2	0	2	0	2	0	2
MB_09	S	0	2	NA	NA	0	2	0	2	0	2	NA	NA	NA	NA	0	2	0	2	0	2	NA	NA	0	2	NA	NA	0	2	NA	NA	0	2	0	2	0	2	0	2	0	2	0	2	0	2	0	2	0	2
MB_10	S	0	2	0	2	0	2	0	2	0	2	0	2	0	2	0	2	0	2	0	2	0	2	0	2	0	2	NA	NA	0	2	0	2	0	2	0	2	0	2	0	2	0	2	0	2	0	2	0	2
MB_01	S	0	2	0	2	0	2	0	2	0	2	0	2	0	2	0	2	0	2	0	2	0	2	0	2	0	2	0	2	0	2	0	2	0	2	0	2	0	2	0	2	0	2	0	2	0	2	0	2
MB_02	S	0	2	0	2	0	2	0	2	0	2	0	2	0	2	0	2	0	2	0	2	0	2	0	2	0	2	0	2	0	2	0	2	0	2	0	2	0	2	0	2	0	2	0	2	0	2	0	2
MB_05	S	0	2	0	2	0	2	0	2	0	2	0	2	0	2	0	2	0	2	0	2	0	2	0	2	0	2	0	2	0	2	0	2	0	2	0	2	0	2	0	2	0	2	0	2	0	2	0	2
MB_06	S	0	2	0	2	0	2	0	2	0	2	NA	NA	0	2	0	2	0	2	0	2	0	2	0	2	NA	NA	0	2	0	2	0	2	0	2	0	2	0	2	0	2	0	2	0	2	NA	NA	0	2
MB_07	S	0	2	0	2	0	2	NA	NA	0	2	NA	NA	0	2	0	2	0	2	0	2	0	2	NA	NA	0	2	0	2	0	2	NA	NA	NA	NA	0	2	0	2	0	2	NA	NA	NA	NA	0	2	NA	NA
MB_15	S	0	2	0	2	NA	NA	0	2	0	2	NA	NA	0	2	NA	NA	0	2	0	2	0	2	0	2	0	2	0	2	0	2	0	2	NA	NA	0	2	0	2	0	2	0	2	NA	NA	NA	NA	0	2
MB_16	S	0	2	0	2	0	2	0	2	0	2	0	2	0	2	0	2	0	2	NA	NA	NA	NA	0	2	0	2	0	2	0	2	NA	NA	NA	NA	0	2	0	2	0	2	0	2	0	2	0	2	0	2
MB_23	S	0	2	0	2	0	2	0	2	0	2	0	2	0	2	0	2	0	2	0	2	0	2	0	2	0	2	0	2	0	2	0	2	0	2	0	2	0	2	0	2	0	2	0	2	0	2	0	2
MB_25	S	0	2	0	2	0	2	0	2	0	2	0	2	0	2	0	2	0	2	0	2	0	2	0	2	0	2	0	2	0	2	0	2	0	2	0	2	0	2	0	2	0	2	0	2	0	2	0	2
57L	S	0	2	NA	NA	NA	NA	NA	NA	0	2	0	2	NA	NA	0	2	0	2	0	2	0	2	0	2	0	2	0	2	NA	NA	NA	NA	0	2	0	2	NA	NA	0	2	NA	NA	0	2	0	2	0	2
66L	S	0	2	0	2	0	2	0	2	0	2	0	2	0	2	0	2	0	2	0	2	0	2	0	2	0	2	0	2	0	2	NA	NA	0	2	0	2	0	2	0	2	NA	NA	0	2	0	2	0	2
25K	S	0	2	0	2	0	2	0	2	0	2	0	2	0	2	0	2	0	2	0	2	0	2	0	2	0	2	0	2	0	2	0	2	0	2	0	2	0	2	0	2	0	2	0	2	0	2	0	2
26K	S	0	2	0	2	0	2	0	2	0	2	0	2	0	2	0	2	0	2	0	2	0	2	0	2	0	2	0	2	0	2	0	2	0	2	0	2	0	2	0	2	0	2	0	2	0	2	0	2
67L	S	0	2	0	2	0	2	0	2	0	2	0	2	0	2	0	2	0	2	0	2	0	2	0	2	0	2	0	2	0	2	NA	NA	0	2	0	2	0	2	0	2	0	2	0	2	0	2	0	2
HL1447	S	0	2	NA	NA	0	2	0	2	0	2	0	2	0	2	0	2	0	2	0	2	0	2	0	2	0	2	0	2	0	2	0	2	0	2	0	2	0	2	NA	NA	0	2	0	2	0	2	0	2
HL1478	S	0	2	0	2	0	2	0	2	0	2	0	2	0	2	0	2	0	2	0	2	0	2	0	2	0	2	0	2	0	2	0	2	0	2	0	2	0	2	0	2	0	2	0	2	0	2	0	2
HL1522	S	0	2	NA	NA	0	2	NA	NA	0	2	0	2	0	2	0	2	0	2	0	2	0	2	0	2	0	2	0	2	0	2	0	2	0	2	0	2	0	2	0	2	0	2	0	2	0	2	0	2
HL1473	S	0	2	0	2	0	2	0	2	0	2	0	2	0	2	0	2	0	2	0	2	0	2	0	2	0	2	0	2	0	2	0	2	0	2	0	2	0	2	0	2	0	2	0	2	0	2	0	2
HL1371	S	0	2	0	2	0	2	0	2	0	2	0	2	0	2	0	2	0	2	0	2	0	2	0	2	0	2	0	2	0	2	0	2	0	2	NA	NA	0	2	0	2	0	2	0	2	0	2	0	2
HL1593	S	0	2	0	2	0	2	NA	NA	0	2	0	2	0	2	0	2	0	2	0	2	0	2	0	2	NA	NA	0	2	0	2	0	2	0	2	NA	NA	0	2	0	2	0	2	0	2	0	2	0	2
HL1446	S	0	2	NA	NA	0	2	0	2	0	2	0	2	0	2	0	2	0	2	0	2	0	2	0	2	0	2	0	2	0	2	0	2	0	2	0	2	0	2	0	2	0	2	0	2	0	2	0	2
HL1592	S	0	2	0	2	0	2	0	2	0	2	NA	NA	0	2	0	2	0	2	0	2	0	2	0	2	0	2	0	2	0	2	0	2	0	2	0	2	0	2	0	2	0	2	0	2	0	2	0	2
HL1477	S	0	2	0	2	0	2	0	2	0	2	0	2	0	2	0	2	0	2	0	2	0	2	0	2	0	2	0	2	0	2	0	2	0	2	0	2	0	2	0	2	NA	NA	0	2	0	2	NA	NA
HL1596	S	0	2	0	2	0	2	0	2	0	2	0	2	0	2	0	2	0	2	0	2	0	2	0	2	0	2	0	2	0	2	0	2	0	2	0	2	0	2	0	2	0	2	0	2	0	2	0	2
HL1516	S	0	2	0	2	0	2	0	2	0	2	0	2	0	2	0	2	0	2	0	2	0	2	0	2	0	2	NA	NA	0	2	0	2	0	2	0	2	0	2	0	2	0	2	0	2	0	2	0	2
HL1504	S	0	2	NA	NA	0	2	0	2	0	2	0	2	0	2	0	2	0	2	NA	NA	0	2	0	2	0	2	0	2	0	2	0	2	0	2	0	2	0	2	0	2	0	2	0	2	0	2	0	2
HL1653	S	0	2	0	2	0	2	NA	NA	0	2	0	2	0	2	0	2	0	2	0	2	0	2	NA	NA	0	2	0	2	0	2	0	2	0	2	0	2	0	2	0	2	0	2	0	2	0	2	0	2
HL1649	S	0	2	0	2	0	2	0	2	0	2	0	2	0	2	0	2	NA	NA	0	2	0	2	0	2	0	2	0	2	0	2	NA	NA	0	2	0	2	0	2	0	2	0	2	0	2	0	2	0	2
HL1496	S	0	2	NA	NA	0	2	0	2	0	2	0	2	0	2	0	2	0	2	0	2	0	2	0	2	0	2	0	2	0	2	0	2	NA	NA	0	2	0	2	0	2	0	2	0	2	0	2	0	2
HL1527	S	0	2	0	2	0	2	0	2	NA	NA	0	2	0	2	0	2	0	2	0	2	0	2	0	2	0	2	0	2	0	2	0	2	0	2	0	2	NA	NA	0	2	0	2	NA	NA	NA	NA	0	2
HL1511	S	0	2	0	2	0	2	0	2	0	2	0	2	0	2	0	2	0	2	0	2	0	2	0	2	0	2	0	2	0	2	0	2	0	2	0	2	0	2	0	2	0	2	0	2	0	2	0	2
HL1655	S	0	2	0	2	0	2	NA	NA	NA	NA	0	2	0	2	0	2	NA	NA	0	2	0	2	0	2	NA	NA	0	2	NA	NA	0	2	0	2	NA	NA	0	2	0	2	0	2	0	2	NA	NA	0	2
HL1499	S	0	2	0	2	0	2	0	2	0	2	0	2	0	2	0	2	0	2	0	2	0	2	0	2	0	2	0	2	0	2	0	2	0	2	0	2	0	2	0	2	0	2	0	2	0	2	0	2
HL1507	S	0	2	0	2	0	2	0	2	0	2	0	2	0	2	0	2	0	2	0	2	0	2	0	2	0	2	0	2	0	2	NA	NA	0	2	0	2	0	2	0	2	0	2	0	2	0	2	0	2
HL1526	S	0	2	0	2	0	2	NA	NA	0	2	0	2	0	2	NA	NA	0	2	0	2	0	2	0	2	0	2	0	2	0	2	0	2	0	2	0	2	0	2	0	2	0	2	0	2	0	2	0	2
HL1744	S	0	2	0	2	0	2	0	2	0	2	0	2	NA	NA	0	2	0	2	0	2	0	2	0	2	0	2	0	2	NA	NA	0	2	NA	NA	0	2	0	2	0	2	0	2	NA	NA	NA	NA	0	2
HL1663	S	0	2	0	2	0	2	0	2	0	2	0	2	NA	NA	NA	NA	0	2	0	2	0	2	0	2	NA	NA	NA	NA	0	2	0	2	0	2	NA	NA	NA	NA	0	2	0	2	0	2	0	2	0	2
HL1734	S	0	2	0	2	0	2	0	2	0	2	0	2	0	2	0	2	0	2	0	2	0	2	0	2	0	2	0	2	0	2	0	2	0	2	0	2	0	2	0	2	0	2	0	2	0	2	0	2
HL1735	S	0	2	0	2	0	2	0	2	0	2	0	2	0	2	0	2	0	2	0	2	0	2	0	2	NA	NA	0	2	0	2	0	2	0	2	NA	NA	0	2	0	2	0	2	NA	NA	0	2	0	2
HL1739	S	0	2	0	2	0	2	0	2	0	2	0	2	0	2	0	2	0	2	0	2	0	2	0	2	0	2	0	2	0	2	0	2	0	2	0	2	0	2	0	2	0	2	0	2	0	2	0	2
HL1754	S	0	2	0	2	0	2	0	2	0	2	NA	NA	0	2	0	2	0	2	0	2	0	2	0	2	0	2	0	2	0	2	0	2	0	2	0	2	0	2	0	2	0	2	NA	NA	0	2	0	2
HL1707	S	0	2	0	2	0	2	0	2	0	2	0	2	0	2	0	2	0	2	0	2	0	2	0	2	0	2	NA	NA	0	2	0	2	0	2	0	2	0	2	0	2	0	2	0	2	0	2	0	2
HL1662	S	0	2	0	2	0	2	0	2	0	2	0	2	0	2	0	2	0	2	0	2	0	2	0	2	0	2	0	2	0	2	0	2	0	2	NA	NA	0	2	0	2	0	2	0	2	0	2	0	2
HL1777	S	0	2	0	2	0	2	0	2	0	2	NA	NA	0	2	0	2	0	2	0	2	0	2	0	2	NA	NA	NA	NA	NA	NA	NA	NA	NA	NA	0	2	NA	NA	NA	NA	NA	NA	0	2	0	2	0	2
HL1764	S	0	2	0	2	NA	NA	0	2	0	2	0	2	0	2	NA	NA	0	2	0	2	0	2	0	2	0	2	0	2	NA	NA	0	2	0	2	0	2	0	2	NA	NA	0	2	NA	NA	NA	NA	0	2
HL1773	S	0	2	0	2	NA	NA	0	2	0	2	0	2	0	2	0	2	0	2	0	2	0	2	0	2	0	2	0	2	NA	NA	0	2	NA	NA	0	2	NA	NA	0	2	0	2	NA	NA	NA	NA	0	2
HL1699	S	0	2	0	2	NA	NA	0	2	NA	NA	NA	NA	NA	NA	0	2	0	2	0	2	0	2	0	2	0	2	0	2	0	2	0	2	0	2	0	2	0	2	0	2	0	2	0	2	NA	NA	0	2
HL1771	S	0	2	0	2	NA	NA	NA	NA	0	2	0	2	0	2	0	2	NA	NA	0	2	0	2	0	2	NA	NA	0	2	NA	NA	0	2	0	2	0	2	NA	NA	0	2	0	2	NA	NA	NA	NA	0	2
HL1762	S	0	2	0	2	0	2	0	2	0	2	0	2	0	2	0	2	0	2	0	2	0	2	0	2	0	2	0	2	0	2	0	2	0	2	0	2	0	2	0	2	0	2	0	2	0	2	NA	NA
HL1765	S	0	2	0	2	0	2	0	2	0	2	NA	NA	NA	NA	0	2	0	2	NA	NA	0	2	0	2	0	2	0	2	NA	NA	0	2	0	2	0	2	0	2	0	2	0	2	0	2	0	2	0	2
HL1698	S	NA	NA	0	2	0	2	0	2	NA	NA	0	2	0	2	NA	NA	NA	NA	0	2	0	2	0	2	0	2	0	2	0	2	0	2	0	2	0	2	0	2	0	2	0	2	0	2	NA	NA	0	2
HL1711	S	0	2	0	2	NA	NA	0	2	NA	NA	0	2	0	2	0	2	0	2	0	2	0	2	NA	NA	0	2	0	2	0	2	0	2	0	2	0	2	0	2	0	2	0	2	0	2	0	2	0	2
HL1740	S	0	2	0	2	0	2	0	2	0	2	0	2	NA	NA	NA	NA	0	2	0	2	0	2	0	2	0	2	0	2	NA	NA	0	2	0	2	0	2	0	2	0	2	0	2	NA	NA	0	2	0	2
HL1747	S	0	2	0	2	0	2	0	2	0	2	0	2	0	2	0	2	0	2	0	2	0	2	0	2	0	2	0	2	0	2	0	2	0	2	0	2	NA	NA	0	2	0	2	0	2	0	2	0	2
HL1748	S	0	2	0	2	0	2	0	2	0	2	NA	NA	0	2	NA	NA	0	2	0	2	0	2	0	2	0	2	NA	NA	0	2	0	2	0	2	NA	NA	0	2	0	2	0	2	0	2	NA	NA	0	2
HL1776	S	0	2	0	2	0	2	NA	NA	NA	NA	NA	NA	0	2	0	2	0	2	NA	NA	0	2	0	2	0	2	0	2	0	2	0	2	0	2	NA	NA	0	2	0	2	0	2	0	2	NA	NA	0	2
HL1780	S	0	2	0	2	0	2	NA	NA	0	2	0	2	NA	NA	0	2	0	2	0	2	0	2	0	2	NA	NA	NA	NA	0	2	0	2	0	2	NA	NA	0	2	0	2	NA	NA	0	2	NA	NA	NA	NA
HL1705	S	0	2	0	2	0	2	0	2	NA	NA	NA	NA	0	2	NA	NA	0	2	NA	NA	0	2	0	2	0	2	0	2	0	2	0	2	0	2	0	2	NA	NA	0	2	NA	NA	0	2	0	2	NA	NA
HL1760	S	0	2	0	2	0	2	0	2	0	2	0	2	0	2	0	2	0	2	0	2	0	2	0	2	0	2	0	2	0	2	0	2	0	2	NA	NA	0	2	0	2	0	2	0	2	NA	NA	NA	NA
HL1761	S	0	2	NA	NA	0	2	0	2	NA	NA	NA	NA	0	2	NA	NA	0	2	0	2	0	2	0	2	0	2	0	2	NA	NA	0	2	0	2	NA	NA	NA	NA	0	2	0	2	NA	NA	NA	NA	0	2
HL1768	S	0	2	0	2	0	2	0	2	0	2	NA	NA	NA	NA	0	2	0	2	0	2	0	2	0	2	0	2	0	2	NA	NA	0	2	0	2	0	2	NA	NA	0	2	0	2	NA	NA	NA	NA	0	2
HL1675	S	0	2	0	2	0	2	0	2	0	2	0	2	NA	NA	0	2	0	2	0	2	0	2	NA	NA	0	2	0	2	0	2	0	2	0	2	0	2	0	2	0	2	0	2	0	2	NA	NA	0	2
HL1666	S	0	2	0	2	0	2	0	2	0	2	0	2	0	2	0	2	0	2	0	2	0	2	0	2	0	2	0	2	0	2	0	2	0	2	0	2	0	2	0	2	0	2	0	2	0	2	0	2
HL1668	S	0	2	0	2	0	2	0	2	0	2	0	2	0	2	0	2	0	2	0	2	0	2	0	2	0	2	0	2	0	2	0	2	0	2	0	2	0	2	0	2	0	2	0	2	NA	NA	0	2
HL1678	S	0	2	0	2	0	2	0	2	NA	NA	NA	NA	NA	NA	NA	NA	0	2	0	2	0	2	NA	NA	0	2	0	2	NA	NA	0	2	NA	NA	0	2	0	2	0	2	0	2	0	2	0	2	0	2
HL1693	S	0	2	0	2	0	2	0	2	0	2	0	2	0	2	0	2	0	2	0	2	0	2	0	2	0	2	0	2	0	2	0	2	0	2	0	2	0	2	0	2	0	2	0	2	0	2	0	2
HL1583	S	0	2	0	2	0	2	0	2	NA	NA	NA	NA	NA	NA	NA	NA	NA	NA	NA	NA	0	2	0	2	0	2	0	2	NA	NA	NA	NA	NA	NA	NA	NA	NA	NA	NA	NA	0	2	0	2	NA	NA	0	2
HL1690	S	0	2	0	2	NA	NA	0	2	0	2	0	2	0	2	NA	NA	0	2	NA	NA	0	2	0	2	0	2	NA	NA	NA	NA	0	2	NA	NA	0	2	0	2	0	2	0	2	0	2	0	2	0	2
HL1680	S	0	2	0	2	0	2	0	2	0	2	0	2	0	2	0	2	0	2	0	2	0	2	0	2	0	2	0	2	0	2	0	2	0	2	0	2	0	2	0	2	0	2	0	2	0	2	0	2
HL1681	S	0	2	0	2	0	2	0	2	0	2	NA	NA	0	2	0	2	0	2	0	2	0	2	0	2	0	2	0	2	0	2	0	2	0	2	0	2	0	2	0	2	0	2	0	2	0	2	0	2
HL1694	S	0	2	0	2	NA	NA	0	2	0	2	0	2	0	2	NA	NA	0	2	0	2	0	2	0	2	0	2	0	2	NA	NA	0	2	0	2	0	2	0	2	0	2	0	2	0	2	0	2	0	2
HL1671	S	0	2	0	2	0	2	0	2	0	2	0	2	0	2	NA	NA	0	2	0	2	0	2	0	2	0	2	0	2	0	2	0	2	NA	NA	0	2	0	2	0	2	0	2	0	2	NA	NA	NA	NA
HL1397	S	0	2	0	2	0	2	0	2	0	2	0	2	0	2	0	2	0	2	0	2	0	2	0	2	0	2	0	2	0	2	0	2	0	2	0	2	0	2	NA	NA	0	2	0	2	0	2	0	2
baja_col_03	S	0	2	0	2	0	2	0	2	0	2	0	2	0	2	0	2	0	2	0	2	0	2	NA	NA	0	2	0	2	0	2	0	2	0	2	0	2	0	2	0	2	0	2	0	2	0	2	0	2
baja_col_04	S	0	2	0	2	0	2	0	2	0	2	0	2	0	2	0	2	0	2	0	2	0	2	0	2	0	2	0	2	0	2	0	2	0	2	0	2	0	2	0	2	0	2	0	2	0	2	0	2
baja_col_05	S	0	2	0	2	0	2	0	2	0	2	0	2	0	2	0	2	0	2	0	2	0	2	0	2	0	2	0	2	0	2	0	2	0	2	0	2	0	2	0	2	0	2	0	2	0	2	0	2
[truncated: 94 more columns]
