# Supplementary material for: Strong population differentiation in lingcod (Ophiodon elongatus) is driven by a small portion of the genome
Source: Evol Appl. 2020 Jun 29;13(10):2536–54. doi: 10.1111/eva.13037 (PMC7691466; doi:10.1111/eva.13037)
Supplement: Supplementary file 22 — Table S18 [file EVA-13-2536-s022.xlsx]

## Sheet: Sheet1
run	input sample	DNA extraction protocol	nanopore library prep method	shearing with covaris G-tube?	reads	mean read length	max read length	L50	N50	Mb	coverage
porecamp	individual 2 (flash frozen gill)	Qiagen midi	LSK-108	yes	163600	3700	35229	36025	5776	605	0.67
NWFSC run1	individual 2 (flash frozen gill)	Qiagen midi	LSK-108	yes	2250336	1556	109923	283769	3310	3502	3.87
NWFSC run2	individual 2 (flash frozen gill)	Qiagen midi	LSK-108	no	53166	2781	48760	9249	4523	148	0.16
NWFSC_circulom_fieldSEQ	individual 2 (flash frozen gill)	Circulomics	field sequencing kit	no	848084	2979	104949	84004	8006	2527	2.79
NWFSC_circulom_LSK109	individual 2 (flash frozen gill)	Circulomics	LSK-109	no	2085465	3928	173073	216868	9874	8193	9.06
